# Supplementary material for: Comprehending Meningioma Signaling Cascades Using Multipronged Proteomics Approaches & Targeted Validation of Potential Markers
Source: Front Oncol. 2020 Aug 26;10:1600. doi: 10.3389/fonc.2020.01600 (PMC7482667; doi:10.3389/fonc.2020.01600)
Supplement: Supplementary file 3 [file Table_3.xlsx]

## Sheet: Supplementary Data 3_ANOVA
Accession	Abundances (Normalized): F2: 21176 MG1	Abundances (Normalized): F3: 24232 MG1	Abundances (Normalized): F6: 29552 MG1	Abundances (Normalized): F7: 36290 MG1	Abundances (Normalized): F8: 23023 MG1	Abundances (Normalized): F9: 35769 MG1	Abundances (Normalized): F23: 28844 MG1	Abundances (Normalized): F24: 34310 MG1	Abundances (Normalized): F30: MG 34736 MG1	Abundances (Normalized): F31: 34241 MG1	Abundances (Normalized): F10: 16894 MG2	Abundances (Normalized): F11: 22324 MG2	Abundances (Normalized): F1: 10882 MG2	Abundances (Normalized): F4:06567 MG2	Abundances (Normalized): F15: 10571 MG2	Abundances (Normalized): F16: 30310 MG2	Abundances (Normalized): F17:19542 MG2	Abundances (Normalized): F20: 5736 MG2	Abundances (Normalized): F21:14704 MG2	Abundances (Normalized): F22: 39386 MG2	Abundances (Normalized): F29:35491 MG2	Abundances (Normalized): F13: T87_MGND1	Abundances (Normalized): F14: T390_MGND2	Abundances (Normalized): F18: T388 MGND3	Abundances (Normalized): F19: T391 MGND4	Abundances (Normalized): F25: ARA1	Abundances (Normalized): F26: ARA2	Abundances (Normalized): F27: ARA3	Abundances (Normalized): F28: ARA4
CATEGORY	MG1	MG1	MG1	MG1	MG1	MG1	MG1	MG1	MG1	MG1	MG2	MG2	MG2	MG2	MG2	MG2	MG2	MG2	MG2	MG2	MG2	ND	ND	ND	ND	ARA	ARA	ARA	ARA
Q09666	33.2684	31.3661	33.2989	32.7579	32.2629	33.2934	33.1899	32.3512	33.4905	33.6893	34.0355	32.6047	34.5671	33.4763	33.0627	32.816	32.9148	30.4845	32.8539	33.4351	32.9703	32.7229	31.8875	31.8365	31.2736	32.1117	32.2273	31.6102	32.516
Q15149	32.4067	31.5915	32.3756	31.4057	31.6307	32.4595	32.1828	31.2012	31.867	32.6719	33.0964	32.0697	33.2238	32.3259	32.0061	31.2567	31.5251	29.3592	32.1242	32.2559	32.9167	31.6297	30.3939	31.1292	30.0031	31.514	32.199	31.6053	32.3371
Q13813	32.5805	31.2409	32.6759	32.205	31.9872	32.3525	32.3187	30.6119	32.4347	32.7158	32.426	32.0371	32.7214	32.3081	32.3597	31.4122	31.7358	29.767	31.9188	32.4536	32.5969	32.0017	30.4532	31.2215	30.7052	31.9708	32.0089	32.1894	31.7048
Q01082	32.0742	30.7973	32.0861	31.61	31.5462	31.7516	31.2575	30.7447	31.6775	31.3908	31.7132	31.6364	32.2543	31.7783	31.7467	31.2672	31.3186	29.7694	31.3074	31.7254	31.6285	31.3185	29.8673	30.6389	29.5754	30.3811	31.1037	30.8951	30.858
P02768	34.4464	34.8789	34.7525	35.9779	35.8605	34.9154	35.1722	36.4342	35.2821	35.3413	34.3896	34.6878	33.9612	35.1247	34.1902	34.1966	34.7194	35.7788	34.5295	35.0958	33.5253	35.5462	36.8146	36.5335	35.9682	35.22	34.6625	35.305	34.3126
O75369	31.9683	30.7187	31.9198	31.3929	31.1053	31.6918	31.6363	31.7174	31.2434	31.7093	32.3945	31.8417	32.5131	32.0873	32.1467	31.1421	31.1868	28.3181	32.428	31.6403	30.7163	31.0807	30.3209	30.8737	29.5475	29.8048	30.7142	30.156	30.3347
P35579	32.5878	31.2509	31.3272	31.8972	31.8602	32.1634	31.5283	30.6846	30.3636	30.9752	31.696	32.0519	31.654	31.9877	31.2675	31.3586	31.4441	29.6642	31.673	31.991	30.937	31.4558	30.2226	30.7492	29.7369	31.3865	30.9902	30.8007	30.707
P12111	30.1928	32.4448	31.2874	31.4573	30.8442	30.4028	31.7449	30.3029	31.201	31.1366	30.4563	31.2703	31.3405	31.211	31.1588	32.0279	32.246	31.6627	33.7804	30.9718	30.3574	32.5213	31.3894	31.7174	31.7018	31.9473	32.3466	31.9042	32.1594
Q14204	29.9204	29.5489	30.5329	29.4276	29.5626	29.8077	30.0586	28.7131	29.2962	30.1368	29.9868	29.9434	30.0219	30.2204	29.7133	30.0109	29.3979	27.7328	30.0835	29.958	29.9956	29.0059	28.6731	29.1905	28.0539	28.815	29.8568	29.7819	29.3265
P21333	31.0169	30.3296	31.5561	30.0663	30.2818	30.9387	30.0915	29.2993	30.0701	31.9226	30.9516	30.5608	30.919	30.5867	30.769	30.2389	30.5743	29.4074	31.1993	31.2349	30.8452	31.2005	30.9254	30.3333	29.9254	29.7894	31.3932	32.0319	31.3414
P15924	31.0459	29.6961	30.8086	31.4452	31.6474	31.3398	30.4928	30.0201	30.4421	31.4331	31.0215	30.9187	29.522	31.0135	30.1139	29.261	31.2149	28.4528	30.6518	31.5762	30.7611	29.4104	29.2138	29.1274	28.1544	30.3151	30.5084	28.9004	30.4915
A0A0D9SF54	27.2377	24.9178	27.1022	26.3774	26.2521	26.4827	22.4218	22.7897	25.5826	27.4686	26.6681	26.7348	27.3662	26.4704	26.0202	23.8129	26.1018	23.1422	25.8628	26.016	27.0863	26.8159	23.6909	27.044	22.8549	24.7221	25.2621	26.189	24.9712
Q9Y490	30.6658	29.965	30.2536	29.9866	30.1492	30.4503	29.5374	30.3291	30.3879	30.7613	30.7622	30.2994	30.8919	31.0015	29.8923	29.7833	30.2494	28.2614	30.6399	31.1697	30.9882	29.9303	28.9193	29.0381	27.8019	29.6647	30.0908	30.0471	29.9825
P98160	29.3764	30.13	29.8919	29.8612	29.4156	28.9954	28.8907	28.2843	29.8178	28.672	28.3878	28.581	28.7907	29.4942	28.4454	30.2984	29.394	28.4035	29.8563	29.9376	29.3113	30.0678	29.2102	28.7847	28.6029	30.1551	30.5178	30.7924	30.9217
Q02952	30.7755	27.4271	29.5135	31.3625	29.8597	29.6956	29.1424	30.8119	30.1449	30.1837	32.6798	28.3547	29.5272	31.1719	28.8326	27.9236	28.9652	26.0777	30.486	31.9338	28.7139	27.5347	26.4008	27.4985	26.7209	26.6988	27.8158	28.0752	27.6996
P08670	36.6292	37.0372	35.2046	36.6969	36.7541	37.2373	34.848	34.8208	35.7007	35.5513	35.2978	36.589	35.6437	35.6107	34.9807	31.8467	36.1437	34.4558	35.4966	35.7207	35.0009	35.6739	34.2534	35.3865	32.6569	35.2291	35.4324	33.6701	35.3735
Q00610	31.0925	30.2272	31.2754	30.2806	30.4009	31.2184	30.2124	31.7642	29.8501	30.9272	31.1196	30.8243	30.962	31.7172	31.0563	31.2821	29.5876	28.232	31.2506	31.1061	30.6893	29.9291	28.6437	29.2986	27.9459	28.9101	29.9974	31.0656	29.4062
P02751	31.748	32.4331	31.4535	32.312	29.9853	30.9334	29.4539	29.4556	30.6354	30.1791	32.1041	30.1098	30.8467	30.7135	30.3712	29.5325	30.6412	30.8347	32.0142	31.5117	30.8742	30.7918	29.6131	29.6725	29.1692	28.6416	30.5427	30.3765	30.2252
P01024	28.9188	31.0643	29.8489	29.8375	30.6062	29.6539	32.856	29.2526	31.0249	29.6967	29.9218	30.1712	28.7846	29.3507	30.0846	29.5666	29.8633	31.1805	29.6653	29.9009	29.8731	30.6336	30.9105	31.4288	30.6868	30.7786	30.368	31.334	30.7814
P35555	29.3069	30.506	33.018	28.3646	28.8784	29.9738	32.2734	31.4109	31.215	31.675	31.4506	30.2401	32.1449	31.404	31.4854	29.1682	31.2046	27.987	31.9551	31.0482	30.7753	30.4114	28.9266	29.1842	29.0212	29.961	30.1827	29.8268	30.8271
Q07954	29.7008	28.2754	30.1715	29.1505	29.1382	29.8076	29.2646	28.5002	28.9666	29.5446	29.827	29.9052	29.7025	29.8677	29.5579	29.1344	29.0186	26.9136	29.6649	29.7868	29.0795	29.0192	27.7695	28.6693	27.5275	27.3655	28.5379	27.9518	28.4252
P35580	28.8836	28.0508	28.8793	28.4198	27.4856	28.1346	28.7341	28.0457	27.4508	27.7918	28.9291	28.4351	29.4491	28.4913	27.5115	29.4212	27.5972	27.5784	30.2183	29.0394	27.3278	28.99	27.9055	28.1729	27.5414	26.7133	28.4947	28.5945	27.703
P78527	29.342	27.9829	28.9746	28.4727	28.3391	29.0266	30.2526	28.7775	29.1279	29.8266	29.0976	28.7841	28.6312	29.3351	29.7837	30.4349	31.1384	26.8978	30.2486	29.4961	29.5782	28.4446	26.7733	28.0263	26.4753	29.4727	29.4672	28.1911	29.2139
P02787	31.2914	31.6419	31.5822	32.8374	32.8236	31.5159	31.9858	31.0184	32.213	31.1648	31.5843	32.3352	30.5175	31.762	30.7896	31.0188	31.2139	32.6327	31.0696	31.4104	30.5592	32.0102	33.8599	32.99	32.5382	31.9189	31.4864	31.4364	31.0792
P04114	28.7768	27.8737	28.2549	27.3135	27.4265	27.2226	28.6843	29.3957	28.1792	27.956	27.0528	28.317	28.122	27.4134	27.3931	27.9644	28.4457	29.3941	28.7777	28.3322	27.7253	27.9716	28.8588	29.1803	29.0764	28.9166	28.3847	28.7774	27.8324
P02549	28.3517	27.6591	27.0845	26.2814	27.3945	27.391	28.2838	27.6086	27.9885	29.7435	27.1067	28.5034	25.6873	27.2372	27.9505	27.5777	28.3506	29.4068	27.1278	27.7033	27.9824	26.2892	26.3721	26.6751	27.3177	29.2813	28.8758	28.0359	28.4063
P0C0L5	28.278	29.8876	28.5658	28.6817	28.9343	29.6575	29.3767	29.0604	29.3101	30.7344	28.1652	29.2007	27.3092	28.5235	29.1099	28.3202	29.1898	29.82	28.3741	27.9723	28.5837	29.712	30.2237	29.5638	29.8733	30.2246	29.4012	30.5163	29.9932
P35749	25.6469	26.0609	25.8676	26.0433	27.0797	25.8789	27.7807	27.1029	25.5174	27.1198	26.3069	27.6262	25.6344	26.5367	27.1652	27.3626	27.6215	25.0136	27.659	26.1556	26.8135	28.0723	27.2934	26.6435	26.4911	27.4194	29.9097	31.1044	29.1733
P69905	33.3161	33.8718	35.0107	34.5635	34.411	32.6457	34.4854	35.0042	34.9763	34.1337	33.7437	35.0993	33.3287	31.7295	35.5805	35.6167	35.4286	36.4304	32.3726	34.511	34.7064	34.9836	34.8106	35.207	36.2277	36.2908	35.4344	35.448	35.4261
O43707	30.5063	29.582	30.8426	29.8119	29.4987	30.7292	29.8095	29.6216	29.1645	30.0943	30.4115	30.0109	30.6406	30.5432	29.6141	31.0508	29.7382	27.9334	31.0164	30.7038	29.9125	30.4418	31.4536	29.5573	31.1963	28.3565	30.294	30.9936	30.8209
Q9Y4G6	28.8995	28.0188	28.2112	27.9778	28.2898	28.6646	27.904	26.8599	26.5107	26.6294	28.4607	28.803	28.7013	28.7045	27.1919	27.3283	28.2104	25.0309	28.2729	27.971	27.183	27.1759	26.4581	26.8596	26.4809	26.5394	27.8218	26.9114	27.4119
P46821	27.186	27.6997	30.809	27.8865	27.6051	28.1173	28.4271	26.4359	27.3578	28.4445	29.3357	28.8757	28.7471	28.6492	28.5427	28.6373	28.098	25.4401	28.8002	28.2053	28.4325	28.6811	27.9632	28.6452	27.5237	26.7668	27.6805	28.8759	27.0539
P46940	29.2795	28.4578	29.0461	28.3917	28.3856	28.8077	29.7678	30.2575	28.6909	28.922	28.8772	28.9388	29.5638	29.2621	28.8992	28.594	27.9569	26.2353	29.2334	29.1038	29.389	28.3768	27.4714	27.7476	27.1112	27.537	28.4169	28.1576	28.2809
P01023	28.3551	29.0972	29.1958	29.0412	29.0236	28.4372	30.7747	28.0844	29.1236	27.8416	28.5052	29.1241	28.1239	28.6917	29.5486	29.5002	28.8672	30.2805	29.2029	28.388	28.3602	29.7663	30.595	30.7025	30.4235	30.4878	30.6084	29.9026	29.5906
P11277	26.7992	27.2291	27.3864	26.0219	26.4949	25.7365	27.9171	27.0187	28.4346	25.9557	26.8364	27.2344	27.0262	25.5698	27.7305	27.4479	27.988	29.1816	26.892	26.9764	28.6735	27.0977	26.6312	27.709	27.1909	28.744	28.6488	28.0738	28.4343
Q14315	29.2203	28.1977	28.4259	27.8521	28.0416	28.6214	28.3527	29.2175	27.8119	28.3429	27.9979	28.6707	28.849	29.5798	28.4159	26.6758	28.4251	26.2025	28.036	28.9438	30.5304	27.6611	26.5921	27.3945	26.4536	27.3181	27.6246	28.0935	28.2801
Q05707	27.6478	28.8841	27.5151	29.296	28.4573	26.8658	29.3757	28.3126	28.1329	26.3441	26.1605	27.7636	27.8948	26.8644	27.5889	29.4793	27.8331	28.7911	28.6804	26.6263	27.2935	31.8191	30.7282	30.98	29.9844	29.7303	30.7808	29.801	30.6023
Q99715	27.3205	27.6088	26.2313	26.3147	26.7101	26.8829	29.3746	27.4539	27.645	27.7254	27.3645	26.9994	27.6054	27.1898	27.4291	28.3641	27.3316	27.8337	28.2512	27.9217	26.8755	28.956	29.8315	29.7686	30.5024	28.1481	29.7749	28.8636	30.3282
P12814	28.6388	27.8522	28.3489	27.9128	27.895	28.4787	27.7795	24.7287	27.4172	27.6559	28.4742	28.4222	28.6272	27.8562	28.3192	28.8398	28.1654	26.7054	28.6808	28.5441	28.0129	28.8688	28.9921	28.2741	27.7828	27.483	28.7815	29.389	29.2674
P02675	28.8276	31.5241	29.4551	29.7473	30.5109	28.2813	30.6141	30.1377	31.2984	29.3578	29.6213	31.3538	30.8484	27.1846	33.3407	29.4581	32.0926	31.3832	27.9285	29.7402	32.0183	28.9639	30.5712	31.2598	30.2588	30.7317	30.1837	29.8542	31.0699
P07355	33.0126	32.24	33.1578	33.335	32.6894	33.3477	33.2266	33.3396	32.631	33.5432	33.9274	33.7007	33.8269	33.4475	33.9052	29.3896	32.5984	30.4888	33.3541	32.9865	32.8435	32.8382	31.9378	31.8587	31.031	30.6598	30.9772	29.3619	31.4587
K7EMP8	26.865	28.0078	27.6517	26.7895	34.8365	26.7451	31.076	30.4428	27.5371	28.8949	27.919	28.7841	27.6585	27.1434	27.6057	31.327	29.69	27.001	28.5528	27.0341	33.3319	28.4618	27.6787	32.6173	26.6209	30.1681	30.6223	32.3491	31.901
P35556	26.5298	27.9456	29.8367	25.4684	25.6685	28.1638	29.0867	25.8255	27.5466	28.053	30.4844	27.6741	28.876	27.8671	27.188	26.9895	28.5525	26.2629	31.0252	30.081	26.8651	25.7695	25.4543	25.2161	30.3137	24.6484	27.1781	26.1513	26.4069
P07437	31.9043	31.3199	33.1463	31.3501	31.1224	31.556	30.0197	29.3706	31.1369	31.4	32.5566	31.5718	32.3575	32.3974	31.8205	32.5251	30.7794	28.9497	31.6951	31.9974	31.0579	31.6767	30.8626	31.8323	30.2863	29.4762	31.2053	31.8416	30.7221
P49327	28.0579	26.1667	26.9012	26.2323	26.7044	26.9339	28.8604	28.4105	27.6083	27.9274	28.3078	27.6091	28.6298	28.0837	28.3757	28.15	26.9697	25.48	29.8312	28.7158	27.3333	26.6509	25.8645	26.7643	25.6024	26.075	26.6461	26.8706	26.3205
P68871	33.7751	34.8467	35.4397	35.236	35.2485	33.7202	35.7877	36.3622	35.7555	35.0988	34.769	35.6025	33.6075	32.618	36.2963	36.673	36.4011	37.4314	33.2728	35.4656	35.5523	35.5707	35.5469	36.1127	37.1719	36.7821	36.4264	36.1828	36.0828
P18206	30.3611	29.3594	29.8812	29.0448	29.4572	29.9764	30.4357	29.7909	29.692	29.7465	30.3541	29.4488	30.1623	30.5561	29.3472	28.855	29.5632	27.9459	29.355	30.1458	29.7447	29.8117	29.0213	28.5114	28.3683	28.7323	29.8483	29.5863	30.2677
Q15063	26.9031	31.7066	28.0565	26.6874	29.4422	26.9963	29.02	27.5649	28.5928	30.5684	26.7543	27.7245	29.218	26.039	28.2982	26.8417	27.3418	30.0234	28.9072	26.1764	26.8339	27.4927	27.2734	27.0251	25.958	26.6195	26.8023	27.562	27.7932
Q14980	28.3414	26.4693	27.121	27.1723	27.234	26.8168	26.9254	27.761	27.5693	27.8204	27.1568	27.1007	27.7153	27.9135	27.2793	27.3679	28.3333	25.4026	28.1453	28.0589	28.1971	26.4747	25.8477	26.2604	25.9987	26.6405	27.7101	26.1361	27.456
P04350	26.5379	25.7227	27.0701	26.6068	26.5499	25.3739	24.0228	22.1344	26.3622	26.5708	26.5457	26.0188	27.2593	27.109	24.6246	28.2794	25.443	24.0185	25.5047	26.2847	23.2295	25.6069	22.9433	26.6419	22.9592	25.978	26.6765	29.1446	26.8841
P14618	31.3452	31.3181	31.564	32.2691	32.2315	31.8774	29.6355	28.3615	31.7587	31.9419	32.0217	31.4609	32.1728	32.005	32.16	31.0774	31.5545	28.9035	30.8901	32.2019	31.6148	31.5569	30.427	31.3892	29.631	30.128	30.3628	30.7175	30.787
P22105	27.2427	27.0748	27.714	27.7158	29.0338	27.4366	29.1432	28.497	29.3478	28.159	27.7948	28.3219	26.54	27.1674	29.1093	26.9009	27.4079	27.6035	28.6665	27.0861	26.0285	28.3366	27.1398	26.8582	26.8707	28.7666	27.465	27.2836	28.6544
P14625	30.3468	29.5806	31.4255	30.0743	29.684	30.142	29.5503	29.8394	30.5832	30.9571	30.9832	29.9947	30.6912	30.9049	30.647	31.4164	30.0683	27.7372	31.1558	30.9552	30.2178	30.0723	29.4805	29.1384	29.063	28.3797	30.0639	28.0859	30.0858
Q13885	26.6969	25.7041	27.8341	25.7002	26.9815	26.0296	27.2073	26.327	27.1089	26.309	27.6731	25.8422	27.7666	26.866	25.0522	29.132	24.6905	23.7224	24.6042	25.9505	26.932	25.9947	26.5009	27.1964	26.267	26.6553	29.2411	28.7949	27.3183
Q07157	29.3083	26.8978	28.0286	28.9996	29.6661	28.9839	28.1557	26.9912	27.4283	28.1433	27.9572	28.5883	29.17	28.7374	27.9248	27.416	28.6057	30.0825	27.7645	28.499	27.731	26.9238	26.6749	26.3467	26.1958	27.138	27.1847	26.109	27.2518
P08133	30.3207	31.4069	30.4299	30.6362	29.3453	30.2529	30.8168	28.79	30.0106	31.123	30.5627	29.5764	30.1499	30.3238	30.1251	30.0838	30.1847	29.9826	29.3554	30.5963	30.9252	30.3524	29.8837	30.1298	28.6982	29.0869	30.2131	30.3027	30.0474
P02545	32.2225	31.2268	31.8145	31.4733	30.9996	31.8917	32.4728	32.9208	32.5914	31.9756	32.4231	32.2402	32.3555	31.9126	31.8272	31.8792	31.5486	31.2692	33.0342	32.1128	31.9382	32.3434	31.5698	31.3986	31.1831	31.5455	31.9631	31.0094	31.8421
P60709	33.7699	32.9745	33.6556	33.2781	32.8762	33.7181	32.3545	33.3467	33.2207	33.8788	33.7501	33.2794	34.0293	34.1339	33.6069	33.7077	33.2071	30.9621	33.0135	33.8908	33.3878	33.6792	32.7864	32.9809	31.8761	31.962	33.319	33.6494	33.9559
P06396	30.8929	30.1531	30.6818	30.0226	30.2781	31.0917	32.4615	31.518	30.534	30.7032	30.6733	30.91	31.2306	31.0521	30.6089	30.646	30.1104	28.5133	30.5539	30.7514	28.8818	30.4201	29.9073	29.9456	28.7313	28.9086	29.4173	29.2652	29.7979
P07900	30.8943	30.0461	31.0397	29.526	30.0342	30.6201	30.6173	29.9007	30.9862	31.2192	31.4212	30.3535	31.1932	31.36	31.1568	31.5143	30.7707	28.1949	31.7888	31.4093	31.665	30.1082	29.2348	30.1367	28.7127	28.9901	30.1003	30.6009	29.7647
P13639	30.3442	29.5696	30.1611	29.254	28.8478	29.8629	28.9743	28.8952	28.8317	29.8651	29.7413	29.5072	30.6251	30.6691	29.7706	29.3521	29.0146	26.2396	30.1591	29.9595	29.273	28.8253	28.2035	27.6487	27.2325	27.5825	27.824	27.8078	27.7408
P22314	29.8863	29.3465	29.7405	28.8844	28.8192	29.9385	28.2138	27.2101	28.9725	29.881	30.2385	30.0659	29.8078	29.7883	29.4254	29.869	28.8451	27.2264	30.2349	29.4344	29.2524	28.3532	27.4738	27.9202	27.0889	27.612	28.2194	28.1907	28.2575
P08238	29.4487	28.4214	29.0858	28.9448	28.6051	29.1058	29.2526	27.8807	29.2934	29.1816	29.6436	28.7521	29.3444	29.9392	28.564	29.7562	28.4341	26.2508	30.6397	29.6778	29.8329	28.1858	27.9631	27.8692	26.7345	26.5941	28.282	28.5026	27.7297
P04406	31.8388	31.3927	31.9587	31.9046	31.5397	31.8807	28.7537	29.1295	30.8176	31.6885	32.3548	31.7317	32.6039	32.2291	31.0432	30.4372	30.959	29.8361	30.9785	30.6765	31.0636	31.0609	29.8416	30.591	29.1636	29.1063	29.179	31.0108	29.4835
P55072	30.4349	29.6987	30.2282	29.691	29.9494	30.2368	29.9407	28.0584	29.7485	30.2794	30.5992	29.7779	30.2074	30.5429	29.0082	29.7305	29.5511	29.9471	30.0908	30.36	30.3426	29.8747	28.25	28.9243	28.135	28.5713	29.2695	29.0391	29.3334
Q14697	29.7165	29.5192	29.6593	30.1648	29.4019	29.3813	30.3947	30.302	30.3077	29.5143	29.575	29.0161	29.4523	30.0034	28.965	29.8067	29.2008	26.7529	29.8451	28.9641	30.7679	28.853	27.4815	28.323	29.825	31.6884	28.8962	27.8378	28.9031
P0DMV9	30.8469	29.6154	30.1474	29.8702	30.001	30.4581	30.9064	28.331	29.2054	28.8858	30.0355	30.1679	30.0365	30.5018	30.2698	30.8699	29.5307	28.0491	30.4078	30.3023	30.3035	30.9165	29.6656	30.2691	28.7152	28.441	28.9635	29.0217	29.2288
O43491	29.068	28.6193	28.7613	28.5697	28.5314	29.2478	28.2991	27.239	27.7517	28.6922	29.4517	27.9132	28.0871	28.9442	28.2961	27.9332	27.9641	25.6654	28.3326	29.1847	29.0423	27.6731	26.738	27.2503	25.9446	27.9256	28.4659	27.8275	28.1688
P08603	27.2802	27.9454	27.8042	27.4066	27.7052	27.4105	27.7808	26.9377	28.393	27.8756	26.7867	28.3782	27.9344	27.1708	27.7513	29.1552	28.0712	29.0068	28.0197	27.4109	26.7566	29.3103	29.3738	29.5054	28.6529	28.9656	28.3019	29.0587	28.4858
P11142	31.5548	31.0177	31.3732	31.0554	30.8296	31.4772	30.3653	28.869	30.7616	30.6752	31.7238	31.1495	31.6997	31.5911	31.179	31.1969	30.4247	29.2901	31.5798	31.5181	31.0071	30.7123	29.8413	30.7391	30.4472	28.8983	29.7049	30.2406	29.8462
Q15582	26.1097	28.0426	29.1807	30.7527	29.3652	27.0238	27.9305	28.1199	32.0164	27.4603	28.1813	29.4068	28.4389	27.7452	29.7616	28.9595	28.2198	26.4742	30.6915	27.3262	26.5103	28.6686	28.2827	28.691	28.8896	28.2832	27.3272	27.9754	28.3752
P12109	28.6554	30.8042	29.8647	29.7897	28.6657	29.2756	29.3026	27.423	28.9719	29.0969	29.3116	29.6298	29.4857	29.9262	29.4421	30.1421	29.8174	29.755	32.0704	29.4268	28.4594	30.6378	29.7389	30.3574	30.0262	29.8694	30.2677	30.8191	30.6709
P21810	29.2732	31.7416	28.7508	28.8323	29.883	28.1442	29.5932	27.2328	31.59	29.2116	29.9243	29.708	31.5673	28.7537	30.1635	28.2707	31.1024	32.6326	29.3771	28.6113	27.8904	33.2395	33.8787	33.0925	33.4025	33.0098	29.4849	31.4859	32.2562
O15230	27.7713	29.4503	27.6034	27.4291	27.8523	26.8453	27.1054	26.2722	27.4762	27.0835	26.2543	26.8291	28.6604	27.6332	26.5606	26.7675	26.7685	26.4669	27.5909	26.0977	27.5026	26.0596	26.9776	25.4422	25.6433	27.3331	27.883	29.8187	28.9939
Q14112	28.445	28.8481	28.7789	28.3795	28.1952	27.9445	29.1521	28.0546	29.022	27.6963	28.3979	28.0125	29.0114	28.6866	28.3648	27.5411	29.2482	26.7973	28.9518	28.3141	27.8268	29.2464	27.6046	27.3455	26.733	27.0509	27.5395	27.4245	27.8932
P01009	28.4656	29.767	29.2237	29.8621	30.1066	29.0622	31.6173	30.2793	31.4767	29.7643	28.6062	29.7765	29.2388	29.1078	29.0934	29.4301	29.2	31.2296	28.3733	29.5733	29.8926	30.3311	33.7379	31.6413	32.7723	30.9159	29.8154	31.4739	31.9667
P07996	26.4523	28.4168	27.4598	26.0547	26.8305	26.0036	28.0393	26.8165	26.002	25.6175	27.9638	27.1232	28.9294	26.2119	27.7602	27.6668	27.2597	27.2917	28.6719	26.5723	26.6922	28.8487	31.8351	28.8688	32.0447	26.4677	28.2328	25.9161	27.0211
P06576	30.5918	29.0342	30.8445	29.2954	29.6964	29.1164	30.6645	26.1864	30.1762	30.1914	30.1366	29.407	30.9779	30.5278	29.8094	30.2565	29.3528	28.5267	29.9886	30.2736	30.7703	29.6206	28.6868	28.9136	28.4438	29.4028	30.2022	30.6148	30.1075
P05091	30.5847	29.5549	31.9697	28.8658	28.5097	30.3468	30.238	29.5988	30.807	31.3972	31.6204	30.5083	32.476	31.4674	30.6444	28.5643	29.2359	26.8514	30.6555	30.3927	32.2821	28.8838	27.5214	28.1373	26.6399	28.8749	29.5496	29.1538	29.3793
P00450	27.5114	27.5601	27.2714	28.1332	28.5912	27.7486	30.1479	24.8129	27.3144	25.2256	26.8774	28.2979	27.3965	27.9896	27.1251	27.2034	28.7883	29.4342	26.8527	27.2296	25.1519	27.5595	30.0922	29.3964	29.2384	26.3486	26.2423	27.6112	27.2176
P10809	29.4878	28.3598	30.0961	28.6969	28.4567	28.1409	28.368	27.1301	29.4415	29.6411	29.5112	28.2806	30.0544	30.2974	29.1122	29.7029	28.8882	26.6049	29.8962	29.9963	30.7377	28.2539	27.5276	27.8607	27.5945	29.4881	29.7183	29.5537	29.9363
P11216	28.8244	28.8126	29.1111	28.4407	28.0851	28.8726	29.7373	28.6074	28.6494	28.4158	28.5961	30.0979	28.9444	28.7646	29.7957	29.9795	28.8485	26.6299	28.8119	28.6528	28.8251	27.8704	26.8587	28.0053	26.8056	27.0492	28.3377	28.9148	29.1242
P24821	25.0156	27.693	25.5014	26.8429	26.4832	24.6442	26.1605	26.462	25.5483	27.4457	25.9605	26.9595	25.5785	26.3111	26.2021	28.3852	24.0805	25.297	27.187	25.5973	25.9903	27.9489	29.2561	28.8101	28.2232	25.8277	26.1882	26.1105	26.1928
P11021	30.7382	29.8883	31.1147	30.1091	30.5398	30.8414	29.4822	29.769	30.5172	30.8003	31.2243	30.4976	31.0964	31.3639	30.8271	31.7899	30.9677	28.1133	31.3683	31.3791	30.4537	30.1626	30.204	29.6859	29.8211	28.6698	29.9328	28.9713	29.9075
P30101	29.8859	29.4881	30.7135	29.8897	29.9913	30.0842	29.3244	29.4508	29.6215	30.7721	31.1418	30.0048	30.333	31.2075	30.2176	31.9919	29.7416	27.7225	30.5117	30.2653	29.7488	29.9652	29.4194	28.9287	28.2531	28.2774	28.9786	27.9087	29.5829
P16157	25.488	27.2948	26.51	25.853	26.913	24.8851	27.2016	27.6098	27.3596	27.5772	26.1835	26.8593	25.6981	25.1371	27.1001	26.4511	27.2532	28.888	26.7092	26.2481	27.0608	25.8917	26.6776	25.691	27.6255	28.4836	27.9782	27.5776	27.5474
P29401	30.9813	29.0209	29.2138	27.2783	27.8987	30.1297	29.2036	28.6272	28.9356	30.0257	29.8425	28.3906	29.9099	30.4115	29.5211	28.5091	29.4125	26.693	29.7522	30.0144	29.615	28.2568	27.5008	28.0165	26.3501	27.3793	27.7661	28.6289	28.0315
Q16555	16.7374	13.463	17.2128	17.5344	16.973	15.965	17.96	16.0732	17.5318	15.3692	17.5349	17.1709	17.3039	15.3494	14.4051	12.8887	14.8536	21.1347	12.6796	13.9441	16.3493	15.8522	20.8167	17.5693	15.6306	18.1171	18.5243	22.6915	19.1958
P68032	29.9119	29.2437	29.5617	29.1171	29.2265	29.2587	27.2217	24.5207	28.1568	27.7195	29.4887	27.0128	30.7008	29.8824	30.082	28.5124	30.7365	28.3255	28.9959	29.6855	28.4651	31.1797	30.8063	30.1767	29.148	27.6714	30.847	31.2729	31.8258
P02671	27.7335	30.5927	28.5783	29.0825	29.9276	28.0699	29.146	27.6396	30.5419	28.8066	29.247	30.7215	30.1156	27.1729	32.6133	28.9393	31.5747	29.9843	27.6642	29.7465	31.4064	28.8295	30.0628	30.3828	29.8046	30.2379	30.782	31.56	31.7992
Q6ZMP0	26.2911	26.6	29.4212	26.0872	26.3713	28.6256	28.0423	25.8916	28.9547	30.0631	31.039	28.4479	29.2538	28.3064	28.4394	25.7146	27.6135	25.2445	29.6993	29.5168	27.1014	27.6624	26.0709	26.4873	25.5071	26.4144	26.9757	27.112	26.5781
A0A0G2JPR0	25.3304	25.3226	24.2528	25.7762	25.8761	24.5494	28.7347	26.0797	23.7441	24.8109	24.2009	24.5333	23.1247	23.8724	25.774	24.5231	24.3843	24.8011	21.3152	25.4773	26.0471	26.2846	27.1831	25.4478	26.5159	26.1831	24.9992	27.5674	25.9402
Q13509	25.7395	25.2506	26.5316	25.8407	25.3595	25.4437	22.7923	25.4846	25.3596	26.1933	25.8728	26.4393	27.6996	25.3206	24.708	26.8898	25.8573	24.3121	24.6992	25.8242	25.3884	24.7274	23.457	25.1938	23.7523	24.2928	26.5509	28.3806	25.671
P00558	30.4817	30.2434	30.4513	30.5536	30.1801	30.2868	31.4428	29.8537	30.7402	30.8482	30.6166	30.2598	30.9238	30.9022	30.8066	30.1981	29.543	28.5361	29.8399	30.4664	30.8566	30.088	29.0421	29.2745	28.7399	29.2685	29.1309	29.9002	29.8154
P06733	30.6809	30.783	30.5852	30.3806	30.1081	30.9182	29.314	28.8412	29.7039	30.6811	31.1879	30.6468	30.6437	30.7747	30.0961	30.1858	30.3256	29.7748	29.8416	30.7943	29.085	30.2198	30.9295	29.674	30.8652	28.6303	29.362	29.9051	29.8083
P05023	29.9928	29.0156	30.199	27.7904	27.5685	30.1595	29.5857	28.3202	29.3186	29.5686	30.4854	29.9613	30.7746	30.3692	30.022	30.3125	28.0794	26.2797	30.2518	29.7099	30.5101	29.8274	26.8153	29.0867	26.798	28.395	30.2093	31.3389	29.7314
Q9BQE3	28.2097	29.2723	29.4879	28.1016	27.5622	28.7233	23.0619	17.299	26.2552	27.763	29.0563	28.7908	28.3602	29.463	28.1928	28.3133	26.1909	24.6697	26.4822	29.5109	27.275	27.0685	26.4977	27.1927	21.3893	26.3659	27.3052	26.4301	27.3128
P00747	26.4397	28.8005	27.6001	26.9594	27.6671	27.1673	28.0003	26.3503	26.8976	26.5877	26.7442	28.257	26.5384	26.4227	27.8106	26.8832	27.4378	28.473	27.2961	26.4448	25.9523	27.3225	28.0528	28.4613	26.9572	27.0367	26.4786	27.2248	26.2718
P53621	28.4247	27.3265	28.2242	27.7931	27.4288	28.2633	27.6507	26.9719	27.8479	28.4815	28.4879	28.0183	28.4056	28.8405	28.6627	28.8817	27.2874	24.9996	28.8755	28.3945	28.4327	27.8036	26.1914	26.9046	26.0389	26.3714	27.4923	26.2395	27.0019
Q9P2E9	28.3909	27.4272	29.303	28.1195	27.521	28.6479	26.724	26.0208	28.198	28.1702	29.3822	28.1346	28.672	29.0883	27.7473	28.6584	27.59	25.7645	29.3939	29.0683	27.5536	27.1559	27.0907	27.4794	26.2759	25.9546	25.4776	25.4161	26.2276
P09493	26.4263	24.4812	26.4862	25.6927	25.615	25.6511	25.4977	24.43	25.8341	23.815	26.6924	23.0218	26.5097	25.0537	25.1225	24.3614	27.1009	23.415	25.6605	26.5475	26.037	26.5699	26.5734	25.8661	26.1356	24.3103	25.8219	25.1159	26.6367
Q99798	29.307	28.9054	28.9437	28.614	28.6651	28.4958	27.7919	27.0403	27.4108	28.337	28.6953	28.4845	28.8314	29.3283	28.0714	29.1811	27.9124	26.0569	28.9454	28.7152	28.6303	27.748	26.793	27.2183	25.8946	29.4487	28.9987	29.9224	29.0221
P55268	27.4197	28.1231	28.0804	27.6192	27.9933	27.2728	28.1124	28.2594	27.879	27.5117	27.4063	27.6096	28.2693	28.1554	27.593	27.3573	27.9342	27.3111	27.7461	29.0429	27.1909	27.6112	26.1711	26.7781	25.8387	27.0226	28.0034	29.2814	28.3834
P04075	30.1783	29.3496	30.5045	30.3294	30.8075	29.7856	29.7529	30.5087	30.3723	31.7138	31.2203	30.2375	30.6502	30.7201	30.9722	29.159	29.4105	27.7414	30.527	30.3802	30.2241	29.935	28.5499	29.4337	27.8337	28.91	28.9446	29.8558	28.9386
P35221	29.2939	27.922	28.6201	27.6447	28.225	28.6098	28.417	25.7238	26.2026	26.6138	28.6077	28.6652	29.259	29.1758	27.6829	27.1784	27.2626	25.4174	29.3144	28.3702	27.6316	28.8608	25.6259	28.1976	25.2322	25.9713	27.1392	26.6832	26.3415
P02679	28.9329	31.3989	29.3323	30.0032	30.5995	28.0053	29.5677	28.9187	31.8926	30.0401	29.7833	31.7736	30.8677	26.1463	33.3321	29.8273	31.7317	31.5614	27.7883	29.8583	32.1247	29.0588	31.4555	31.4652	31.1565	30.8068	30.287	29.9152	31.4892
Q14764	28.8661	30.0102	28.1471	27.8274	27.9215	28.5118	27.8837	29.4684	27.9507	27.5183	28.5515	28.6471	28.7589	27.9998	27.8786	27.2046	26.9762	29.9357	27.2643	28.0081	29.0456	28.2651	26.0477	27.1706	25.5152	27.3085	27.633	27.1121	27.7365
Q7Z6Z7	27.335	26.3612	27.4466	26.5696	26.0804	26.9389	26.1383	26.1427	25.6625	26.9272	27.2119	26.4781	26.8352	27.5513	25.2119	26.1358	26.2917	24.0928	26.6936	27.1407	26.8012	25.6441	24.644	24.2455	24.8281	25.1566	25.3315	25.5458	25.3562
P02647	29.1545	30.4286	30.8542	30.1173	29.9441	29.8331	31.3746	31.417	31.2938	30.3967	30.4869	30.6288	29.607	30.1706	29.3079	29.9098	30.4379	31.4173	28.7661	29.7661	28.4002	30.2318	32.5226	31.7635	31.6154	30.9752	30.2289	29.8734	29.3566
P20774	30.0793	32.2277	28.9854	29.4698	30.5541	28.8121	30.6552	29.1386	32.8538	30.3008	30.6059	30.0951	32.1763	29.3854	30.8478	28.5474	30.8861	33.5327	31.1029	28.6835	28.1274	33.8374	33.9941	33.1905	32.4616	31.9881	30.7168	30.2062	31.3576
P42704	27.6333	27.0958	27.4985	26.6391	29.2031	26.7776	27.7208	26.827	27.6109	27.5379	27.3734	28.3593	27.7849	28.0657	27.5598	27.8541	26.6866	25.8211	27.4126	27.0194	28.8227	25.6435	26.4941	26.198	26.3174	28.6112	28.5878	28.5215	27.7914
P07099	29.8087	28.6862	31.0748	29.1252	29.2184	29.226	30.8494	29.546	30.6593	31.0017	28.6823	28.8202	30.4989	30.062	29.6003	26.9961	28.5719	26.076	29.6256	29.1305	31.5153	28.6701	26.879	27.9591	26.3187	31.3026	31.4836	31.4251	31.1699
Q08211	28.461	26.833	28.3776	28.5265	27.568	27.9248	26.6927	24.9557	27.5029	28.111	28.5845	27.6086	28.5686	28.8706	27.9932	28.439	27.6289	25.4503	29.1984	28.0816	28.2246	27.4518	26.3493	26.6632	26.6726	25.9387	27.5612	26.9574	27.8846
P50395	29.428	28.9289	28.9796	28.5247	28.2888	29.5042	28.3226	26.8351	27.8863	29.3776	28.9118	29.275	29.3611	29.133	27.9979	29.0922	28.6035	26.9825	28.5474	29.0234	29.1387	28.441	27.6905	28.008	27.5031	27.4588	27.8715	28.8108	27.6311
Q92616	26.8972	26.8681	26.5945	28.2604	27.451	25.8398	25.724	24.976	25.6606	26.4661	26.1575	27.0205	26.3149	26.7199	25.8802	25.7987	25.3267	23.2221	26.919	26.6279	27.1599	24.6132	23.7884	24.9768	24.5323	25.2949	25.8324	26.0761	26.1093
Q14195	28.6221	27.7398	29.5073	26.572	27.2327	28.6911	29.7144	26.8061	28.3418	29.0559	29.6695	28.7295	30.0697	28.222	29.2783	27.5149	28.1604	26.5657	29.6625	28.7947	29.3226	28.7444	27.5259	28.1998	26.4813	26.9545	28.3864	28.2354	27.5221
Q99959	28.6222	27.5358	26.343	28.2644	29.0277	28.2418	28.2349	26.5955	25.583	26.8665	27.7742	26.9322	27.8181	27.7585	27.375	26.0619	27.5257	24.1902	26.8165	26.9167	27.4741	26.9187	24.7899	26.0904	24.0978	27.6282	27.7365	26.0455	28.0675
O00468	26.6964	26.9382	27.5135	27.0357	27.4287	26.3706	30.5459	27.021	27.6415	26.9301	26.6455	27.1996	27.8337	26.7456	27.7628	27.6639	26.9722	24.882	26.9286	27.7398	26.5586	27.0189	25.3639	25.643	25.1945	26.3171	27.287	27.3227	27.4429
Q86UP2	28.1013	26.5239	28.4508	26.5872	27.2297	27.5478	27.0489	25.8	27.6167	27.8941	27.891	27.6919	28.1571	28.1934	26.9454	26.5877	27.5696	24.9256	27.7846	28.0224	28.5845	26.6774	24.7849	26.2538	25.3001	26.5215	26.7326	26.653	26.6733
Q9BUF5	27.9168	26.4436	27.9121	27.6524	26.2928	26.4123	25.7648	23.1888	24.0886	23.7497	27.7323	27.3852	26.8991	27.4296	24.9564	27.994	27.7767	27.2258	28.3431	26.764	22.5656	25.7735	24.8703	26.7978	26.9205	20.6033	22.4581	21.3458	23.0883
P21980	26.4437	29.5693	31.1985	27.6213	27.6321	28.3796	27.3997	26.0048	29.4415	27.8334	29.0494	28.242	28.7387	27.6287	28.9315	27.2586	28.1581	27.0648	28.9194	26.2595	27.1898	28.1905	28.7472	26.7267	27.521	27.5185	28.4588	28.7943	28.646
Q9NZM1	25.4146	25.2302	26.59	27.6866	27.1639	27.7305	27.2913	26.5105	27.0658	25.7826	25.9192	27.9284	25.9152	26.2732	26.7576	27.3976	29.2665	31.2388	27.6614	29.4088	27.5484	26.627	29.6322	25.8128	31.4195	29.1664	28.3084	28.1921	28.4207
P67936	30.43	26.3214	30.3343	30.8336	29.586	30.8265	29.1066	29.2663	30.5406	29.7637	30.5532	29.0616	29.8737	30.0081	29.0659	28.5527	29.1014	27.0343	29.9831	30.6079	29.128	30.6833	29.8137	29.0477	28.3944	28.3573	29.7909	30.369	30.9078
P27824	29.4255	27.9798	29.9436	30.1765	30.1093	29.3848	29.5764	28.4122	28.1847	28.4466	30.2056	29.2213	29.0072	30.2534	29.3453	30.9704	29.5202	26.7848	30.0329	29.974	28.5063	29.1009	27.9853	28.5115	27.8632	27.6452	28.7808	27.436	28.3707
P0DOX5	30.5246	31.5006	30.7581	31.5468	32.0608	31.1316	31.8527	32.4411	32.056	31.6116	30.5631	31.3217	31.1131	31.6958	30.9937	31.1586	31.1358	32.1562	31.2721	30.8542	31.3239	32.7875	33.4348	33.1446	33.313	32.8836	31.2146	32.4621	31.9789
P68104	31.7647	31.0837	31.3105	30.9366	30.4943	31.589	29.5241	29.3353	31.2618	32.4727	31.7722	30.9037	31.315	32.2305	30.8841	31.1592	29.9515	27.8965	31.8767	31.63	31.7702	31.0986	29.3953	29.8153	28.5553	28.9726	30.5028	29.7645	30.5976
Q13228	29.5447	28.3649	28.6542	27.968	27.2392	29.9579	28.2749	27.4044	29.4329	30.0648	29.6216	29.0123	27.696	29.5396	29.1802	27.7404	28.3424	27.7092	28.8328	29.0585	30.4146	28.0859	27.0957	27.8722	27.7035	30.9909	30.2205	29.6144	29.5435
P13010	28.4823	27.5253	27.5109	27.5522	27.3706	27.9365	27.9674	26.0077	27.5259	27.9165	28.104	27.7114	28.3078	28.586	27.535	28.3175	28.2363	25.6239	28.71	28.5569	28.5755	27.136	26.5908	26.6689	25.7381	26.5491	27.7168	27.4929	27.1706
Q86VP6	28.8583	28.164	28.5794	27.6039	28.136	28.5817	27.3357	26.1903	26.9865	28.2147	28.2424	28.5185	28.3717	28.891	27.7715	28.3681	27.9418	26.2213	28.3399	28.6316	28.6627	27.5226	25.8239	26.9087	25.8642	26.1906	27.2828	28.3025	27.2756
P11047	27.1862	27.6997	27.7999	27.2952	27.265	26.2405	27.743	27.1827	27.5144	27.5003	27.3129	26.9651	28.2519	27.589	27.1589	27.4514	28.3712	25.8165	28.3454	27.0517	26.8442	27.7704	26.128	26.8771	26.2573	26.8735	27.4688	27.8433	27.263
P15144	27.4018	26.112	26.9062	26.202	26.5638	28.2177	27.8763	27.7062	26.4667	27.5633	27.3464	27.8089	30.2273	27.8067	27.6433	26.2912	27.0986	23.8669	26.9183	27.0261	26.4028	25.9193	25.451	26.3945	26.2936	25.0416	25.4945	25.072	26.1338
P04040	28.4881	28.4347	28.1406	27.8697	27.5701	28.0249	27.726	26.6837	28.0252	27.9814	28.1574	28.8044	28.705	28.2601	28.7549	28.1304	28.3492	29.4323	28.2375	27.5802	28.9044	26.9533	26.8897	27.8555	27.8498	29.9425	28.7229	28.5205	28.5682
Q07065	28.8137	27.9789	30.4393	28.5024	28.3359	28.5083	28.5789	26.5378	28.6468	28.9929	29.9017	28.3474	28.7481	29.7176	28.4088	28.1379	27.7112	26.0735	30.0059	29.3063	29.1929	26.8694	25.961	26.5213	25.2325	26.5079	28.2448	26.0633	27.4508
Q01484	26.3152	24.8335	28.6203	25.4937	25.4538	25.3245	25.0173	24.8169	26.7328	24.919	27.4174	25.66	25.9009	27.4625	27.533	26.7016	25.5918	23.8199	26.8129	25.0121	25.5705	25.2054	24.1917	25.52	24.0856	26.3975	27.2416	28.0725	26.4403
P13796	27.7864	28.8053	28.3125	27.7463	28.1619	28.103	27.9756	26.2328	27.2385	29.1853	29.0091	28.8625	28.2022	29.2851	27.6504	30.0363	27.9442	26.5474	27.4935	28.7217	28.3842	27.7413	27.7559	27.9515	29.1694	26.5096	27.1332	26.5462	28.32
Q9UBG0	28.6534	27.0733	28.9809	27.5597	27.1803	28.7376	27.7837	25.2251	26.7919	28.0034	28.2721	28.995	27.6248	29.2163	28.4926	28.3338	27.8354	25.6311	29.3996	29.2258	26.9525	27.0545	25.168	26.9413	25.3652	23.4081	24.5273	24.0559	24.2985
O60716	27.792	26.8362	27.1115	26.5254	26.4322	27.1157	26.0749	24.8194	26.1165	26.9678	27.3773	27.0444	28.1104	27.7476	27.0659	26.6656	27.2121	25.8813	28.2134	27.3241	26.7658	26.8613	26.4258	26.8373	25.03	26.3817	26.2346	26.069	26.5447
P17655	28.1723	27.4609	27.7176	27.8969	27.6014	29.6153	27.892	26.5272	27.2528	28.2462	29.1186	28.3605	29.1094	28.8839	29.0169	27.0156	27.4624	26.1575	29.2717	28.083	28.1554	27.3688	26.0976	26.7815	24.7873	24.6648	26.2606	26.0762	26.6816
P00738	27.3662	28.3026	27.4838	27.5893	29.0371	28.0131	27.1191	28.0103	30.2597	27.9958	28.8861	29.2851	29.2402	27.3318	28.4622	28.4716	28.5455	30.3638	30.1734	28.0807	28.4049	28.9971	31.8122	31.1048	31.553	30.0104	28.9155	26.7959	30.9291
P26038	29.7035	29.2037	29.8514	29.0932	28.8115	30.2939	30.4072	28.3855	29.5212	30.0401	29.7763	30.1164	29.2419	29.8954	29.6296	28.71	29.9729	26.7706	29.7395	29.5484	30.2356	29.1449	29.1776	28.416	28.1755	28.0115	28.9992	29.5607	29.7817
P68366	27.5513	27.3524	28.6751	27.1297	27.1838	27.37	23.2151	21.7313	26.3586	26.9685	27.9396	27.6188	28.3263	28.7132	26.623	27.7617	26.9768	24.7407	27.6464	27.3589	26.707	26.6422	26.7069	26.2007	26.5048	26.0759	27.2456	28.7134	27.441
Q02218	27.4947	26.671	27.888	27.5196	26.9851	26.5809	26.5028	26.1232	30.0105	29.7586	27.8135	27.0974	27.9271	27.6411	28.3824	27.2145	26.0835	26.2299	26.7852	26.7672	30.2956	25.7917	26.9216	25.1521	26.9003	30.8214	30.5762	30.4435	29.8505
P22626	30.273	28.846	30.3272	28.9994	29.5315	29.7278	29.1026	29.3698	29.5334	30.0972	30.4839	29.1784	30.3812	30.6223	30.2219	30.0658	29.3932	26.8501	30.5021	29.799	30.2095	29.8858	27.0857	28.7417	26.4873	27.8937	28.8966	28.3041	27.9431
Q9H4M9	28.7553	28.4972	28.4204	27.5428	27.8268	28.3521	28.0125	26.8365	28.2224	28.3061	27.1111	28.8731	29.5667	28.1534	29.0461	26.5261	28.6791	25.6325	28.4135	28.0489	28.1573	28.8638	26.7872	26.5318	26.4632	27.5465	27.6081	28.1194	28.1619
P04083	31.2134	29.3758	30.3763	30.3138	30.5887	29.8523	30.4252	29.5207	29.9638	29.982	30.9711	30.6096	30.62	30.9267	30.7087	31.1092	28.8584	28.5597	30.7877	31.0913	30.4836	30.3332	29.9229	29.5651	28.1644	28.3372	28.834	27.7329	29.4253
P13637	23.6869	24.6012	23.9506	22.9056	24.2799	24.2219	22.9893	23.6426	23.3136	24.0056	24.638	24.2237	26.4805	24.031	23.6649	26.3628	24.2503	24.6238	25.4435	23.3738	24.6615	24.0529	26.2191	25.8987	24.8112	25.2365	25.1471	28.3075	23.3382
P12110	27.9107	29.2887	28.7035	28.3263	27.6548	27.6495	28.9446	29.6013	28.5987	28.777	27.9917	28.7018	28.6214	28.8078	29.022	29.6906	30.0371	28.666	31.7087	28.2851	28.4526	30.6983	28.8947	29.5617	29.6193	30.1656	30.8131	30.2269	30.8762
Q7KZF4	28.2546	27.1285	28.1505	26.8115	26.7421	27.6127	26.9924	26.8722	27.7782	27.8626	27.7117	27.5103	28.4905	28.3077	28.6645	29.325	28.158	26.5729	29.1358	28.0741	28.5002	27.7065	27.5893	28.3681	27.0964	29.0807	28.3193	27.3668	28.2288
P50993	25.8411	25.5974	24.6754	27.2207	26.6272	25.7047	27.1773	27.6087	24.5337	26.6444	24.633	25.4087	25.2656	25.6352	26.3965	27.8981	28.2776	23.6274	27.5714	26.4967	26.7629	25.6744	25.4357	26.1282	24.8215	28.1702	30.3209	29.3869	29.9622
P09874	27.9154	27.2954	27.5055	27.1868	27.2443	27.7476	27.4179	26.988	26.235	27.0908	27.5509	27.9283	27.5512	28.3074	27.6091	27.8201	27.6083	28.2375	29.2777	27.9678	26.5141	26.8446	25.7221	26.0733	27.3673	26.4507	27.1541	27.0491	26.2239
P35573	28.3699	26.7467	25.61	25.0773	25.2082	25.4413	25.8339	25.3662	24.7315	28.4379	24.6599	26.2984	25.6352	28.7801	26.9665	26.7917	27.2726	24.9004	26.5735	28.0908	26.2279	26.178	28.3078	26.8137	25.836	24.7952	25.6516	26.2682	25.4865
P02042	29.112	30.4189	31.2355	31.065	30.4206	28.7124	30.2882	28.7421	31.6429	29.6699	30.3682	31.2653	29.4521	27.6052	30.992	31.0001	32.2558	33.1568	28.5303	31.0287	31.8542	31.1352	31.0905	32.0113	33.0043	33.4903	32.6729	31.908	32.1233
O00159	28.4261	26.8964	27.2348	27.7925	27.7879	27.1411	26.9881	27.7488	27.9974	26.9783	27.6076	27.4987	28.7945	27.6069	27.7126	26.8774	27.6664	24.7574	27.9018	27.484	27.6904	27.2317	26.6438	26.1599	26.0905	26.8114	27.6734	27.4921	27.9812
A0A140TA41	17.2436	17.1096	17.3137	17.4442	17.015	15.411	11.9119	17.4199	19.4133	17.5294	16.411	17.4836	16.9124	15.6184	22.8096	17.5717	17.7094	16.9793	21.7511	17.2809	16.9582	22.1724	17.2286	15.6961	17.4185	17.098	17.3301	15.887	20.3587
P01011	25.1978	27.6861	26.7864	27.0423	27.787	26.3367	27.4978	27.074	29.7451	28.5359	26.5575	27.3238	28.3392	26.7371	27.0602	27.4102	27.1638	27.6749	27.4554	27.2563	28.4472	27.8508	31.2978	29.3185	30.5827	28.5108	27.9704	29.194	30.291
Q14203	26.9982	26.6117	27.1568	26.5418	26.8662	27.8171	28.4461	28.5136	28.6431	29.7018	27.3367	27.8821	28.031	27.6555	26.3237	27.2054	27.3182	27.3756	26.6326	27.4524	28.7479	26.4527	29.1227	26.5179	25.1187	29.5674	28.804	28.0983	27.837
P40939	28.4002	26.9602	28.7285	27.1523	27.4578	27.3292	27.1412	26.5702	27.8609	28.8547	27.7854	28.2052	28.7924	29.2963	28.7488	28.7487	28.0817	25.6109	28.7061	28.2077	28.8175	28.4278	26.6635	26.695	26.0833	27.3771	28.5732	27.9626	28.0579
P49419	28.7517	28.3	30.5135	27.2507	27.4948	28.2439	29.0614	27.8643	28.1469	28.9956	29.8652	27.4982	29.928	30.5798	29.5834	27.6233	28.4248	25.2771	29.687	28.2562	30.979	28.8436	26.8173	27.682	25.6644	26.8383	28.2134	27.4851	28.0781
P07814	27.2137	25.8078	27.0151	26.7734	26.3835	26.8305	26.0825	27.6685	26.1584	26.9078	27.4731	26.079	26.8113	27.5796	26.6191	26.9504	26.2507	23.827	27.3606	27.4729	27.3294	25.4335	24.8082	25.0045	24.2903	25.0839	25.9864	26.1991	25.8824
P32119	30.5244	30.6202	29.8913	30.1546	30.361	30.0799	30.0681	28.4208	31.9184	29.8899	29.5752	30.4937	29.5901	30.0013	30.5718	30.6288	30.4212	31.238	29.4237	30.1803	31.9958	29.6928	29.5766	29.8268	30.0237	32.7521	32.5381	32.5482	32.1797
P23634	28.2924	27.0229	27.7218	27.3748	27.3667	27.7856	27.3272	28.9587	28.04	28.8465	27.9766	27.7877	27.8364	27.9849	28.5165	28.654	27.7719	25.3763	29.8783	27.7503	28.6301	28.5833	28.7216	27.0185	26.3111	27.8252	28.1879	28.6392	27.922
P07951	24.6977	25.5849	26.1398	26.5275	26.6566	25.8482	25.8856	26.2685	25.5785	26.8308	26.6321	24.3617	23.1321	25.616	23.8689	23.1938	25.9698	24.2431	26.4979	27.1626	25.8042	28.2635	28.9924	26.0468	25.3906	25.601	29.3567	27.5755	29.3929
P14923	29.008	27.2358	27.2703	29.4486	29.6295	29.2206	28.2399	26.5586	26.6712	27.4742	29.5782	27.8497	28.0309	28.7446	26.6361	26.6928	28.7218	25.1837	26.4939	28.0338	28.36	26.4824	25.4457	26.2347	23.8443	28.0534	28.0958	27.0912	27.6754
P25705	30.7963	29.372	30.7653	29.7012	30.0931	29.902	29.8642	28.0045	30.8097	30.9755	30.5974	29.97	30.6355	31.0039	30.2501	30.413	29.5034	26.7123	30.5408	30.3059	31.6608	30.0225	28.7865	29.3781	27.8712	30.37	31.4554	31.5077	31.0358
G5E9E7	25.4633	23.9949	24.4318	24.3791	25.3679	25.2065	25.3944	24.8217	24.5653	24.6873	25.9284	23.0979	25.9499	25.3531	24.4433	22.481	23.4341	19.7775	25.0368	24.5705	25.1714	21.935	23.489	22.6991	22.9902	24.2401	24.7014	23.0032	24.5662
O75083	28.4695	27.7885	28.3939	28.2151	27.8365	28.599	28.2609	27.4027	27.7658	28.9386	28.5052	28.209	28.2391	28.5498	26.8025	27.9199	27.9065	26.0505	27.503	28.6298	28.1386	27.9266	26.738	27.1059	26.228	27.6667	28.1971	28.2072	28.6167
P51888	28.6181	30.8665	28.8242	27.3016	29.5152	27.5477	28.354	26.472	31.9993	30.2787	28.4305	28.6492	30.7703	28.162	29.7346	27.7054	30.4865	31.6538	29.4129	27.1464	29.5861	33.1539	33.0149	32.8026	32.8146	32.9774	30.8926	31.5097	32.1765
P07237	29.8487	29.3707	30.1603	30.3249	30.7477	30.0095	30.8449	29.1619	30.3829	30.8998	30.5693	30.3035	29.4989	30.296	29.8245	30.8702	29.4678	28.6172	29.8349	29.8488	29.9545	29.9841	27.9075	29.3893	29.8503	28.3624	29.4511	29.0652	29.7646
P50454	29.1913	28.5626	28.7532	28.0021	27.63	28.9115	28.6484	26.3448	29.2072	29.2752	30.0803	28.6603	29.2252	28.8626	27.8719	28.4757	28.4314	25.8176	29.9199	29.1001	28.2067	28.3229	27.1066	27.2947	26.6895	27.5757	28.8478	27.5028	27.995
P00734	27.08	28.6999	27.1768	27.2342	27.4379	26.6737	26.6266	25.6223	27.5438	26.0889	27.0782	28.1317	27.8643	27.1808	27.7133	26.9545	27.7381	28.6517	27.1604	26.7973	26.4301	28.2093	28.1104	28.7826	28.2644	26.6591	26.5202	27.2518	26.3884
Q14767	26.337	24.4852	29.8126	26.3746	27.0945	26.4791	25.4363	28.0879	25.6643	26.901	27.9631	27.9545	27.013	26.2297	25.9254	25.6068	26.5331	26.2945	26.6146	28.5261	26.6169	27.2609	26.8396	24.205	26.5603	27.1327	26.3045	24.8588	26.6385
P12956	29.2229	28.2507	28.3311	28.2433	28.1055	28.4638	28.771	26.4693	27.7603	27.9691	28.7914	28.7014	28.5051	28.9969	28.5622	29.285	28.6955	26.4097	29.6809	28.9768	28.9191	28.0712	27.0403	27.3912	26.6474	26.2048	27.9558	27.2733	27.8249
Q6P2Q9	27.9602	24.978	26.3258	25.3923	25.7817	25.8077	28.1533	26.5119	25.8234	26.8273	26.1825	25.7084	26.6172	26.6286	26.3681	26.5979	26.3397	25.2522	26.9036	26.6548	26.5932	25.1558	26.7109	24.2161	25.9738	24.4955	26.3735	25.3969	25.5246
P18669	29.7296	28.5771	28.8567	28.9706	28.1531	29.8755	27.078	28.1121	28.8485	29.7632	29.7358	28.5622	29.5239	29.6145	28.2025	28.7607	28.3072	26.5348	27.6902	29.5364	28.9919	28.102	27.8242	28.0044	26.5503	26.5482	28.3457	28.9877	28.4267
P00915	26.9039	30.0501	28.322	29.1146	28.4541	27.0214	29.6007	27.7977	30.8742	29.2196	28.2134	29.4335	28.5329	26.7297	29.3918	29.522	31.1035	31.9033	28.141	29.4712	30.739	28.3667	29.3054	29.8904	30.2006	32.3157	29.7265	30.6863	30.8512
P63010	27.9015	27.0337	28.0324	27.4454	27.1153	27.8525	27.4751	26.5342	28.0607	28.7151	28.5268	27.7713	28.1167	28.5694	27.4272	28.3269	26.821	25.3452	28.2669	27.5703	28.956	27.0533	26.1686	26.3197	25.3965	26.8123	28.446	29.1984	27.8406
P27797	30.2101	29.5351	31.1483	29.8464	29.4484	30.6487	27.2864	28.3714	29.8458	29.1477	30.8827	30.1142	30.349	31.0957	29.4679	30.9186	29.5978	27.726	30.5811	30.7343	28.6807	29.3421	29.0211	28.4111	28.0701	27.6586	28.886	26.9951	29.1393
Q12906	28.5638	26.5568	28.3264	27.3983	27.2891	27.9108	28.8041	27.2945	28.5239	28.7814	28.095	26.7913	28.5517	28.69	27.9709	28.2398	27.2317	23.6795	28.6463	28.2378	29.2528	27.8008	28.6346	28.2649	27.3393	26.9149	28.6951	29.5049	28.4332
Q9NYU2	27.1769	26.0348	27.7194	26.5532	26.7995	26.4027	28.4956	25.6398	26.1988	27.0408	27.8903	26.5048	27.604	27.513	26.2824	27.5903	26.1512	24.4469	27.4333	26.2638	27.1317	26.1656	24.7142	25.9344	24.7131	24.8962	25.9517	25.5367	25.7958
P00367	28.2251	27.1767	28.5892	27.9083	28.5603	27.1851	28.0236	27.5092	28.8704	29.2798	28.5603	26.6364	28.5631	29.3958	27.8879	28.4497	28.274	25.0428	28.1727	27.9477	29.2834	28.2996	27.3532	27.0488	26.9406	28.2875	29.186	29.3498	29.2756
Q92499	28.0749	27.1092	27.9344	26.4701	27.1226	27.6495	28.5315	25.2315	27.083	27.1776	27.1204	27.1767	28.1722	28.3828	28.3558	29.0276	27.0088	25.0351	28.1948	27.7332	28.7931	27.5885	26.141	27.3829	26.4694	29.6247	26.51	29.2548	26.6715
P02730	26.5846	28.3679	28.057	27.2691	28.0865	26.3082	26.4282	25.452	27.5261	25.9819	27.4936	28.5247	27.7053	26.6548	27.9851	27.3753	28.7673	29.4798	25.995	27.6696	28.1657	25.5511	27.3156	27.0905	27.81	29.6752	28.8677	28.6758	28.0152
Q9Y3Z3	27.7207	27.7198	28.2158	26.1884	26.2202	27.2831	26.5815	27.1104	27.1457	28.2997	28.4352	26.7267	27.8692	29.2362	26.6086	27.6727	27.6139	27.1703	29.4002	28.5189	27.6791	27.9409	27.0873	26.3307	26.3504	25.9623	27.2984	27.2372	26.6858
P13797	25.1973	25.1963	25.5569	25.6099	25.2076	25.5762	25.9588	25.598	25.1352	25.633	25.7472	25.8033	25.8883	25.6284	25.2175	31.4259	26.2895	24.4517	26.4038	24.9537	25.2716	26.2138	26.1623	26.0936	24.5806	24.8031	24.5741	26.1862	26.3606
P31150	27.1477	26.1331	26.9315	26.4945	26.3781	26.3333	26.3559	24.1531	27.1537	26.1524	26.8066	26.3434	27.2702	26.9837	26.1568	27.1447	26.1986	24.4453	26.1987	26.3673	28.5122	25.9817	25.2841	26.2151	25.6168	26.4679	27.0632	28.3241	27.0312
Q14974	28.1763	28.9647	27.6255	30.3306	26.9543	27.5433	26.6305	26.7882	27.3337	28.1224	27.732	27.4026	28.4979	28.3616	27.4094	27.4327	26.3113	25.8413	27.9612	28.3176	27.8061	26.6687	26.3041	26.2695	25.722	24.8967	26.4818	25.8787	26.1978
P60174	31.2284	29.9815	30.5682	31.2603	31.1842	30.8272	29.1745	29.0311	31.1047	31.2356	30.9595	30.4763	30.8203	31.1008	30.8405	30.6399	30.2677	28.1621	30.2027	31.3149	30.7751	29.8364	29.3959	29.6726	28.6337	29.6584	30.3269	30.2436	29.9891
P00751	26.6873	28.1128	27.9222	27.7037	27.6545	27.8049	26.8928	27.2287	27.7948	26.8448	26.6067	27.863	26.0194	27.6997	26.8901	27.4635	27.0382	28.4669	27.8108	27.2102	26.5943	28.1667	29.7546	28.9903	29.5397	27.225	26.2625	26.9197	26.9114
P00338	29.0909	28.4687	28.9149	30.6461	30.4426	29.9617	29.4556	27.1078	30.7197	30.8388	30.0445	30.5408	30.3959	29.9193	30.7992	29.416	30.1609	27.0706	29.5993	30.334	30.7277	29.4704	28.8138	28.5952	28.9846	28.7881	29.4947	29.8721	29.8419
Q92597	29.799	28.524	30.5459	29.5431	29.5861	28.6224	27.2891	27.8891	27.1164	27.4461	29.4649	28.7829	30.8664	29.2116	28.8358	26.5605	30.0819	26.8874	29.2259	29.3115	27.3679	28.2365	29.959	28.0099	30.814	24.7063	24.8728	22.9108	25.3289
Q15075	26.6332	25.0412	27.996	27.0469	26.9524	27.0788	25.9435	27.4103	27.2663	27.253	27.7901	26.6308	27.1517	28.0575	27.2337	26.7346	26.3918	24.062	26.7483	26.9725	27.758	25.8748	25.6583	25.2073	24.3881	26.2149	26.8233	27.3782	26.3573
Q8WUM4	28.0816	27.3548	27.9381	27.956	27.9816	28.6921	29.0059	27.7567	28.0629	28.2226	27.9052	28.2692	27.7229	28.7072	28.2507	28.3127	28.1197	25.8288	28.5579	28.4154	28.3439	27.9555	27.2942	27.0232	26.568	26.7784	27.4841	27.4592	27.6225
P07585	27.6509	28.4821	26.1548	27.7249	28.7783	27.0967	25.5812	25.0794	31.7374	29.1103	28.4798	27.0233	30.2087	26.5588	27.9859	26.1232	27.703	32.2021	29.3356	25.7647	25.9878	32.5416	30.655	31.365	30.4085	29.4585	29.603	29.0744	30.0956
Q92896	28.0513	26.639	28.0486	27.6676	27.2251	27.1505	27.645	27.7913	26.7145	27.4292	28.3336	27.3419	27.5835	27.7478	26.9979	27.2987	27.042	24.4519	27.5775	28.061	27.0557	25.744	24.255	25.0248	25.3833	25.3863	25.6208	24.5943	25.7272
P02790	27.5119	28.7163	28.6786	29.5825	29.564	27.7396	28.6002	27.7918	29.0813	28.8412	28.4802	29.3387	28.3575	28.3466	28.8289	29.522	28.3172	29.381	28.5143	28.0641	27.0003	30.1001	30.9378	30.8316	30.0914	28.6495	28.3983	28.8786	28.4036
P07942	26.6703	26.7634	26.2616	26.1342	26.1422	25.0874	28.3665	25.6413	26.2752	25.5838	24.9239	25.9588	26.9867	26.493	26.2911	25.9315	26.4822	23.7067	27.0683	25.9581	25.9892	26.3895	24.401	24.4597	25.3286	25.7272	26.057	25.9151	25.4811
P13489	29.8035	28.7804	28.104	28.8464	27.8278	29.2115	29.4898	27.3777	28.5534	28.8385	29.7218	29.0357	29.4109	29.4856	28.6221	29.4257	30.1534	27.6252	29.7458	28.8837	28.5447	28.6451	27.842	28.0768	27.3936	27.0955	27.4059	26.3812	27.353
Q96HN2	29.3072	27.5651	27.8266	27.8078	28.1856	30.4107	29.985	27.1681	27.6903	28.5516	28.0864	28.3327	28.8598	28.8919	29.2376	28.1364	28.0723	24.5075	29.0352	28.1792	29.4253	28.0902	26.5104	27.6676	24.6721	27.4269	27.7853	27.5772	27.6288
P35222	27.8213	26.4747	26.5316	26.3855	26.6243	27.3685	26.6983	25.7537	26.8774	27.4551	27.1586	26.81	27.7967	27.3831	26.4039	25.6708	25.4749	24.7639	26.9717	27.8149	28.4812	25.9127	24.9408	25.5003	22.8899	25.9589	27.0482	26.3265	26.7445
P27816	30.2661	30.4985	28.4717	29.6201	27.9085	29.4201	29.0156	27.6975	27.8872	28.9189	28.791	30.2442	28.6725	28.5178	27.4943	27.3614	28.9917	26.0365	29.1036	29.4712	27.4414	27.576	28.0994	28.1282	25.9118	26.0044	26.0007	26.2802	26.1855
Q9Y6C2	27.5937	28.053	29.7494	27.5779	27.4802	27.5096	29.889	28.3526	29.7493	27.791	28.2387	27.9473	29.0733	28.1742	27.2655	27.9993	27.4253	25.5826	29.5102	28.4742	26.7142	27.9475	27.2356	27.125	26.8304	26.6569	28.4376	26.8867	28.1182
P46939	27.3832	26.2194	27.1251	26.1996	25.7932	26.2799	26.1359	27.2463	26.3906	26.1532	26.9217	26.8166	27.0238	27.3863	26.1758	25.8621	26.0477	24.9072	26.4757	25.3138	25.5147	26.1173	24.1916	25.9953	24.5428	27.3105	26.2134	25.1506	26.7118
Q00341	27.0738	26.4496	27.1984	26.6232	26.4668	26.7428	27.5934	26.9799	27.4446	27.5654	27.6929	26.8862	27.576	27.3972	27.0639	27.5438	26.8547	23.9516	27.7831	27.6222	27.823	26.4832	25.6758	25.4064	24.806	26.8163	26.7991	27.3801	26.8312
Q9Y4L1	26.5039	26.03	26.5754	25.9936	26.1033	26.4498	26.3096	26.2902	26.7504	27.5151	27.0461	26.4008	27.3832	26.8126	26.1374	26.4752	25.6082	23.3355	27.3753	26.44	27.4587	25.39	26.0041	24.3402	25.1853	25.8255	26.1971	26.2159	26.5908
Q03252	29.2011	28.1262	28.5549	28.5898	27.9746	28.8712	30.2394	29.056	29.8496	29.0207	29.0138	28.5324	29.2816	29.2745	29.5123	29.2508	28.265	26.4433	29.2235	29.3336	28.8525	29.5203	28.1784	29.0394	27.7193	28.5749	29.175	27.7634	29.2906
P09651	28.3694	27.3883	28.6277	27.5861	27.9789	28.2878	27.1585	27.8275	26.2299	26.9725	29.7283	26.7139	28.418	29.5762	28.18	28.4959	27.6486	24.9688	29.2136	29.1691	26.9024	28.0048	25.8968	27.2977	25.2264	24.4678	25.5656	27.9118	24.9951
P02788	24.1317	24.1712	25.5637	24.3828	25.3772	24.5018	27.9364	26.9658	24.6078	27.7748	24.5296	24.0895	25.1756	24.0064	25.6932	26.2707	24.7141	26.4147	26.8732	23.6143	24.9833	26.061	24.9065	26.908	24.8834	25.6756	24.7224	23.4746	24.7311
P02452	28.9328	30.7004	27.5197	26.973	27.5099	27.3172	30.4081	32.4555	28.6747	28.1012	29.5619	26.8431	30.389	27.3982	28.835	27.557	28.3564	28.9113	29.8355	27.2202	27.5547	30.9209	29.5038	29.7613	28.9706	27.8026	28.8916	29.099	28.5386
P49411	28.8517	28.5383	29.2117	28.4796	29.0891	28.3577	27.2335	27.2913	28.5461	27.6557	28.8183	27.6607	28.9014	29.4785	28.388	28.4408	27.5755	25.2063	28.8408	28.9677	29.3672	27.6713	26.4482	27.4755	25.3773	28.6742	29.4591	28.4078	28.7433
P08758	31.2251	30.279	30.8563	30.9559	31.047	31.0565	33.1747	33.4	30.4957	30.9347	30.9634	30.7117	30.8284	31.438	30.9374	30.5686	31.4445	28.0242	30.1156	31.3847	31.8615	31.1314	30.9542	30.904	28.9285	30.3456	31.5828	30.5645	31.4606
P36871	27.6396	28.224	27.4035	27.3695	26.2903	28.7594	27.7858	27.4405	27.8849	27.6664	28.3975	27.9833	26.9223	27.803	28.361	28.6714	28.255	26.4871	28.1148	27.3124	27.9759	28.2947	27.3498	27.6813	26.4814	26.376	26.9497	27.1048	26.9653
P06753	28.3874	25.3245	27.8634	28.5658	27.0205	29.476	24.9752	21.2617	29.307	29.0861	29.6293	26.894	29.0006	29.4981	28.1958	28.05	28.4059	27.7658	28.3328	29.3795	28.0082	27.9619	26.3704	27.8917	26.0034	27.5866	27.9708	27.0489	28.148
P51659	27.1922	26.6632	28.761	26.9826	26.775	27.2134	26.144	24.1863	26.744	27.1099	27.7768	27.5576	26.7729	27.6737	26.6961	25.7231	26.2896	25.6998	27.3558	27.1518	27.7846	26.3147	27.171	26.6295	27.4038	26.1867	26.6449	25.9703	27.111
Q9NZN4	28.3897	27.3837	26.9046	27.8921	28.2975	27.0509	27.8507	27.23	27.0794	27.7861	26.4283	26.5183	28.4516	26.7372	27.4716	26.7239	27.9959	26.8832	26.7385	27.3843	27.557	27.8505	26.3606	25.8121	26.5194	26.8691	26.7776	28.229	27.4394
P04844	27.467	26.8878	27.9281	27.3329	26.8841	26.7059	25.1616	22.0122	24.6577	26.5567	27.5435	27.8543	27.6541	27.8814	27.1818	27.2406	26.0185	24.683	28.1697	27.7395	26.1385	26.1393	25.9121	25.0626	23.678	24.8172	25.0414	24.388	24.1626
P78371	27.5108	27.9545	27.3318	27.0239	27.1355	27.2962	24.6686	26.5432	27.9269	27.728	27.1999	26.8599	27.1058	27.4031	27.4846	26.9992	27.251	25.491	27.1163	27.6991	28.5107	27.3227	26.579	26.5003	26.5343	27.1874	27.9461	27.9812	27.909
P35611	28.711	27.4179	28.2679	28.1082	27.8473	28.2866	26.3161	25.7756	28.8777	28.7708	28.4064	28.0302	28.3076	28.2113	27.0946	27.2126	27.9394	26.6876	26.9697	28.629	29.1562	27.9079	27.227	26.7298	26.0178	28.2022	28.4097	27.614	27.9554
Q6ZN40	30.4098	30.1796	29.7492	30.1353	29.5728	30.1853	29.7949	30.9549	30.0146	29.9699	30.8218	28.425	29.755	29.4768	29.1237	29.3751	29.3684	27.3475	29.4747	29.8855	29.7944	30.8495	30.8821	29.7115	28.9963	29.0582	31.6441	32.0083	32.8317
P04275	25.8379	26.2994	26.0913	26.2167	28.1348	25.3368	25.4588	29.6571	25.2354	29.2775	25.2671	25.9892	28.1212	26.6263	27.1344	27.1284	28.4646	25.8583	27.8444	26.3797	26.8872	28.1358	27.4201	27.2345	27.0728	25.3001	27.5172	29.6259	26.5303
P34932	27.8369	27.2062	28.2316	27.9357	27.4882	27.9258	27.6806	25.4787	27.5936	27.2925	28.3066	27.186	27.775	28.0758	27.5649	28.1312	26.6497	26.0757	27.6796	27.8703	28.0228	26.6252	26.3153	26.3656	26.1241	26.3643	27.2658	25.9162	26.6204
Q6UWR7	30.5629	29.2797	31.2615	27.6915	27.2527	29.496	30.2104	30.4777	28.8537	29.3909	30.5795	28.3831	30.1249	30.0841	29.9254	25.5078	27.9563	25.8381	28.5482	30.0262	29.681	29.2108	27.4152	27.8605	27.3775	26.8085	27.8207	26.5259	28.0206
P09525	29.7278	28.5229	29.6562	28.6812	28.0033	29.509	29.4873	28.7776	28.7529	28.7795	28.0453	29.6082	29.1619	29.6943	30.4802	28.478	28.5186	27.7588	30.1286	29.4692	30.0856	29.2866	27.457	28.8357	26.3948	27.6121	27.8889	28.2918	29.9498
P12270	26.3587	24.606	25.9102	25.5781	25.8886	25.5363	25.678	23.9488	25.9823	25.5705	26.2526	25.4113	26.8124	26.5587	25.8508	26.4769	26.5652	23.0307	27.5617	26.9057	25.67	25.2352	23.7963	24.37	26.028	25.8251	26.4784	25.1188	26.2362
Q12805	26.4825	26.0884	29.3676	24.7905	25.9929	26.1557	30.8587	24.8515	29.4105	26.986	27.7394	26.8877	30.5304	26.4257	28.9217	28.5305	27.4116	27.4645	28.8604	27.644	25.177	28.1032	26.9491	26.2423	26.739	24.365	24.8296	24.8199	25.8102
P23142	26.2107	28.6819	26.1582	26.526	24.9691	27.8171	25.0373	24.6305	24.532	22.9556	29.2632	26.795	27.6895	25.896	25.1413	27.7418	25.5815	28.3237	27.555	26.3185	25.2957	29.2748	28.3677	28.0834	27.5878	24.4127	25.479	23.8762	25.212
P12277	27.6495	27.6193	25.4117	26.5236	27.6403	28.0531	25.9927	24.5358	25.95	24.919	26.2327	28.547	29.1063	26.976	26.2805	28.7865	26.9446	25.7829	27.1598	27.5944	25.5355	27.2678	25.9304	26.4287	24.8255	26.1951	27.3146	29.3896	28.0307
P51884	28.4731	30.1374	28.2273	29.1333	30.1692	27.7916	29.4872	28.4851	32.4246	28.8893	30.0815	29.162	30.1801	28.4786	30.2198	28.3571	29.8064	33.0466	29.0761	27.7268	27.7492	33.5294	33.882	32.9106	32.6895	30.525	29.6531	30.2973	30.4542
O75533	26.7969	25.4874	26.4568	25.1998	25.5567	25.9739	26.7447	27.1961	25.2954	27.2118	26.1272	26.0429	26.7938	26.8406	25.6996	26.8075	26.2566	24.0867	27.1131	27.1133	26.5193	24.2935	25.5563	25.1278	25.2762	24.758	25.4985	26.7145	25.2434
P06737	26.7628	26.5333	27.039	25.6068	25.3895	26.163	27.1272	26.587	26.3835	24.9443	26.1095	26.5303	27.1079	26.3147	27.541	28.2709	26.2203	25.2231	27.184	26.3994	26.3928	26.5035	26.229	25.6778	26.2036	24.6507	25.5047	24.608	26.0395
O75643	26.476	25.4591	26.4434	25.5381	25.3973	25.2116	27.0042	24.3542	24.8443	24.6876	26.2474	25.562	26.5348	26.261	25.6039	27.4357	27.4037	22.7314	26.5042	26.0529	26.4356	25.2165	24.5532	24.7251	23.7924	27.434	25.013	25.4922	25.1044
Q3BDU5	24.228	23.0173	24.0863	15.5234	22.9823	23.4218	16.9283	17.127	22.3796	17.474	24.6879	25.2766	24.9006	25.2802	22.4892	22.637	12.4318	22.398	20.7824	24.404	17.0949	24.8453	21.5694	23.164	19.8316	15.1581	17.6893	17.3671	17.0773
Q00839	28.8508	27.7571	28.8102	27.6901	27.6927	28.3122	27.4548	27.6034	28.2096	28.9412	29.0123	27.7049	29.7235	29.1341	27.6441	28.2736	27.7893	24.9408	29.4769	28.3346	28.5383	27.7611	26.6272	26.9818	26.3083	26.4986	27.771	26.9422	26.9385
P78559	25.802	25.4213	27.3005	25.154	24.918	25.5041	26.0201	25.6879	25.9177	26.0974	26.9766	25.5506	25.9532	27.0083	25.4186	25.5685	25.4583	22.656	26.2188	25.2503	25.7674	24.6248	23.3315	24.3856	23.9489	25.5851	26.0318	27.1328	25.9704
A0A1C7CYX9	29.6627	29.1635	30.1089	29.0855	28.6726	29.7118	27.2363	28.33	29.6944	29.1982	30.1724	29.3906	29.9751	29.9184	29.8183	30.3768	29.2332	27.1112	28.8287	29.5245	29.5465	29.2117	28.0337	29.2609	27.1796	28.7869	29.8753	30.9425	29.488
P02774	26.7263	26.6626	26.7765	27.3525	27.7634	27.1256	27.9848	27.1272	28.0281	27.0673	25.6174	27.0085	26.1719	26.5215	26.9975	26.5899	26.9584	28.8017	27.9321	27.1073	27.5816	27.6586	28.9559	29.1577	28.0791	27.693	26.8645	27.4747	27.2714
P04264	27.6061	29.5596	27.1953	26.4889	27.4993	27.0886	28.283	27.2948	27.4673	29.3426	27.4316	27.8631	27.7027	26.6891	28.0078	28.3383	27.1117	27.6614	30.3732	27.5209	27.9673	26.2474	27.1686	27.5869	26.8095	28.7941	27.7215	28.8459	28.295
P14866	27.7691	27.6392	27.9341	26.5122	27.1542	27.3265	22.6844	21.2193	26.4183	26.7872	28.1924	26.4573	28.356	28.4519	26.7738	26.6977	26.8522	26.8995	27.2406	28.3177	26.5741	26.4578	25.4651	26.0296	24.6449	24.4516	25.4413	24.538	24.807
P49588	27.4491	27.0525	27.8222	26.6843	27.0519	27.7362	27.0188	25.0406	25.7822	25.7643	28.0737	26.9359	27.3941	28.045	27.2755	27.2412	25.5825	24.6418	27.1125	27.9425	26.5526	26.2684	23.6998	25.4473	24.3216	24.0926	25.1389	24.6317	25.2286
P31939	28.0667	28.594	27.6989	27.6263	27.8565	28.8198	27.266	24.8797	26.9656	27.4715	28.0063	28.5693	27.7886	28.423	28.1041	27.4722	26.9961	25.1704	27.9247	27.6471	28.463	27.165	25.8578	26.386	26.0565	25.6311	26.6419	26.5639	26.7339
P55786	28.4057	28.278	27.6899	28.1126	27.7547	28.36	28.2098	28.2971	27.7943	28.2102	27.8793	28.4547	27.7064	28.2675	28.8003	28.8718	27.1098	25.8387	28.4521	27.9723	28.4011	27.3886	26.5967	27.5514	26.0236	26.3977	28.1791	28.5683	27.6081
Q7Z406	25.3199	27.1077	23.8023	23.8625	24.6586	25.1122	24.4365	25.5429	24.8679	23.0895	24.9052	24.5832	24.9705	24.3283	23.6121	24.7843	25.0008	23.9022	25.3899	24.6072	24.815	26.793	23.909	24.9218	26.0041	24.5668	24.5728	24.4596	24.2314
Q8N2S1	25.3958	24.486	26.133	25.1809	25.7319	25.2063	28.7456	27.9212	26.1378	25.2842	26.9382	25.4353	28.5006	25.249	26.1304	25.3448	25.8995	24.5805	25.9434	26.1777	23.6713	25.3882	23.8844	25.1974	24.2203	23.1985	24.656	21.9409	24.7105
P20810	26.6298	26.0694	27.1724	27.3487	26.4983	26.7882	22.7548	22.7213	26.1349	26.4239	26.7409	24.6276	26.5886	27.0151	26.1265	24.8747	25.5813	24.6396	25.1402	26.4393	26.3669	25.5248	24.5671	24.9359	24.4236	24.5538	24.4553	22.8816	25.275
P07384	28.0078	27.411	26.8424	26.8402	26.9894	27.9003	29.6441	25.6927	26.8241	27.6881	27.5976	27.5655	27.4179	27.8109	27.9502	27.2486	28.2307	25.7217	28.1034	27.9709	28.1762	27.6458	26.4469	26.8097	25.3126	26.7496	26.7971	26.4094	26.9908
P31040	27.685	26.0781	28.0086	27.2967	27.1222	26.6153	27.2077	27.8895	26.9551	27.0877	27.5802	27.0618	28.139	27.9808	27.1059	27.6226	27.114	24.0192	27.677	27.6038	27.3303	26.7091	25.4812	25.9655	24.6839	27.0686	27.6916	27.7654	27.5808
Q99497	29.5533	28.7846	29.0964	28.6099	28.0999	29.1971	28.0583	29.7164	28.5921	28.7524	29.0629	28.1111	28.4951	28.8549	28.2192	29.4619	28.841	26.8629	28.0374	28.8541	28.9752	28.347	27.9281	28.0373	26.8441	28.0953	28.5982	28.3009	28.5158
P45974	27.0238	26.9679	27.3788	26.6493	26.5331	29.2152	26.6888	25.1151	26.2739	26.3366	27.5113	27.6139	27.4166	27.3887	26.257	27.3852	25.9425	25.5978	27.2546	27.8834	27.372	25.5443	27.0569	25.7001	25.3932	24.6155	25.7681	25.9853	25.8956
Q9Y6N5	26.8361	26.0202	28.0234	26.3014	26.7041	27.1992	26.6954	26.0847	25.9382	26.0971	27.093	27.0081	27.6481	28.7266	26.3321	27.3651	26.7294	23.5495	27.9119	26.2592	27.7432	26.2287	24.3406	25.7006	24.6382	28.3702	27.0309	26.983	26.8135
Q9BSJ8	27.6456	26.8989	27.6022	26.3844	26.5597	27.4923	27.3437	24.6445	26.2141	27.039	27.1498	27.4614	27.6839	27.8865	26.3707	26.6829	26.0369	25.3016	27.1656	27.5774	26.6885	25.6906	24.6867	25.105	24.0299	25.1104	26.6156	25.8769	26.1171
Q96KP4	27.1703	27.0949	27.2944	28.1814	27.5349	27.163	25.4718	25.8991	27.0927	27.0622	27.4821	26.4308	26.8971	28.207	26.3763	27.3429	26.9186	25.2494	27.1069	27.5844	27.3395	26.2171	25.4268	25.8609	25.2846	26.0243	26.9142	26.4195	26.7521
P04843	28.7815	28.1046	28.928	27.9478	27.9728	28.0094	27.6598	26.2816	27.297	28.4603	28.6178	28.1276	28.5507	28.8479	27.867	27.7695	26.9216	25.09	28.6415	28.5976	27.9784	26.927	25.5669	26.2911	25.7285	25.8607	27.5835	26.2435	27.3405
P28838	28.2479	27.5607	28.372	28.009	27.5106	28.4167	28.1236	26.622	27.6921	27.6911	28.9761	27.7845	28.1709	29.2258	27.9684	28.6058	27.553	25.4373	27.9667	29.1228	28.0236	27.9939	27.7432	27.4559	26.8529	26.5876	27.5693	26.5178	27.4413
Q05682	28.3518	26.1238	27.6563	27.4713	27.5666	29.3424	27.6268	27.1076	27.6321	28.3082	28.5228	26.9504	28.2684	28.6318	26.7671	28.9271	26.2063	25.1586	28.2501	28.0483	27.6972	28.2349	27.6053	26.2302	26.242	26.7391	27.9326	27.8768	27.8798
P51991	29.5788	28.3205	29.6708	28.4616	28.4503	28.9065	25.8843	27.3532	27.1899	27.7601	29.6796	28.1795	29.8708	29.9826	28.9451	29.2566	28.0581	25.8513	29.5057	29.8519	28.413	28.3563	26.9386	27.4322	26.5337	26.9096	27.6926	26.2543	26.3719
Q9Y678	26.9877	26.7976	26.7543	25.9334	26.2528	26.9233	25.5437	25.8595	25.4748	26.6443	26.9601	26.3501	27.282	27.5798	26.5479	27.4826	26.3046	23.7333	27.4799	27.264	26.0611	25.2791	24.5435	24.762	24.5262	23.7573	23.5713	26.9121	23.9657
A0A024R6I7	20.7865	20.0329	19.4977	20.3494	21.8659	23.8737	23.4829	28.3307	20.4509	24.8293	19.5455	22.9377	20.2158	19.695	20.9214	19.9703	22.4522	22.8242	20.6245	21.3532	20.7094	21.7372	25.3184	21.4751	25.5313	21.5945	22.627	25.1605	22.3145
Q13740	29.2618	27.2568	28.1049	27.3059	28.7642	28.7509	29.3921	27.1711	27.0543	28.219	29.7195	26.2549	27.7498	29.4022	28.4841	25.327	26.4563	24.6606	28.4437	28.3283	29.0144	28.6478	24.9241	26.4313	23.7045	27.0236	27.6729	26.3034	27.5755
Q9NY15	24.3363	24.4628	26.526	24.5372	24.5204	25.3317	25.014	24.1175	24.4151	25.2219	26.2052	25.195	25.5344	27.5868	24.427	25.5949	26.7936	22.8881	26.1046	26.7425	25.0327	24.6249	24.5444	24.0281	25.8208	22.8382	25.2621	24.8948	25.6981
P38646	28.4935	27.534	29.3921	28.6178	28.2356	27.7398	28.2499	26.324	27.7254	28.5025	28.4765	27.8597	28.8501	29.2855	28.537	28.6618	29.4287	25.3255	29.2477	29.5646	28.6771	27.3495	26.9015	27.469	26.1882	26.8281	28.0192	27.3297	27.7841
P20700	28.3783	27.4922	27.7996	27.7904	27.6325	27.4782	29.6108	26.3949	26.4375	27.5801	28.3713	27.7959	28.3282	28.2563	28.0509	29.0889	27.5242	25.3827	28.7607	28.7248	28.1638	26.8011	25.9715	27.5926	25.6181	25.7579	27.6336	25.8381	26.1782
P13667	28.8364	27.674	28.3604	27.2305	27.2271	28.8762	27.1949	27.9551	27.8437	28.0485	28.3844	28.3392	28.766	28.938	28.5989	30.0658	27.5134	25.4071	29.2051	28.4349	28.001	27.7989	27.0824	27.0054	26.4584	25.51	27.0943	26.6638	27.4156
P09960	27.8738	27.453	27.6663	26.4237	27.0127	27.29	27.1422	25.8975	26.1863	26.0873	27.3722	28.0177	26.983	28.268	26.9358	27.9945	26.8228	27.3014	27.2364	26.7055	28.7766	25.6125	25.3619	26.9459	29.244	26.9725	27.5945	28.9219	26.9552
P61978	30.1481	28.4951	29.7911	28.6227	28.8746	29.0527	28.1812	26.9886	29.2005	29.4824	29.7654	29.0684	29.906	30.408	29.472	29.9075	28.6184	26.118	30.1175	29.3553	29.2363	28.7224	27.495	28.0966	25.9176	27.1023	28.4804	27.6191	27.3591
P46459	27.3713	27.0752	27.9947	27.1616	26.9642	27.9467	30.4148	28.8775	28.81	28.4472	28.3143	27.1372	26.8506	28.2577	27.5433	30.0695	27.1306	24.7266	28.0779	27.603	28.2914	27.3604	26.0145	26.7584	27.455	27.8575	28.3753	29.9319	28.162
P33176	26.9095	26.6093	27.0424	27.2973	26.9099	27.5557	26.6935	26.5156	27.056	27.4057	27.8107	27.3158	26.8049	27.8298	26.0006	26.9332	26.0141	23.4956	26.9921	27.7818	27.4285	25.5225	27.9277	25.9486	25.4185	26.2277	27.5442	26.2749	26.9118
Q15084	28.5212	27.7122	28.3588	27.8313	27.7052	28.2223	27.402	25.9037	27.5126	27.0615	28.1961	28.4788	28.2047	28.8692	27.8221	28.9592	27.9591	24.9907	28.8686	28.2705	27.2479	27.7432	26.7291	26.7678	27.1697	25.4818	27.1646	25.3104	27.4775
P27695	28.6719	27.3078	27.8547	25.7417	27.2688	28.0542	26.7377	23.5596	26.3292	27.3256	27.8849	27.5157	28.2626	28.8848	27.9637	28.2615	27.0954	24.9339	28.3568	28.276	26.5139	26.76	25.1559	27.091	25.7548	27.8679	26.5189	26.1036	25.7933
P30153	28.2697	27.682	28.0845	27.9326	27.5668	28.4302	27.0711	23.0992	26.7588	27.9143	28.0069	28.1714	27.9018	28.4674	27.3341	27.9539	27.5236	26.5269	27.8878	28.3741	27.8122	26.5666	25.2558	26.0592	25.2042	26.2263	27.2353	27.4207	26.5301
P55011	28.0576	28.0009	28.7022	28.3483	29.3196	28.2816	24.2637	26.3685	24.4982	24.0845	27.902	30.2024	25.0509	27.6987	26.8815	29.4317	25.8075	23.2424	26.8781	26.1544	29.7603	27.6032	25.3007	26.661	24.6354	24.2486	25.2607	24.9459	24.9306
Q06830	30.2638	29.0551	29.5783	29.6384	29.739	29.8702	30.9937	29.3082	30.1659	30.6668	29.4891	30.649	28.71	29.8493	30.2038	30.6135	30.3264	27.9291	29.1989	29.5747	30.2119	30.7398	29.0431	29.676	28.4151	29.3174	30.3381	30.2753	30.4525
Q16531	27.2488	25.8255	26.8722	26.2672	26.4054	26.866	29.1554	25.5861	26.8082	27.5596	27.0725	26.7118	26.999	27.4965	27.0611	27.7451	27.6365	26.0754	27.6017	27.3082	27.7402	26.6125	26.3098	26.1362	26.4182	24.8681	26.7478	26.7828	26.3419
P17858	27.7848	26.8596	27.1856	28.3614	27.5853	27.4001	26.9378	25.9143	28.272	27.044	27.235	27.5882	27.4699	27.5419	27.4042	27.5433	30.5358	25.3559	27.4497	31.0774	27.9058	26.9494	28.13	26.639	29.8718	28.509	29.1729	27.0049	28.5034
P00488	25.2511	27.7036	27.6768	28.2664	28.2332	27.3998	27.3823	28.0053	26.8047	28.6171	27.8301	27.7227	26.9387	28.7147	25.7696	26.7644	25.9673	25.9538	26.7864	28.5004	26.6044	27.0147	26.5138	25.6723	26.577	27.5192	28.333	26.2214	29.8469
Q9NZB2	26.521	25.8566	26.3358	25.7674	26.0178	26.5667	26.9193	25.5296	30.2193	28.0479	26.9876	27.0063	26.9592	27.5886	26.9432	26.9186	26.6359	24.428	27.2635	26.9922	28.3677	25.148	25.9314	25.0843	26.1963	28.0269	29.6723	27.1974	29.876
P30041	29.433	29.6283	29.408	29.5027	28.9111	29.1237	29.3053	27.1586	29.1027	29.5144	29.5957	29.1881	29.376	30.2967	28.9376	31.0598	29.3381	28.5297	30.4097	29.2989	31.1235	28.8816	27.7142	28.8855	27.63	28.7405	28.5795	29.1745	29.3059
A0A0R4J2E8	27.7298	26.6571	28.077	26.7128	26.9798	27.2033	25.2963	26.9292	26.6814	26.3625	27.8858	26.938	27.9837	28.2177	27.8345	28.0665	28.3126	26.0479	28.1006	27.8347	26.8492	26.9703	27.6547	26.1753	29.2091	24.3069	25.6838	25.4872	25.7844
Q10567	25.272	24.6331	25.1313	24.5688	24.1749	24.8942	26.8535	24.5807	26.552	24.8169	24.8688	25.4961	24.8298	25.9311	25.0349	25.81	23.952	22.2546	24.5086	24.5773	27.3258	24.2092	23.8469	24.1387	22.5874	27.4473	27.3801	27.0271	27.1841
P01008	25.4273	29.1831	28.0618	31.4614	27.3476	25.694	27.4753	26.1591	27.2345	27.5392	26.0306	31.7899	25.7485	26.0197	26.3058	26.1308	26.652	28.0047	27.3388	25.0012	25.8214	28.4797	27.7792	28.0126	27.3107	27.285	26.6917	27.3584	26.5895
P53396	27.0912	26.669	26.816	26.0859	26.2986	27.0117	26.6638	26.2871	26.9572	28.1797	27.1591	27.0256	27.7687	27.6116	26.8172	27.1608	26.4963	25.0136	27.2558	27.6644	28.5777	26.0302	25.4641	25.2434	25.9078	26.265	26.8243	27.1657	26.3542
Q9BXN1	25.0067	25.6011	25.0569	28.333	28.8703	25.3966	30.8687	26.8141	26.0672	25.1925	25.4458	24.7433	28.702	25.6792	28.0886	25.9474	28.2433	29.7667	27.8153	24.9652	26.2227	29.2674	29.8456	30.0324	28.4969	26.5813	27.0435	27.1147	27.0455
P16615	27.0023	26.0397	27.9626	26.7066	26.8874	27.1317	25.6542	25.7391	25.2725	26.0559	27.2311	27.038	27.4594	27.5474	26.1972	27.0306	27.2685	25.5369	27.8013	28.0494	25.693	25.1786	25.7024	25.9478	25.1071	25.5113	25.4369	25.6042	25.6732
P07195	30.0991	29.0228	29.7415	29.148	29.4242	30.4763	29.3235	28.498	28.7713	30.9737	30.0082	28.8743	28.9992	30.8126	30.0511	29.5385	29.07	27.2774	29.1459	30.5333	30.8611	28.8388	29.4873	28.9022	26.4672	28.8539	29.1698	30.267	29.0218
P55084	28.1777	27.6034	28.6102	26.7827	26.7036	26.5323	31.6723	28.0409	28.3807	29.2726	27.85	27.5639	28.4856	28.8194	28.5351	28.3219	27.6973	24.53	28.6629	28.2755	29.6443	27.7115	26.7145	27.1621	25.2739	28.3486	28.8663	28.134	28.8105
P19367	26.3129	25.8419	26.7932	25.6269	26.1413	27.1039	28.4277	27.6238	27.6159	26.9175	26.9589	27.4851	27.0224	27.4404	26.266	28.3634	27.1594	26.5678	26.4466	26.9516	28.3537	25.9744	26.5509	26.0318	25.8814	27.5639	28.4375	29.859	28.1104
P48643	27.6328	26.6982	27.5959	26.867	26.5014	27.0457	27.1247	27.2244	27.8329	27.7333	27.494	26.7628	27.5245	27.4927	26.5522	26.9672	26.5393	24.9352	26.9974	27.6398	27.7074	26.7704	25.7875	26.5617	24.76	27.051	27.9691	28.1687	28.0152
P26599	28.203	27.1043	28.0514	27.252	27.3017	27.4988	23.7797	21.866	27.4321	26.6235	27.8276	26.9273	28.4712	28.2856	27.3288	27.3914	26.6585	24.8664	28.8255	27.4128	27.585	27.2885	26.0461	25.7507	25.2622	25.3825	26.7306	25.381	26.4911
Q13200	27.4193	26.4369	26.5147	26.2227	26.6032	27.4347	29.8324	26.4285	27.2073	28.0713	27.4011	26.3853	26.4875	27.6956	26.6505	26.9857	26.589	24.8461	27.0256	27.4953	28.4035	25.9822	25.5304	25.6251	24.7673	26.5422	27.5299	27.4764	27.1536
Q9H4A4	27.5519	27.5737	26.9108	26.5985	27.1231	27.9929	26.4023	26.5827	26.7741	27.1305	27.2356	27.5939	27.535	28.2848	26.8656	27.6947	26.8368	24.8958	28.2393	27.5726	27.2395	26.7094	25.6094	26.1529	25.4432	26.0588	26.2445	25.3517	26.0071
O95782	27.2705	26.8458	27.7348	26.7724	26.3931	27.3481	28.3851	26.3613	27.1554	27.8421	28.2647	27.1187	27.79	28.0156	26.9561	28.4194	26.8884	24.1714	28.8002	27.5046	27.9562	26.8257	27.0667	26.1506	27.5486	26.5733	28.3205	29.285	27.4028
P00387	28.4904	27.3649	28.1303	29.3159	28.1877	28.2336	28.6124	27.3059	26.9511	27.9599	27.4711	28.2851	28.3988	27.9655	26.8845	25.8864	26.6851	24.3465	26.887	27.2277	28.6966	26.3831	29.3528	26.3919	30.1715	26.9485	27.7919	27.3343	27.8003
Q16891	27.5835	26.4137	27.4417	28.016	26.8878	26.9291	26.1231	25.1083	26.9068	27.466	26.6876	27.1026	27.569	27.8998	26.8369	27.3965	26.8272	23.8421	27.8948	27.6099	27.8633	26.8236	25.4756	25.8376	25.6071	26.0185	27.4776	27.3593	27.4395
P52272	28.0627	26.9465	28.2046	27.4194	27.3422	27.5938	26.7447	23.8294	27.7855	27.2917	28.1871	27.5243	28.7677	28.2912	27.8883	28.64	27.0692	25.1402	28.3441	27.7926	27.9286	27.4965	26.1892	26.3902	25.9025	26.5936	27.5705	26.2733	27.1913
P19823	25.8137	27.1851	26.9961	27.0295	26.4627	25.7758	26.8476	25.9247	26.2804	24.8953	26.7026	26.5602	25.2784	25.9421	26.1859	26.3412	25.9314	27.8768	25.9988	26.758	25.029	26.7981	26.3452	28.4782	26.0568	25.7557	25.3121	26.0248	26.465
P06744	29.2958	28.8392	29.2342	29.3342	28.3308	29.2265	27.6734	24.8252	28.847	29.8595	29.2073	29.0812	29.453	29.657	29.1434	29.0481	28.5106	26.7763	28.9537	29.5455	29.6527	27.636	27.364	27.3936	26.8776	27.1697	28.2715	29.0306	28.5439
Q9UEY8	28.8817	27.5306	28.3271	27.3769	27.5557	28.3502	30.3512	27.4708	28.0835	27.3919	28.1558	27.8524	28.2833	28.2083	26.9855	26.3687	27.1883	25.8983	27.3309	28.2666	29.3652	27.6646	25.9751	26.4242	25.6053	27.4737	27.3592	26.702	26.7578
P19338	30.3337	30.1365	28.6308	30.2632	30.1478	30.4151	30.1067	26.3082	29.4082	29.3555	29.6139	27.5999	29.1217	30.1395	29.3167	28.5554	31.4362	26.3606	30.9631	29.9023	30.0707	27.5631	28.1373	27.0888	26.9742	30.0892	30.0472	29.8003	30.1739
H3BTN5	22.47	22.1561	23.293	25.0871	24.8699	23.0966	20.3794	16.5801	25.7959	23.9974	23.4707	24.4899	20.9471	22.7545	25.2033	21.9151	18.5817	19.5566	21.2748	21.8078	25.3361	25.1733	17.5861	22.9329	23.2658	24.3277	25.682	27.177	25.8279
P61158	28.8765	27.6794	28.4432	27.2663	27.2397	28.8285	27.4423	25.909	26.9787	27.8097	28.2816	28.3521	28.543	29.0469	27	27.459	28.0992	25.8629	28.4762	28.0861	26.3187	27.0975	27.1025	26.5269	26.0146	26.1691	27.2368	26.0361	27.002
Q6UWY5	25.11	30.197	25.8304	24.3331	24.6834	25.6729	26.3137	24.0938	26.6792	24.935	25.8808	25.8801	28.403	25.7575	26.7928	24.6584	28.1554	27.6375	25.1759	24.676	25.659	30.4283	29.4437	28.9568	29.7539	27.9436	27.0174	27.2519	28.8839
P06727	26.0697	26.8879	28.3784	27.3588	26.7799	26.5617	29.2317	28.7717	29.1119	28.1812	28.0128	28.717	27.1746	26.6858	26.7224	28.6935	26.4386	27.2397	27.7676	26.4674	28.1894	27.6564	29.1154	28.1383	28.2972	28.523	28.0703	27.5653	27.3435
P01860	27.4481	28.7361	28.4331	28.4246	28.5072	27.6492	28.7971	28.8558	27.4521	26.9717	27.9805	28.9675	27.962	27.9796	27.9552	27.3615	27.093	29.3609	28.271	27.5886	24.5384	29.1344	29.8904	30.4655	28.8398	27.4052	26.7562	27.6763	26.5795
P23528	30.4594	30.2282	29.5573	29.5498	28.9601	30.5498	28.0153	27.7336	29.3014	29.9872	30.2714	30.1381	30.3299	30.9209	29.0211	29.7526	28.9697	29.2937	29.8709	31.0717	29.3708	29.2031	29.2787	28.8021	28.9276	27.1472	27.9914	29.2438	28.3522
P26640	26.4209	25.6117	26.9289	26.2305	26.39	26.1965	28.6334	27.3826	25.5749	27.1473	26.5876	26.4964	26.0901	27.4348	27.4761	27.2266	26.1466	25.2248	30.9445	27.1018	27.5193	25.8057	25.2845	25.7967	25.1324	28.0412	24.7769	26.3344	24.3608
P60842	28.344	27.4329	28.1575	27.3128	27.5423	27.9153	28.29	26.2942	28.3928	28.6775	28.0558	27.6745	28.4729	28.8379	28.794	28.6144	27.2921	24.8644	28.2736	28.4506	29.3414	28.1032	27.3469	27.4022	27.3232	26.9959	28.0084	27.869	27.6568
P63104	31.1306	29.5257	30.6697	30.4249	30.1801	30.7529	28.7965	28.5669	30.2149	30.3877	30.4265	30.6199	30.9025	30.7804	30.7413	30.6391	29.9853	27.2419	30.6148	30.8922	30.7142	29.2778	28.0843	29.5701	26.6161	28.678	30.1755	30.4521	29.6152
P02749	27.0093	27.9893	27.9074	28.2511	28.3497	27.0208	28.087	28.3764	27.5333	27.2438	28.0855	29.0588	27.2585	27.3516	28.3971	26.0408	27.8619	29.0752	27.5916	27.6307	26.4761	28.7809	28.4924	29.1228	28.244	27.813	27.0984	27.6563	27.0871
P12268	27.783	26.7294	27.0232	25.882	25.5789	26.8543	26.3936	23.4915	26.5104	26.3173	26.9271	25.9294	26.523	27.7833	26.6751	26.0795	26.0746	23.5836	27.5581	27.7216	26.6325	25.8944	25.1966	24.5504	27.1597	24.5828	25.4466	24.0043	25.4014
P21399	26.785	27.2816	26.4753	26.1312	25.9464	27.1411	26.5343	26.5322	27.4453	27.7631	27.0542	26.7523	26.7994	27.4312	27.1469	27.6639	26.2346	24.3532	27.4593	27.0634	28.2388	26.2298	26.0199	25.6631	25.294	27.5668	27.0543	26.9668	26.949
E9PKU7	23.6802	23.992	24.3641	24.2687	24.0807	23.8236	20.4127	20.7603	24.4364	23.1841	24.3627	22.7444	23.8328	23.1929	23.2177	23.033	22.9332	19.2156	18.8214	23.4528	24.1931	22.8769	22.7516	21.3795	22.0528	22.6484	24.6497	24.1521	24.9751
P15311	28.1516	26.6975	27.1247	27.5413	27.6415	28.5604	29.9718	28.705	28.1756	27.9739	27.2626	28.6985	26.8714	27.1255	27.0825	26.5142	25.9275	24.4107	27.0159	27.5605	28.3242	26.2342	25.7205	26.4914	24.5238	26.0214	26.8535	27.3434	27.1876
P53618	27.3903	26.8217	27.4415	26.6287	26.3316	26.6879	26.5695	24.765	25.1687	25.233	27.2843	27.0418	27.6643	27.782	26.3565	26.8708	25.5445	25.2808	27.4991	26.7859	24.9799	25.7	28.7483	24.8504	24.4476	24.5933	25.5536	24.9822	24.903
P49368	28.2613	27.6689	27.7262	26.9706	26.8023	27.0891	30.6762	30.5447	28.4543	28.988	27.6121	27.2405	27.3418	27.9786	28.4879	28.2461	27.3223	27.095	28.3879	28.346	28.6114	28.1329	26.538	27.3546	26.3874	27.1223	28.3026	28.185	28.1245
P43490	28.4896	26.5346	27.9664	26.5061	26.4572	27.9965	28.3814	28.0138	25.841	26.0807	27.4775	27.5646	28.5534	28.0072	27.8363	27.0339	26.3414	24.0718	26.7564	27.4262	28.1592	27.1088	27.6495	26.6481	27.0308	23.8888	25.0346	25.4161	26.0866
P09972	26.8589	26.4793	26.4263	27.0539	28.5346	26.5922	26.9472	25.9472	24.1841	24.4059	27.6713	27.4609	27.4882	26.9602	27.5238	28.4078	28.2976	24.3193	27.7409	25.974	26.9168	27.8104	24.7379	26.9708	27.371	27.5045	28.7845	29.3064	28.639
P62258	29.4928	28.6502	29.3042	28.8624	28.6278	29.3309	26.8066	26.1376	28.7578	29.1263	29.6972	28.5263	29.3681	29.5507	29.1015	29.0118	28.2453	26.3174	29.3542	29.7667	28.9764	28.3078	27.8265	28.1287	26.7505	27.267	28.4493	28.2158	27.9
Q93052	27.0019	25.985	26.4878	25.7057	26.2607	26.6723	23.5072	22.5004	23.6237	25.4585	26.2852	25.9541	26.7639	26.5666	24.9091	26.4267	24.9395	24.2591	26.8248	26.6218	24.1684	27.8681	26.163	25.0595	23.6047	23.3704	24.4194	25.4713	24.9887
P01876	27.6976	29.2729	28.3925	28.5017	29.1937	29.456	27.709	29.4674	28.7129	26.8252	27.5975	29.5082	28.4293	27.3075	28.8713	26.8865	27.9372	29.1971	28.0096	27.6003	27.4451	29.4902	31.5935	30.559	30.584	30.1189	26.1268	30.6734	29.458
Q01995	28.6387	28.305	29.0604	27.6091	28.4047	27.9685	28.9067	26.6134	28.8131	29.7724	28.9763	26.1221	29.2516	28.5932	27.7173	26.7219	28.5508	26.4462	28.6887	29.4946	29.0763	30.7223	31.0926	28.772	30.1417	28.8463	31.4061	32.5759	32.7268
Q16181	27.9586	27.2693	28.1536	27.5417	26.4246	27.7446	25.097	25.7229	26.1169	26.9922	28.234	27.3802	28.5715	27.9251	27.7468	28.622	27.1785	25.6554	28.4968	28.2431	26.3486	28.1755	26.3605	27.4387	26.1017	24.623	26.1536	26.7532	25.9188
Q16658	28.0533	28.7168	27.958	28.1993	27.0431	29.1266	27.8557	25.8547	29.0147	29.4509	29.4083	28.5248	27.7129	28.7468	27.8879	27.8194	27.2806	26.0322	27.9055	28.8477	28.1838	27.9751	27.0748	27.4225	25.6257	28.4351	28.7123	28.1596	28.2967
P08237	27.3917	25.9082	27.007	26.2067	26.1137	26.8652	27.5742	25.9076	27.0045	27.5359	27.1067	26.6505	27.1187	27.5524	26.4233	26.7891	25.7834	24.375	26.6467	27.587	27.9904	25.991	23.9395	26.145	23.4788	26.4332	27.2676	27.7415	27.7389
P12429	28.1238	25.6528	27.3995	26.4699	27.5079	26.081	29.4884	28.8938	29.0822	28.0324	28.7665	27.0548	26.9326	27.7794	28.4143	25.1353	27.7193	25.9984	26.3741	27.2852	27.6678	27.5277	26.9993	28.116	25.5634	27.6568	28.4714	26.2997	28.2271
P28331	27.0342	25.5779	26.5161	25.5242	25.4403	25.6399	26.622	24.5003	26.8021	26.2941	26.3843	26.1582	27.33	27.116	27.1296	27.289	27.5358	25.4832	27.4605	27.3157	27.3649	26.0244	26.0947	25.0144	25.5889	26.4468	27.2402	27.5915	27.1248
Q9Y2J2	24.9141	25.2677	26.6194	25.8795	25.6849	26.4076	28.0596	26.8315	24.4284	27.8228	26.6906	25.7229	25.9988	26.8668	24.0208	26.4277	23.5844	24.2571	25.0259	25.3015	26.0592	24.3078	23.5113	24.4316	24.7811	24.9181	25.2045	28.179	25.5303
P14543	25.0876	28.4605	26.0551	26.819	26.7769	25.977	25.8122	26.606	27.3523	26.0452	25.1193	26.0256	27.4483	25.8715	25.9706	26.0666	25.862	23.5735	26.0468	27.5689	25.652	26.7252	25.9201	25.7858	25.3352	26.2006	27.5358	27.4851	27.9399
Q86VB7	25.5872	25.4844	27.4947	26.2952	25.66	26.2172	26.0847	22.5655	25.1465	27.2915	28.1533	26.2558	27.4966	28.9668	24.7831	26.9477	26.2794	24.4254	25.3876	27.309	24.9199	24.9912	25.9999	24.3013	25.6043	23.8357	24.5856	23.6902	27.3461
Q96QK1	27.7706	26.9651	26.7451	26.7268	26.9815	27.4403	27.626	27.3251	27.7544	27.0722	27.2674	27.1597	27.2835	28.0445	27.1808	27.7092	27.3899	24.7982	27.6151	27.3169	29.8847	26.6532	25.5896	26.0549	25.3601	27.7778	28.1299	27.6724	28.0454
P04899	28.4811	28.2734	28.3964	28.1062	28.2189	29.1396	30.0457	28.3289	29.2593	29.2923	28.7873	28.6642	28.5635	29.3921	28.9851	29.6483	28.0482	28.1125	29.2381	29.4568	29.1951	29.2669	28.6038	29.0759	26.6103	29.6387	30.0053	30.6093	29.2743
O43390	27.4895	26.2898	26.7748	26.3263	26.1349	26.7677	26.8297	21.5049	25.478	26.1371	26.9802	26.7895	27.3305	27.5168	26.6507	27.6054	28.5264	25.9916	28.0982	27.3994	26.4573	26.4711	26.2706	26.4161	25.3096	25.0597	25.9491	25.2817	24.9174
P01859	28.0772	29.2757	28.4078	29.4033	29.5103	28.2371	29.9554	30.9944	27.9564	27.0744	28.2161	29.1561	28.8391	28.9904	27.6606	29.4785	28.2947	29.8811	28.6818	28.7006	26.3107	28.8076	30.0362	30.587	29.7114	27.8447	25.4051	29.1444	27.4396
Q14624	24.6595	26.5221	24.6927	24.2156	25.3508	25.0466	27.0116	23.9711	27.1414	25.8296	25.4557	25.5721	24.4268	24.7637	26.1325	25.2202	25.5089	27.3783	25.4992	25.4743	26.2992	26.5279	28.5105	27.3504	27.7636	27.096	26.9914	27.715	27.0022
P17661	26.1536	25.4848	27.1055	24.2692	25.8839	24.8549	26.2877	25.3389	25.8794	25.9816	24.7722	24.7503	25.6214	25.196	24.5522	25.1316	26.3785	25.2477	26.8206	24.8004	25.4583	26.8135	25.2106	24.2818	25.4969	26.4437	27.9392	28.6563	29.1135
O15061	24.2119	26.1928	26.6815	26.1345	24.7812	27.1213	26.0408	26.5215	26.6178	28.2923	25.1982	25.4211	25.2394	25.4633	25.2301	24.6767	26.256	23.0357	25.609	24.9172	26.3015	25.1068	23.8056	25.8933	23.7365	25.6536	25.957	26.149	27.1662
P35527	26.8128	28.2514	27.3449	26.3436	27.0833	27.3338	29.0301	27.7196	27.8281	28.0414	27.4228	26.6577	26.7936	27.1884	27.1258	26.5269	25.5996	25.8803	28.9789	26.4887	26.3982	25.4028	25.3439	26.4904	24.5684	26.8526	26.7648	27.319	27.5523
P63244	28.3713	28.0365	28.5558	27.2215	27.0522	27.493	27.2739	26.7981	27.9419	28.6847	28.2219	27.5207	28.3922	28.8701	28.447	28.3776	27.1946	25.5606	28.8611	28.1789	28.8145	28.1287	27.4944	26.9172	26.7028	27.0882	27.8363	27.133	27.3908
P01871	28.9554	28.5905	26.4967	27.7936	28.7484	26.869	31.3655	30.618	27.3838	27.474	26.7664	29.0293	27.6767	26.354	28.1104	28.0152	28.7262	28.4794	26.8307	27.5757	27.7325	28.5592	29.7312	30.0918	29.8391	30.0249	28.9283	28.94	27.3531
P10909	28.0528	29.2472	29.3726	28.3595	28.1788	27.7296	29.0831	27.8504	29.5958	27.2575	28.5981	28.6764	27.9745	27.7249	28.5956	27.3696	29.9305	28.9574	28.6157	27.9017	27.5261	29.1391	30.2375	29.9556	30.6039	28.5329	27.4643	30.1978	29.7989
Q9HBL0	25.1524	24.9862	26.0397	25.8283	26.3782	24.8875	24.2219	22.9303	26.0192	24.0762	25.9214	25.0092	26.4708	25.8334	24.2348	26.2848	25.4833	23.1387	25.7919	24.5493	24.4395	24.9006	24.4423	24.3748	23.6008	26.8091	25.518	26.3892	26.7476
E5RK69	24.8904	23.8791	24.5608	23.3036	23.31	24.2285	16.6232	25.8701	20.6392	22.4535	23.7885	24.3496	23.7039	25.0417	24.2332	23.6851	22.6022	21.7417	25.1535	23.7868	20.4107	22.1698	20.9783	22.4325	20.1531	17.0783	17.0501	18.0212	18.2865
P22695	28.1212	26.8682	27.7422	27.0909	26.7752	26.6878	26.2372	24.3228	26.9365	26.6776	27.0972	26.9717	28.3085	28.0371	27.5914	27.9032	27.6337	24.6171	28.5693	27.834	27.6679	27.6327	26.3539	27.1664	25.9337	26.634	27.8384	27.9808	27.509
Q5TCU3	22.0287	23.2583	24.0373	24.5509	25.4155	23.0807	19.2294	28.0307	21.5743	25.5719	23.8199	22.7335	23.4584	23.6188	21.9129	23.6495	24.4912	24.3781	24.036	25.0669	23.5099	26.1392	26.1366	24.2296	24.6185	23.036	26.0557	27.6412	26.8602
P09104	27.2145	25.7415	26.3228	27.6585	27.8774	24.7789	25.9026	24.9509	27.2014	24.2996	26.2046	27.7385	26.8017	25.8297	27.8536	27.6906	24.9611	22.9099	26.6614	25.825	26.6016	26.7487	24.0749	26.0784	23.7099	25.9064	27.4618	28.2452	26.8978
P40763	26.9351	26.6465	26.6016	24.9631	26.2523	25.7827	25.8618	26.5805	28.7682	26.3891	26.153	26.008	27.272	27.1391	27.5959	26.8889	25.5764	22.9685	26.472	26.3509	25.6635	30.0555	24.7933	28.7673	24.6297	26.249	25.7822	26.0118	25.9695
P02766	26.1617	26.2904	27.7138	28.5335	27.3194	26.9931	26.3181	22.7752	28.3305	26.7358	27.4444	28.0219	25.4516	27.6173	24.951	26.1708	26.0664	27.3727	26.2582	27.2493	25.4557	27.4898	29.2775	28.0032	27.0358	27.0479	26.432	26.9857	27.012
P11940	28.4164	27.5959	28.2926	27.5158	27.0232	27.9129	26.2336	27.0013	27.6989	27.8673	28.4897	27.8856	28.4499	28.5967	27.8688	27.9235	27.1399	24.7528	28.6284	28.0903	27.8366	26.8033	26.497	26.7833	25.8208	25.5006	26.9522	26.4323	26.5213
P31930	27.8009	26.3146	27.6589	26.698	27.0049	26.4223	26.4788	27.0953	26.1051	26.8006	26.9908	26.8996	27.9574	27.5834	27.3233	27.8516	27.0262	24.2448	27.8883	26.3807	26.8596	26.5921	25.3497	26.0867	25.5511	25.8486	26.8257	27.6278	26.3225
Q9NRN5	26.5909	29.1441	26.0147	25.0526	24.8962	26.0754	27.5654	29.7546	28.2078	27.8649	27.714	26.1551	27.534	26.4388	28.1077	27.078	28.5532	26.7331	26.3172	25.3418	28.4227	29.6696	29.6684	28.3252	28.972	28.0884	30.5602	28.1784	29.0574
O60506	28.2054	27.6609	28.0234	27.9586	27.7764	27.9269	28.0352	26.7367	27.7078	27.7594	28.4644	28.1225	27.9931	28.3215	28.0894	28.5394	28.1235	26.6488	28.2693	28.6885	28.0671	27.6921	27.2269	26.9805	27.0605	26.4923	27.4911	26.9099	27.4889
P11413	27.3659	27.5046	29	27.6731	27.1679	26.5655	28.5591	25.7973	27.7685	29.4301	27.2086	26.9633	26.6738	27.8709	29.6429	26.9228	27.8099	25.7638	27.8825	28.5257	28.7045	27.6503	25.6972	26.3921	25.4815	27.0074	27.3308	27.6649	27.4385
P11586	27.3472	26.4158	26.6519	25.1573	25.3955	27.1192	26.9981	24.002	26.6293	26.5671	27.3716	27.1268	27.3726	27.6971	26.8436	27.2093	26.6649	24.9195	27.0394	27.6504	28.1111	26.2767	25.4628	26.0783	25.107	26.2652	26.8294	27.1527	26.6646
O94973	27.386	25.9607	26.569	25.4083	25.0412	25.4648	26.8677	23.0666	24.8324	25.4918	26.0019	25.8703	26.9347	26.5344	25.4108	26.1003	25.7738	26.5762	25.8382	25.7089	24.7379	25.275	23.7912	24.4102	23.114	23.88	24.688	26.008	23.7548
Q15181	27.619	27.3848	27.5352	26.8728	26.5311	29.0295	26.7682	26.3466	27.0093	26.7569	27.564	27.7265	28.3445	28.7965	27.3943	27.5067	27.1676	25.1875	26.7352	26.626	29.0149	26.3606	25.672	25.9025	25.3722	26.0399	25.7491	26.4574	26.0603
P30043	27.474	27.7577	27.7691	27.1327	27.1632	26.5011	25.4789	24.7571	26.6155	27.2637	27.4586	27.4269	28.0261	27.5345	27.461	26.6253	28.4262	29.0542	26.7713	27.3972	26.9626	26.5297	26.636	27.3229	27.7779	27.9243	26.6986	27.7829	26.8958
Q9NVA2	28.094	27.7161	28.3634	27.795	27.4092	28.1055	26.0425	26.0057	28.4785	29.1121	28.4015	27.2602	28.1845	28.4976	28.0263	29.3636	26.2173	24.3904	27.4162	28.0561	28.4223	28.1261	27.1791	27.5101	26.2497	26.5049	28.5329	29.4135	28.046
Q1KMD3	27.6279	26.7683	27.5595	26.8144	26.382	27.0724	25.0272	25.0782	26.812	27.4683	27.7675	27.3589	27.9826	27.9083	27.4499	27.8721	26.4846	24.4101	29.1132	27.4402	26.8099	26.8981	25.5405	26.2861	24.6927	25.138	25.865	27.0948	25.5529
P48735	26.946	26.4981	26.8684	27.1504	26.6599	26.6944	26.783	27.3669	27.7041	28.0259	27.4268	26.6212	27.1152	27.8043	26.4845	28.3401	26.6459	24.1534	27.2908	27.1933	28.0321	26.564	26.1887	26.5763	25.6195	27.6939	29.735	29.3435	29.1099
O00429	25.8379	25.0377	25.6587	25.3203	25.319	25.2648	26.6061	23.5272	28.0494	24.5193	24.5091	25.0086	25.6718	25.6563	25.8934	26.3885	24.0552	22.7305	25.4198	25.227	29.1764	24.265	22.9367	24.1989	23.4426	26.9142	28.8559	27.0571	28.1711
P35606	28.3009	28.3562	27.3774	28.0912	28.3738	29.4743	28.1918	27.3319	26.0767	27.5161	27.172	29.1023	27.2022	28.1565	27.4023	27.4691	28.1983	24.7373	27.9168	28.1393	27.3488	26.3769	25.9876	25.693	24.3824	25.0587	25.3702	26.3246	24.0954
Q99536	27.3878	26.0366	27.3738	26.6131	26.3306	27.7194	26.769	22.56	25.2491	25.6374	27.6059	27.0343	27.5408	27.4471	27.1146	26.0127	25.2644	24.5841	29.4344	26.694	25.0042	27.6191	25.7641	26.9461	26.9651	24.252	24.7172	23.8248	24.4271
Q92841	28.5306	26.9345	27.8567	27.2849	27.1223	27.9382	28.5051	27.312	27.1543	27.9507	28.3241	27.7459	28.3363	28.5893	28.002	28.2684	28.62	24.6327	29.3215	27.9408	28.1324	27.5827	31.567	26.6082	25.964	27.101	27.2111	27.2961	26.7512
O60701	27.0896	26.8601	26.4651	26.8128	25.8567	27.4747	26.3393	26.4155	26.9628	26.4175	26.5834	27.3741	27.1437	27.2605	25.9747	27.242	26.2604	24.8755	26.2165	26.88	26.6418	26.1524	26.5026	25.1168	25.5924	24.7278	26.3752	25.9286	26.1443
P05455	27.8565	29.3638	27.6745	27.0821	26.5976	27.4836	25.6857	24.771	26.2025	26.3422	27.7881	27.1117	27.3311	28.2758	28.0043	27.7057	26.1804	24.8762	28.1311	27.6215	26.5216	26.5929	24.6755	25.6055	24.3927	24.9569	25.8171	24.4887	25.9173
Q7Z7G0	25.3983	26.529	27.7894	25.7612	25.58	26.5526	25.3661	24.077	27.1441	25.0746	26.0817	26.2011	25.5869	26.7418	28.1258	25.1072	26.3618	25.5228	27.0884	25.0034	26.1046	28.2992	27.7629	27.3154	26.2774	25.7639	22.5271	25.1542	27.1172
Q02252	27.5226	27.0608	27.5911	25.3959	26.4529	26.4657	26.916	25.389	26.2608	28.0364	26.7576	26.5359	27.9721	27.9192	26.7157	26.8916	28.8098	27.4322	27.0229	27.4192	28.8031	26.4224	26.2369	25.8541	26.5691	27.279	27.8429	27.9416	27.4537
Q01469	30.6463	27.7869	27.7916	26.57	26.7376	26.3608	26.81	25.8023	27.0596	27.0667	28.6065	26.4671	30.4229	28.6442	27.4314	27.0401	25.5823	25.2375	26.783	28.9987	26.8298	26.5321	25.5153	24.8887	25.0773	25.3511	26.4562	26.1326	26.5006
P09543	26.1293	26.0043	24.7935	24.4459	25.5235	26.5655	27.2394	28.6207	25.8125	25.7357	25.5836	26.0508	26.1728	26.0528	26.1884	29.5891	25.5986	25.3456	27.3926	25.7822	27.4418	26.299	25.9532	26.8881	24.6916	26.5243	26.8974	29.6107	27.1103
O75367	28.6149	26.8025	27.7437	26.2949	27.3033	25.9334	26.8902	26.5896	25.4971	26.3604	27.408	26.5783	27.723	28.0484	27.5687	27.0159	27.9426	24.6448	28.0215	27.5791	25.7474	26.767	24.9815	25.878	24.9191	24.638	25.2886	25.9849	24.793
P11498	26.924	26.0238	26.7162	26.5101	25.5212	26.1691	29.2584	26.1165	25.1694	26.342	25.3318	27.3192	25.7764	26.1733	26.1584	26.5362	26.7029	24.8262	26.3146	26.2821	25.7864	24.5889	24.2693	24.9282	23.605	25.5596	26.4506	26.909	26.3303
Q9Y3I0	28.2809	27.5991	28.2876	27.8503	28.3431	27.2516	27.856	27.1802	26.4763	25.2466	27.7506	27.4052	28.0043	28.5339	27.0475	26.7015	25.8258	25.1782	27.6212	27.6022	26.6846	26.695	26.0048	26.224	25.5521	26.3334	26.6586	25.3436	26.4924
P31948	28.303	27.0843	27.4495	27.5344	27.5485	27.7874	27.6211	26.9207	28.0835	29.1247	28.6609	26.8536	27.9582	28.2985	27.9598	27.0152	26.7235	26.0633	28.1123	28.5171	28.9109	27.4146	26.5782	26.2637	25.7196	26.6253	27.2995	27.6272	27.0869
P14550	28.0992	27.4536	26.6435	27.0559	26.8928	27.9437	26.6937	25.842	26.5803	28.5225	27.0159	26.999	26.4811	27.5644	27.8547	27.9497	27.7239	25.6717	28.0709	27.4295	26.8205	27.061	26.4361	26.9634	25.1668	25.0416	25.4906	26.2072	27.1338
P50990	28.2742	28.3362	27.951	27.7012	27.1544	27.4137	28.1082	27.6687	27.2592	27.8232	27.8037	27.4249	27.6267	27.8328	27.4089	28.233	27.5694	26.0063	28.1443	28.0949	27.9741	27.0837	26.5649	27.0148	26.3185	26.5503	27.862	28.1655	27.5562
P30086	29.8993	29.1446	29.8428	29.5992	29.419	29.8901	26.6794	29.0868	28.5069	30.002	29.7822	29.4064	29.5704	30.0282	29.1694	30.3287	28.9257	27.3313	29.4066	29.2752	29.2105	29.4397	27.6645	29.0237	27.2512	28.2294	28.7222	29.5852	28.8371
Q01518	28.658	28.2443	28.425	28.743	28.2124	29.0026	26.4353	25.205	27.8222	28.7369	28.6894	28.1908	28.2917	29.2779	27.2961	28.3772	28.584	25.8285	28.6765	29.244	27.689	27.9792	27.9986	27.1572	26.832	26.5645	27.1988	27.1357	27.8384
Q99832	27.4032	26.9728	27.0315	26.7036	26.6911	27.4574	26.5679	24.9393	27.3135	28.1475	27.0698	26.8048	26.7332	27.3156	27.1617	27.2588	26.0898	25.3458	26.988	26.966	28.0045	26.7485	25.6061	26.3845	25.1652	26.7723	27.492	27.9272	27.4741
E9PMV1	25.7176	25.8081	24.8185	16.8451	17.5755	17.2143	16.6278	17.6915	17.6908	24.8515	28.0805	21.5581	22.4424	26.7502	14.4365	14.3986	17.2905	15.9746	17.2377	13.9489	16.3753	17.5534	16.4049	16.7283	17.496	16.9822	23.8597	24.067	24.4989
Q14152	26.463	26.1101	26.5241	25.5448	25.4443	25.9688	26.6613	25.5658	25.849	26.7297	26.2492	26.2079	27.0211	26.9576	25.7345	26.084	25.0024	24.7307	25.9079	26.7927	26.8006	25.7438	24.7032	24.7651	26.6337	25.3712	26.8379	26.6873	25.904
P13611	25.7274	24.93	26.4995	25.0553	26.0013	24.7027	30.1278	27.9553	29.4143	26.735	27.7978	26.771	25.9168	26.1511	27.355	28.2715	26.7802	26.6238	28.5685	25.5931	27.7528	29.0703	28.0721	28.611	27.1785	26.9377	26.3709	27.9731	27.5193
P09429	29.7344	28.3637	29.2573	28.353	28.081	28.6532	28.9032	28.2167	28.9564	29.4515	29.1393	27.0423	29.3978	29.7885	28.6696	28.5025	28.5792	25.6137	29.3513	29.8625	29.6204	26.3478	26.3767	27.5958	25.8278	26.9263	28.59	27.6322	28.038
P55196	26.9435	23.843	24.0593	24.3401	25.8785	24.3031	21.7459	24.0918	23.629	23.8359	24.4095	24.4616	24.3364	23.5032	23.3594	25.0707	27.9711	23.0416	25.7546	24.755	24.5009	25.4998	24.0398	27.5938	25.1194	24.6469	23.9359	24.5764	23.5557
P36955	26.1332	27.7677	25.9148	26.5365	26.3149	28.3874	26.7214	24.0732	27.4199	23.8742	25.6918	27.2023	26.8936	26.3676	27.4916	26.3667	26.6099	27.4156	27.4495	25.7801	23.1348	29.3276	29.3703	28.5071	28.7137	25.9077	25.8831	25.1353	26.2411
O94788	22.8012	23.0558	26.1088	24.6126	23.3941	23.6799	25.4746	26.919	23.5332	23.8365	24.4766	25.2737	22.5305	28.0602	22.8648	23.8595	22.5796	22.2928	22.9823	22.7728	28.7086	23.4335	22.6535	22.5386	22.2793	24.0179	24.3463	23.843	24.9672
P28289	28.7073	27.3648	27.9468	27.7418	28.1461	28.1668	26.7994	25.1956	27.7303	27.2512	27.8627	28.0539	28.0321	27.97	27.7281	26.7439	26.9119	25.9453	27.0283	28.4815	28.5017	27.4008	26.027	26.68	26.7107	26.4815	27.0059	25.7229	27.2203
A0A087WWU8	27.9858	28.8871	27.4337	26.7312	26.7798	28.0253	25.9327	29.9312	26.9052	26.6811	28.0731	27.2102	28.2955	28.3071	27.3018	28.7904	27.8894	26.4028	28.6994	28.4176	26.2813	27.4789	27.5445	27.7376	27.2273	24.6811	25.8648	26.0081	25.6551
P01031	25.021	25.2674	24.9312	25.0324	27.7159	23.9111	25.9324	25.5652	25.7862	24.5165	24.632	25.2618	23.9965	25.0329	24.4946	25.7913	25.7045	26.4836	24.9604	25.1242	24.8946	25.398	26.864	26.7103	26.3736	26.0005	25.2783	27.3271	25.82
Q16363	25.6591	25.7072	26.0064	26.8049	26.3752	25.8984	25.8888	25.3555	26.8333	26.2136	25.9683	25.6697	26.1504	26.0858	26.0519	25.6172	26.8917	24.3426	26.5097	26.604	26.2094	26.4942	25.145	24.5031	24.4326	24.9542	26.662	26.2678	26.3951
P29762	32.2741	31.1367	30.4443	29.153	30.9685	29.4296	28.0362	27.9447	28.8993	31.0166	29.3867	27.2027	31.1265	30.4443	31.841	25.5911	32.5698	28.4183	30.3187	31.9897	29.9017	29.4782	29.1573	25.9146	26.4127	30.0368	30.1733	25.8339	29.9963
Q63ZY3	27.1484	25.9215	26.7345	26.5218	26.2372	27.2701	28.026	26.6002	27.1103	25.7725	26.522	26.5322	26.7647	27.387	25.7915	24.3464	26.4201	23.4589	26.2722	27.0554	27.0043	25.8064	23.7079	25.3317	24.9936	26.3164	27.6414	26.3184	27.3128
P00966	28.7664	28.1321	27.6603	28.7055	28.6793	29.3249	27.9731	27.2339	27.9762	29.1358	28.9206	29.4748	27.3146	28.3579	28.0589	27.073	27.9357	27.2969	27.4166	27.6639	29.1453	27.6497	26.9461	26.7702	28.1239	28.8847	28.4046	28.647	28.1358
P09211	30.0786	29.9372	29.4877	29.4743	29.364	29.9137	29.4135	29.3704	29.1777	29.7775	29.5003	29.1827	29.7089	30.0463	29.2659	29.5846	29.3596	27.8852	30.264	29.0154	30.5252	28.8941	28.8719	29.1275	27.1201	27.1986	27.6519	27.5338	28.2634
P11717	25.7973	24.9435	26.6176	25.6636	25.6988	25.23	24.9737	25.4375	23.2918	24.9416	25.1294	25.6374	23.3291	25.8147	25.0755	25.0491	24.0083	23.8504	24.7134	26.357	25.1261	25.0916	23.2551	24.3212	23.7765	23.1531	22.9382	22.5097	23.668
P17987	27.7771	27.1345	27.491	26.7114	26.7247	27.448	27.7439	27.8608	27.2426	28.2347	27.7574	27.2247	27.4119	27.7756	27.1008	27.0165	27.1338	25.721	27.9687	27.5882	27.8478	27.1684	27.0148	26.9336	26.5854	26.6665	27.6382	27.3762	27.5165
P00352	25.5167	26.7102	25.9676	24.2728	24.6442	23.417	25.5868	25.7151	25.5319	25.2909	25.0943	25.8386	24.9935	25.7914	24.9695	25.5974	24.9627	25.8131	24.3763	24.1146	27.5447	25.6448	24.9604	24.5177	25.9585	27.6922	26.9923	25.9164	26.6445
E7EX90	20.8293	21.17	19.1873	15.8961	17.8393	15.5149	17.698	16.8071	16.8751	16.1602	17.1372	14.6397	21.6077	17.5477	16.1022	14.1122	17.5644	17.3523	16.4418	17.4321	15.6914	16.5406	17.3007	17.3054	17.5152	15.356	17.5607	17.2337	16.2657
P40227	27.4609	26.9995	27.2113	26.6733	26.5618	27.1682	27.4575	30.5128	27.6365	28.8095	27.3223	26.8427	27.0524	27.1492	27.5744	27.2892	26.8608	25.4458	28.4844	27.4668	28.0136	27.7785	26.2939	26.0451	26.09	27.6608	28.4778	29.0772	28.026
Q12797	27.0775	26.1503	27.5867	26.1963	26.0603	26.6763	26.2222	26.5514	25.3881	26.1585	27.2477	26.8092	27.1201	27.0048	26.9121	26.9129	25.5333	24.5676	27.1042	26.7902	26.123	26.0952	25.1498	25.9894	24.0096	26.2037	25.9757	26.219	26.5217
Q8N8S7	26.6637	25.5499	28.341	26.1529	26.3429	27.5228	26.043	27.7597	27.3016	27.0831	28.5286	26.4583	28.3854	28.5705	27.8922	27.5706	25.68	24.1829	26.9347	27.889	27.1205	26.9075	25.3268	25.5167	24.0139	24.2245	25.4768	25.0034	24.6755
Q01813	24.5047	23.5271	24.2689	27.2479	27.3365	22.4114	27.0878	23.6888	27.7118	26.3074	24.8243	25.6664	25.3543	23.3561	25.1668	25.7785	27.0159	22.2572	26.2597	25.8343	28.0776	26.2734	25.6075	25.2741	23.8464	26.1677	28.72	28.7187	28.4091
Q13263	26.9243	25.8055	26.774	25.7667	26.0426	25.6502	26.9008	23.6546	26.2043	26.2991	26.8003	26.0937	27.1685	26.6725	25.6458	26.9653	25.63	23.7932	27.8495	25.2727	26.5665	25.7607	24.7683	24.4667	24.1548	24.034	26.1559	25.1357	26.2245
P27348	28.4597	27.6479	28.6207	27.9125	28.1533	28.9646	26.9109	25.5562	26.333	27.3213	27.2712	28.536	28.0824	28.9467	28.6208	28.3499	27.0735	25.0852	29.0846	28.8109	27.0599	28.1941	25.816	27.1755	25.3325	25.3099	26.0664	25.4555	26.1746
O14639	25.5506	24.474	27.3177	24.5761	25.2895	25.9386	24.7669	25.4585	25.4947	27.6067	28.1142	25.8265	27.4198	27.6999	25.6173	25.3324	25.3742	24.6318	26.3373	26.6255	26.7602	24.798	23.1902	23.8949	22.1417	23.9614	24.4281	24.4797	23.7186
P31946	27.6988	27.6434	28.1873	27.6829	27.71	28.088	26.811	24.8195	25.5498	27.414	28.5458	26.9802	27.691	29.1663	27.5666	27.573	25.5149	25.1312	28.1759	27.6204	26.4624	26.4595	25.2347	26.2508	23.73	25.6848	27.2354	27.3368	26.0811
Q05639	22.526	22.7795	19.9478	23.0583	20.8141	22.4786	21.3198	19.6157	19.3087	19.9998	20.4406	23.3718	27.355	23.3077	20.2447	25.1185	21.1574	21.4885	20.3714	19.5795	20.0868	21.5465	20.433	20.719	22.0134	21.554	21.9336	23.2615	19.7588
Q04637	26.1362	25.3149	26.5661	25.0948	25.3543	26.4705	26.0117	26.2036	24.505	25.6405	26.5617	26.5176	26.6242	26.9593	26.2395	27.2069	27.266	25.8066	27.4815	26.7282	26.083	24.4916	23.8399	24.3944	24.2835	23.8902	24.4883	23.9918	23.858
P01834	29.9474	30.9281	30.5613	31.0256	31.1112	30.6325	29.1951	29.5566	29.2639	28.458	29.9431	31.2635	30.4163	31.3282	30.3441	29.8649	30.2366	32.104	30.4461	30.0375	28.2884	30.6475	32.8641	32.5623	32.4734	29.6271	27.321	28.6596	29.1668
P49189	28.1538	28.3049	27.7239	27.9242	26.9008	27.9809	27.176	28.9367	27.9408	28.8652	27.3395	27.2565	27.8721	28.6014	27.5267	27.9677	29.201	27.2253	28.4419	29.9157	29.3695	27.2745	26.7918	27.2573	27.0541	28.433	28.1039	29.2165	28.4979
P61764	25.6449	24.6959	24.7535	26.9282	25.1058	25.0063	24.0669	26.1735	29.7213	26.1513	25.5271	25.7799	25.5555	25.2437	25.2125	28.4692	25.1558	26.1044	25.3956	25.5429	26.033	24.4942	25.3696	25.0531	27.0412	28.0984	27.8882	29.7883	27.0062
Q15436	27.1815	26.7126	27.1663	26.3349	26.2148	27.1202	24.8471	24.2852	24.2435	25.2867	27.6131	27.0729	27.3959	27.5501	25.9471	27.7561	27.2429	27.7196	27.6841	27.3109	26.7917	27.4709	26.1373	24.8993	24.4911	24.4539	23.7223	26.1519	23.7627
Q9Y2H5	26.2974	25.109	26.1226	25.335	24.8427	26.6828	26.9469	27.9985	24.749	27.3615	26.8415	26.849	27.0745	26.3952	25.1153	24.4816	25.8435	23.0527	25.8721	25.3051	26.0628	23.7517	27.2891	24.2996	26.2852	26.1947	24.3316	26.9098	25.5848
O00410	26.866	26.3899	27.0632	25.7303	26.4623	26.5232	26.2934	24.9761	24.6779	25.2402	26.1706	26.4735	27.493	26.9585	28.4152	27.2368	25.7847	24.606	26.9519	26.5647	25.9074	25.1005	24.25	25.6283	24.3561	23.6158	24.626	25.2627	24.046
O15031	26.4732	25.0916	25.7265	25.9944	25.9975	26.0746	25.3505	27.633	25.4862	24.0534	26.0512	25.6389	26.3922	26.4427	25.1867	25.9426	25.1371	23.8847	25.908	25.5011	26.4141	25.5822	24.1918	24.9248	23.8098	25.0945	25.3931	24.8505	25.8212
P29590	27.0418	26.1914	27.6648	25.4797	26.1915	27.1119	25.5255	26.6327	25.836	25.4436	27.1476	26.9214	27.2306	27.0597	27.277	27.5809	25.0793	22.6293	28.2954	26.6701	26.4655	26.0941	25.7683	25.4541	24.8404	25.7465	25.87	25.2282	25.9427
P09936	28.5506	27.0713	28.1575	26.749	26.3339	28.5528	29.2563	27.7141	26.8803	25.2862	28.4202	27.9181	28.2417	24.7456	27.3833	27.877	24.8464	24.3105	26.011	26.9357	28.3374	27.495	27.2319	27.104	25.9728	27.009	27.9829	29.4999	27.2854
O15439	27.2752	23.9957	23.4319	22.641	22.8803	22.4582	23.9914	23.5937	23.2644	23.188	22.951	22.7315	23.4186	22.3932	22.6724	23.3349	23.8986	23.1352	23.3716	24.8483	24.5854	22.2137	22.0048	22.7331	21.8035	21.7071	23.2413	21.7103	22.4223
P07451	25.3129	24.9375	30.1078	23.8438	25.3528	24.3922	23.8413	22.4547	24.5313	30.3497	23.8064	24.3209	24.0855	27.3411	29.3708	24.1059	24.929	25.0179	30.3533	28.9023	24.07	24.8737	24.7595	24.0885	24.678	25.0454	23.6215	24.4068	24.4836
Q99714	27.9362	27.1527	28.1582	27.0811	26.5846	27.0102	26.346	24.6795	25.9992	25.9744	27.3585	26.9025	28.0644	28.0376	26.2675	25.8308	26.4903	23.5604	27.5482	27.8491	26.7342	25.8101	25.5268	25.628	23.6792	25.3721	25.7487	24.9444	26.3906
P28482	26.347	26.3842	26.1518	25.5436	25.3955	26.4009	25.6226	26.7531	26.2354	27.2729	26.2859	26.0526	26.1102	26.6544	26.0587	26.3521	25.6159	25.4705	27.2471	26.3235	27.4303	26.0246	24.6137	25.2569	24.1634	25.1294	27.2403	27.9527	26.7196
Q8IUX7	23.2416	25.7747	25.0441	25.824	24.6212	24.2255	26.144	28.0057	25.1135	25.301	25.4167	23.8354	26.1237	23.9835	23.4631	25.1218	26.2157	26.7282	24.9192	24.943	25.0599	25.987	26.8115	24.7342	26.9867	25.8808	25.2778	25.826	25.2721
O60664	27.5643	26.5162	26.3668	26.1833	27.0753	27.72	24.667	24.5511	26.6354	25.661	27.3568	26.616	27.0321	27.923	25.1782	26.8793	25.4011	23.6274	26.2898	26.0863	25.4182	26.1126	24.5083	25.2071	24.6725	22.8309	24.9138	25.9115	25.5433
P07197	22.3649	22.5897	25.5762	22.5494	22.345	23.2776	24.4105	25.3393	22.5648	22.646	22.7419	21.4253	23.8149	23.8682	23.0186	26.9143	22.4982	21.2942	24.6043	23.8387	24.9399	23.5577	23.1803	25.3151	23.0333	23.5827	23.6146	28.7499	24.6442
P23246	29.3544	27.9219	29.1851	28.2181	28.2391	29.2359	26.1687	27.5343	28.6183	29.5435	29.398	27.2785	28.8359	28.9135	27.3626	27.8464	27.3488	27.8834	28.0668	28.8229	29.4036	26.9496	27.9497	26.6308	26.1195	28.2771	28.5333	28.3149	29.3594
P00505	27.4631	26.4356	27.9711	26.6877	27.2115	26.3078	26.3769	24.9008	27.1192	27.5866	27.2628	26.5294	27.8277	28.2547	27.5723	28.0318	25.9838	24.435	27.4775	27.7459	28.3826	26.9148	25.0385	26.7541	25.1355	26.6164	28.1057	28.6341	27.8193
P54652	24.7643	21.2094	23.516	22.7676	22.1761	23.5183	25.6443	20.1477	26.0309	26.7834	23.7834	25.3931	24.2902	23.6707	23.3739	25.5536	24.3476	20.407	23.7261	23.5762	27.0336	24.6897	23.9943	24.1913	24.5851	28.2532	25.964	25.0233	25.295
P13645	25.7393	27.5164	25.5025	25.8883	27.6561	26.2333	29.1224	27.5656	27.323	28.2146	25.7816	25.576	25.7374	25.9337	26.4863	28.0376	25.6148	26.4381	28.1303	26.2522	27.6691	26.5643	24.572	26.1349	25.5627	28.2767	27.1482	28.022	27.9951
Q06323	28.3852	27.664	27.4456	26.5914	26.9796	27.8032	29.1406	27.5524	27.042	27.6145	27.8683	27.4545	27.5897	28.7699	28.0281	28.0915	27.1502	26.1141	28.2286	27.9701	28.401	27.3143	26.602	26.4741	26.522	26.391	26.8341	27.1368	25.6633
Q9BX66	26.8531	23.6892	25.9303	25.4953	26.3993	25.5069	25.8727	25.728	25.122	25.0531	25.6062	25.5093	27.3904	24.6599	23.8692	24.219	26.1349	22.0755	24.3538	26.4667	25.7705	24.547	25.7172	24.5633	25.7112	25.5713	26.2502	25.1777	26.2679
O00264	28.9602	27.7115	28.3703	27.8036	28.7837	27.0181	27.8597	28.0995	25.5122	27.6438	28.0813	26.7103	26.7975	29.3245	27.743	27.7016	27.6603	24.9409	28.7408	27.9751	27.2618	27.3424	24.5818	25.9352	23.9016	27.3182	28.0621	26.817	28.1127
Q02818	27.0401	25.0219	27.3401	25.9719	26.1075	26.023	26.5748	26.5416	26.3746	27.1103	26.7953	25.7752	27.0954	26.9363	25.7516	24.8267	26.8345	24.0453	25.9994	27.8819	26.6905	24.8661	26.9275	24.5106	24.6187	24.8995	25.7328	24.7969	25.5731
A0A024R4E5	23.0103	21.2286	23.1272	21.6595	22.6575	23.4467	26.0095	23.5075	16.0382	14.4265	23.2742	22.429	23.3878	24.2282	20.2439	23.0558	21.8309	20.3324	23.9475	22.5068	17.0987	19.9261	16.5068	19.82	14.5893	17.2048	15.7176	14.8957	16.4561
Q9H4G0	25.8283	24.9405	25.6317	24.7333	24.345	25.0321	24.3201	23.3175	25.9339	23.4829	25.0569	25.1356	26.6481	25.5841	25.331	24.4949	25.2273	22.1076	26.1222	25.1507	25.8107	25.1739	24.0787	25.6298	25.2579	23.241	26.9078	24.8017	26.8639
Q13838	28.6787	27.3156	28.0093	27.2449	27.345	27.9075	28.1488	27.6568	27.7796	28.7406	28.4503	27.6869	28.2049	28.7645	28.0432	28.6662	27.5379	24.986	29.1475	28.4947	28.9079	27.574	26.5132	27.2488	25.7183	26.338	27.9217	27.6446	27.4246
P36776	26.8683	25.1374	26.6069	25.222	25.3462	25.6406	24.7493	22.7277	26.0331	25.096	25.6734	25.7642	26.4663	26.5588	25.3195	26.0515	25.1825	23.7169	28.1315	24.6773	26.4159	25.2909	24.127	24.3039	21.996	24.9117	26.1723	25.0658	27.2952
O75165	26.5567	25.6927	26.3237	25.9684	25.6469	26.6979	25.5518	24.4069	26.3556	25.0926	27.1364	26.4085	26.1617	27.3372	26.2791	26.2348	24.7182	25.3362	27.8642	25.9301	25.946	25.1777	25.5779	25.7326	23.3205	25.6266	26.4738	24.4476	26.0077
P17174	26.5821	25.4917	26.9192	26.143	28.1233	26.6151	26.2232	25.9444	27.3626	28.5505	27.4481	26.2511	27.0533	27.5272	26.6687	27.4435	25.3406	24.5935	25.6904	27.36	28.7877	26.2398	25.5769	26.4894	24.3245	28.1494	27.4758	29.1914	26.9926
P39060	26.0254	25.9618	26.3395	27.2068	26.9445	25.5672	26.1126	27.3702	26.162	26.0733	25.1088	26.083	26.1353	25.9032	26.23	28.0999	25.8972	25.1059	26.7551	25.4942	25.61	27.6875	26.7227	25.439	25.1801	27.2459	28.0685	28.7448	28.9044
P35232	27.7841	27.2115	28.4894	27.1234	27.2713	26.956	28.8597	25.2145	27.2911	27.8993	27.5291	26.9364	28.4346	28.4701	27.7735	28.4603	27.7588	25.422	28.9861	28.276	28.1047	27.0162	26.4829	26.3966	25.6225	27.2442	28.0868	27.0988	27.7997
P05787	22.7239	24.4371	29.4593	23.8604	24.1885	23.6707	27.9998	25.6503	25.6279	26.7136	23.7112	23.2291	22.5328	24.3212	24.7062	24.0246	25.7406	25.9189	25.6628	24.2338	25.3105	24.4288	26.3656	23.3204	23.9305	24.6216	24.9825	25.9879	24.2879
P63241	28.6415	28.1053	28.7621	27.4754	27.4779	28.4298	26.5046	25.6959	27.7255	28.3819	28.3655	28.3841	29.0182	29.3192	28.4235	28.0311	27.5046	26.2683	28.7327	28.4804	28.5769	28.2692	26.8943	27.4268	26.5279	27.2326	27.0044	27.5537	27.342
P21796	29.0467	27.9837	28.9372	29.5638	28.7932	28.0364	28.4602	26.8906	28.3644	29.1008	28.4871	27.9644	29.0918	29.1901	28.4881	29.5887	28.1162	25.5899	28.6896	28.8074	29.6125	27.5563	27.6472	27.6911	26.6596	27.7644	29.0459	29.9635	28.8849
P27708	26.0913	25.846	25.5374	23.7919	23.6777	25.2196	27.0306	23.6845	25.5922	28.2785	24.9848	25.0936	25.9178	25.9926	26.4157	26.1293	26.1749	23.7115	26.3887	26.0179	24.5439	25.3959	24.3529	24.8676	23.7797	24.4965	24.3948	26.3911	25.4956
Q709C8	25.907	25.1759	25.5722	25.2042	25.6789	25.7058	25.3949	25.974	24.6133	25.4754	25.0156	26.5231	25.7391	26.8217	26.2142	25.9137	24.8403	24.6306	26.1376	25.7426	24.8194	24.579	24.586	24.6489	24.6206	25.1757	24.5811	25.6948	24.5373
P38606	26.5325	27.0089	26.1601	25.6623	26.3129	25.8494	26.1298	26.7804	25.2016	27.0673	26.3831	26.6063	25.7226	26.932	25.777	27.4159	25.0532	23.3857	26.4995	26.3792	26.2602	25.5976	26.1785	25.5765	27.9679	25.2153	26.6929	28.7016	26.2097
Q9BUJ2	26.5634	25.3795	26.7898	26.0557	25.6354	26.2054	24.0972	27.1937	26.0616	26.0802	26.4158	26.305	26.9218	26.8739	26.8438	26.5052	25.8325	23.8438	28.6795	25.9108	26.4191	26.2255	24.9727	25.2983	24.3675	25.0771	26.0934	24.9798	26.0484
Q3SY69	26.1486	27.8438	26.9153	25.0074	24.696	25.6242	27.2822	25.4644	26.5612	26.3887	26.5481	25.7929	26.6098	25.9554	26.5144	25.7885	26.3049	24.0744	26.5845	26.389	26.2447	26.5487	26.9802	25.7155	25.8118	24.5647	26.4414	25.9923	26.7236
P54136	26.5924	25.5455	26.8208	26.4914	26.1651	26.3497	26.8815	26.2966	26.3499	27.0469	27.2274	26.8265	26.4674	27.3866	26.6114	27.2581	26.4726	23.9658	27.2768	26.6723	26.6844	25.832	25.6724	25.8863	24.8957	26.0323	26.2822	26.3434	26.3114
P50991	27.2926	26.6548	26.7482	26.5921	27.0839	26.6964	28.1465	26.9732	26.7546	28.122	26.7871	26.8957	27.0216	27.0936	27.2603	27.8714	27.6083	25.8341	27.9276	28.0936	27.5849	26.7037	26.2702	26.2909	25.8086	26.1671	27.2524	27.6516	27.0021
Q9UDY2	27.0023	25.0122	25.6491	25.254	25.2557	26.2862	25.1043	24.6376	25.6162	25.5518	25.7241	25.8537	27.7015	26.8949	25.482	25.4471	24.15	21.5501	25.0186	25.4665	26.7691	24.6303	23.5698	24.0981	22.8367	24.899	25.8081	26.1103	24.9736
Q7L576	26.7426	26.4865	26.68	25.6242	25.8048	26.4773	26.7856	25.7574	25.1138	26.6257	27.2504	26.7698	26.4657	27.605	26.9894	28.1321	25.7409	24.5642	30.9343	27.0991	25.8164	25.6031	25.4623	26.1745	25.7197	24.377	26.0504	26.4131	25.5905
Q9NYL9	28.0255	27.4088	26.6561	25.9953	26.9596	27.5557	26.8247	23.0769	24.4443	25.4181	27.5474	28.1318	27.853	27.1414	27.9709	26.1537	27.4176	27.1971	27.3031	27.5085	24.8881	26.5811	26.1777	26.2029	27.6602	24.569	25.3072	24.0021	24.7458
P40926	29.5628	28.852	29.2929	28.7381	28.7558	28.6384	28.2159	26.209	28.8238	29.3959	28.9641	28.8608	29.9977	30.2919	29.574	30.3293	29.0013	26.6312	29.7053	29.737	29.8552	28.9955	27.9292	28.374	27.8199	27.7624	29.3602	30.0438	28.8977
Q15019	28.4884	27.6077	28.7749	28.036	27.3578	28.2239	28.4794	25.6457	27.5754	27.8068	28.393	27.9405	28.786	28.6439	27.6598	27.9353	27.3625	25.8549	27.8257	27.9531	27.8152	28.263	27.2519	27.1208	26.2972	25.889	27.1774	26.5008	26.5735
P24752	28.177	28.4204	27.4957	27.2867	26.9296	27.6854	27.0221	29.3354	27.6131	27.4392	28.0548	27.2999	28.5243	29.047	27.5303	27.0973	28.0034	25.1032	28.7162	28.471	28.583	27.0982	26.6516	26.8712	25.3181	27.8026	28.5048	27.8035	28.4423
P58107	25.0623	20.5709	22.4107	19.8572	24.2878	21.2908	21.877	19.0578	19.2102	19.7003	23.2193	24.4213	23.1276	22.888	22.4216	24.2892	23.8131	22.7194	23.6575	23.5431	19.9759	22.1624	20.7655	21.4474	19.7753	19.9141	19.6486	23.2838	19.7697
P05783	24.9413	25.1716	28.937	25.7322	27.1409	24.8684	26.8812	24.9047	26.1917	27.13	25.2218	25.6354	24.7091	25.9004	26.8966	24.5099	26.0704	22.5815	25.1202	25.6441	25.0452	24.8279	23.6343	24.5015	22.7124	26.9095	25.5286	25.4638	25.1806
Q08431	25.9699	25.5035	25.6713	25.6357	25.4858	25.65	26.2561	26.2683	24.5671	27.0039	26.1126	24.1016	27.3848	26.6546	24.7493	25.1341	26.6819	24.9149	24.9612	27.5321	25.4345	26.8897	27.5277	26.8921	26.6814	25.2484	25.533	28.0969	29.3676
Q01105	28.7668	27.2937	27.7071	26.6143	26.92	27.5121	26.5193	25.7467	26.4137	27.8596	28.9753	26.5687	27.1919	28.7442	27.0761	26.7132	27.1727	24.7346	28.5809	28.5908	27.5884	25.2974	25.1116	25.2979	27.5474	24.7066	25.959	24.8839	25.0429
P00739	20.5635	18.9467	21.4446	21.3175	20.1899	20.4633	25.202	19.0751	21.9507	22.1065	20.9845	22.1702	20.0055	21.9547	19.5785	20.6151	19.7383	24.1718	22.4766	21.1605	18.8513	21.7699	20.7316	24.6918	21.5097	19.5767	20.8552	19.9255	20.4828
Q92900	26.6828	25.5025	26.3629	25.8313	25.645	25.4299	25.2019	24.7896	26.2538	25.4894	26.1704	25.8888	26.3944	26.3368	25.61	25.9694	27.0566	22.8171	25.7537	26.1353	27.0802	25.1096	24.4421	24.2849	26.4191	25.3711	26.9145	26.9888	26.7214
P08123	29.6409	32.8746	28.529	29.6832	28.8451	29.2306	31.258	32.0247	30.0032	28.7148	31.2715	30.4628	30.8468	28.6159	29.928	28.4795	29.378	32.1982	31.1853	29.9486	28.7775	31.6429	30.06	30.6256	30.8971	30.6561	30.733	30.5034	30.8018
Q9P2R3	26.1407	24.9674	25.2789	24.7142	24.9266	25.2096	29.6388	28.4989	24.595	24.8438	25.3569	25.5892	26.3898	25.97	25.27	25.726	25.6318	22.4133	26.5798	26.3736	25.8729	24.5249	23.4654	25.11	23.9858	24.6167	25.1128	25.1719	25.8192
P51858	28.0908	25.8349	27.0437	25.7084	26.1187	27.3372	26.2451	28.7912	25.975	26.7752	27.6675	25.6263	29.2479	27.9157	26.6779	27.4893	27.5666	27.2052	28.3358	27.4601	26.2539	26.6171	26.1295	25.8762	26.1633	24.0882	24.9512	24.4562	24.4444
Q9Y6R1	27.4777	25.3839	25.7668	26.1168	26.7794	25.4662	26.1232	24.5968	25.3136	27.5497	26.1203	26.9988	25.5475	27.391	27.0831	25.4383	25.2827	21.7161	25.2349	26.4574	28.4143	25.0648	21.9908	24.7759	21.6499	24.7952	25.0979	26.4683	25.658
P62195	26.5629	25.7321	26.0351	25.3134	25.4811	25.621	25.9858	23.727	25.9124	26.8192	26.548	25.4534	26.5876	26.6362	26.72	26.8328	26.8724	24.1993	26.4029	26.367	26.4176	25.9416	24.8529	25.3878	25.6228	24.3402	25.429	24.8994	25.0618
Q99460	26.7316	25.9265	25.7447	23.9481	25.0255	24.8611	26.1342	25.1859	24.7164	24.9936	24.7193	25.5964	25.9607	26.4145	25.5634	25.5715	25.4641	23.6208	25.8551	24.8094	25.8886	24.6171	24.275	24.9396	23.7231	23.2378	25.0076	24.3466	25.125
P48163	26.1701	25.998	25.2883	25.8835	25.7012	26.7944	27.0659	24.6362	27.3356	25.4177	24.0599	27.1803	22.4097	25.5793	22.7376	25.3024	26.033	26.87	25.0556	25.5146	25.9752	22.9179	27.7893	22.7118	21.9767	22.7566	25.4308	27.5945	27.6765
Q9BZF9	26.5943	24.1124	24.528	25.1618	25.3324	25.5939	26.5275	23.9272	24.4127	25.3283	24.482	25.976	24.6346	25.159	25.338	27.2805	25.2426	22.4901	25.9804	26.2311	26.0679	25.6211	22.6136	25.4722	23.4122	24.5825	25.4207	23.4584	25.4386
P00918	25.7995	27.5121	26.6378	27.1069	27.4975	25.6692	27.2132	24.9351	28.1083	26.7678	26.1957	28.7084	24.7774	26.7337	27.1726	27.2974	28.1215	29.8887	27.3947	27.3033	28.3959	26.0508	27.4738	27.339	28.0638	29.5256	28.4692	28.9536	28.7833
Q9UM54	26.4235	25.8137	24.7733	27.0802	26.7338	26.3571	23.683	25.3314	25.106	25.3774	25.4562	25.3379	24.2188	25.8524	24.7767	24.822	25.8827	25.598	25.1323	25.5069	24.8821	25.838	27.6274	24.807	25.341	24.3159	25.2441	26.4848	25.2848
Q15029	26.6535	25.2463	26.3083	25.9744	28.1484	26.5376	26.1272	26.521	25.9559	26.6578	26.9582	25.8036	26.5985	26.8404	26.1479	26.3873	25.5337	24.8548	26.8367	26.4863	26.967	25.7161	24.8125	25.044	25.1777	26.1074	26.641	26.4916	25.753
P23526	28.0092	27.3661	27.8223	26.8795	26.7103	27.7595	27.4177	25.9516	27.6043	28.0785	27.6341	26.9895	27.6371	28.0661	28.7993	28.0257	28.0188	25.7845	31.3823	28.141	29.0076	27.3311	26.6569	26.3637	25.8611	25.8302	27.0748	28.2557	27.7821
Q14194	23.6679	23.6299	24.5514	23.6508	23.6869	25.3099	25.3632	28.3211	25.2303	25.2898	24.3551	23.8205	27.3819	21.8779	24.7115	25.7492	24.0846	22.6234	24.7247	22.3218	26.1428	24.9168	23.9248	23.7477	23.7127	23.989	26.8332	27.3604	25.7609
Q96HC4	26.525	25.2965	27.5028	26.4209	26.3206	27.5359	25.7611	25.3413	27.3319	26.9472	27.0254	26.3023	27.3194	27.867	27.1822	27.6903	25.5208	25.4979	27.0723	27.3484	27.8062	27.9462	26.4756	27.9465	27.772	25.6119	25.8317	26.5908	26.9017
P51178	25.9801	25.512	25.4745	25.3683	25.7237	26.8387	24.1868	25.7601	26.0123	26.1898	26.2327	25.9139	26.706	26.2356	25.8461	27.0398	24.5092	23.7785	25.5897	27.1134	27.1482	25.0703	25.3083	24.9068	25.764	26.2806	26.5907	26.949	25.7627
Q96NY7	26.8535	26.3177	26.137	26.3975	25.7347	26.9252	23.9	23.1465	25.1035	26.06	25.7255	26.1342	26.3115	27.1046	25.9788	24.4368	25.4671	23.3151	26.3841	27.8131	26.2938	24.4108	24.0775	23.3923	23.6031	25.2352	22.7181	23.9638	24.8631
Q93008	25.1245	24.4267	26.1139	24.2298	24.5647	25.0836	27.8719	26.8588	24.4575	25.1429	25.335	24.9467	25.3938	25.9924	25.7558	26.6592	24.9479	22.6106	26.905	26.3534	25.5096	24.7538	23.6499	24.9897	24.8827	23.3912	24.6402	24.7018	24.6671
O14980	26.515	25.4494	26.1381	25.5757	25.2313	26.1439	26.2501	24.8931	24.8293	25.6616	26.0995	25.9651	26.3427	26.7163	26.1119	27.5753	26.9124	25.474	27.4736	26.9371	25.8506	25.3192	25.3983	24.6466	24.2663	22.8435	24.3555	27.3501	24.1366
P52209	28.004	27.6618	27.2583	26.6856	26.8813	27.958	27.6961	24.2981	27.1116	27.684	27.1074	27.7306	26.4756	27.4113	27.0698	27.8526	27.1849	24.991	27.5032	27.3446	27.6009	26.5502	25.9552	26.6772	25.5912	27.006	27.4945	28.2796	27.6451
P47897	26.0925	25.3166	26.599	25.0831	24.7835	25.7543	25.3889	24.8472	24.9719	25.5599	26.4523	26.0389	26.3674	27.0008	25.6193	28.2277	25.2858	24.0796	26.7486	25.6965	25.5074	24.9475	25.1059	25.2124	24.6039	24.7222	24.7638	24.2603	24.7668
P26641	28.4247	26.9021	28.2503	27.0932	27.3983	27.9733	27.762	27.507	27.9211	28.5625	29.1015	28.1322	28.4448	29.2914	28.3189	27.9931	26.6058	25.6007	27.982	28.9445	28.725	27.3356	26.5907	27.4014	25.6757	26.5828	27.1787	26.3527	27.5429
Q14240	27.0729	26.0049	26.5801	25.9505	26.1995	26.6335	26.4855	21.725	26.1799	26.2853	26.1817	26.1285	26.9354	26.8266	26.511	27.1722	24.8709	23.0198	26.4891	26.0207	27.259	25.9808	24.1708	24.8162	22.638	25.8321	26.4658	26.7861	26.1999
P49748	26.2874	26.3915	26.6853	26.0593	26.2872	26.6821	27.4557	24.6171	26.3784	27.0748	26.3461	26.6492	26.6634	26.9019	26.1854	28.1583	25.9686	24.8021	26.7782	27.7199	27.3444	26.502	25.4267	25.7185	27.0936	26.4934	27.1777	27.0311	26.8627
O60271	26.0189	24.5264	25.853	25.1659	25.6239	25.2186	24.072	24.9736	25.4249	25.81	26.285	25.3981	26.0038	26.3197	24.9998	24.5227	23.5011	22.9371	26.6869	26.0239	25.2194	24.6786	22.8706	23.3795	22.7964	23.0948	22.9632	23.9963	23.9228
P04792	29.0773	28.7028	29.1875	29.9851	28.9562	29.7617	27.8985	27.1126	28.4497	28.6952	28.0656	30.6182	29.5625	27.8155	29.0887	29.4177	27.6774	27.7008	29.1995	28.4958	29.0301	29.2484	29.0541	28.1462	28.5514	28.2252	29.1747	28.8811	30.56
P17677	22.4221	23.4195	23.2037	22.7546	23.692	29.086	20.5246	22.5079	24.6118	26.0119	29.0117	22.8744	23.1428	25.0426	21.3744	24.7407	22.4505	22.3964	22.2521	28.2519	24.684	21.1247	21.8332	24.1397	21.7995	24.317	24.2924	25.7041	23.1758
P11215	24.412	24.0142	25.0554	22.9204	23.8358	24.9943	24.0514	22.7476	26.6226	25.618	26.2838	25.2349	24.8536	26.7098	24.245	25.8166	25.4795	25.8481	26.3564	25.8323	27.1205	24.1707	23.1019	24.8915	24.3191	25.9033	26.691	24.5812	26.5901
Q06828	27.7981	29.6572	28.042	27.084	27.3194	27.4243	27.198	26.4167	29.4354	26.6597	27.2867	26.6469	30.4739	27.9696	26.8294	25.6119	26.1789	27.9386	26.404	25.8357	25.0216	30.2281	31.1201	30.226	29.6212	29.9241	27.999	28.0721	28.963
Q9P2J5	26.3958	25.512	25.2196	25.3418	25.0758	25.3864	27.6573	26.4337	25.1048	25.4699	26.1515	26.6272	26.3705	26.57	26.7674	26.8659	25.9817	23.7129	28.0414	26.5501	26.4043	25.9623	25.1178	26.1074	25.1482	24.2976	25.7162	27.4123	25.6054
P62140	27.7774	26.5604	27.9042	26.5807	26.4629	27.4375	25.3884	25.9315	26.3812	27.4507	27.1927	26.8487	27.8	27.9605	27.3074	27.1578	27.2303	24.7352	27.7674	27.6243	28.6944	27.2635	26.5006	27.3263	26.4216	25.8824	27.0376	26.8423	27.1094
P62805	31.2761	31.3933	31.7456	31.2031	30.6708	30.8168	28.9183	28.1141	31.9909	32.5797	32.474	30.3018	31.305	31.8878	32.3217	30.956	30.6684	29.1545	30.9356	30.9298	32.193	31.5151	30.282	30.941	29.9875	31.2813	32.4462	30.6215	31.8168
O94979	26.9397	26.3106	26.7213	27.2823	26.0218	26.8269	28.5908	25.6507	26.7362	27.2337	27.3238	26.8184	26.9733	27.2112	26.3226	26.5234	26.3279	23.3591	27.2346	26.8409	27.0511	25.4727	25.7908	24.5478	25.2019	24.9628	26.2824	26.0354	26.1073
Q13423	27.1638	27.0291	27.7932	26.7185	27.0797	26.2599	26.8176	24.9461	28.7463	28.1624	27.0733	26.5754	26.8354	28.1541	27.2159	27.4483	26.8603	26.5559	28.2337	28.0136	28.8841	26.6023	24.6457	26.0759	25.6562	26.5926	29.7474	27.9276	29.4955
P01861	25.8916	27.5387	24.9474	25.9887	27.487	24.0168	25.3065	21.8748	22.0071	20.8997	24.0782	26.1957	25.1262	28.2563	24.6698	24.355	25.1209	26.4082	25.574	24.1125	21.4244	25.431	27.9186	27.7331	27.4765	19.786	20.191	21.7521	21.9414
P55060	26.1507	26.022	26.7273	25.5875	26.1454	26.1764	26.9897	26.2963	24.2098	25.4787	26.2589	26.536	26.1115	27.3304	26.358	27.5223	28.2742	26.7959	27.7621	30.321	26.0835	26.1757	28.3141	24.901	27.4038	23.8808	24.5204	25.767	24.4487
P04003	25.5315	25.99	26.1208	24.7317	25.8576	24.6772	25.8597	29.3904	27.1732	26.7825	25.485	27.7383	26.1896	24.5863	27.3961	25.8729	26.4334	27.3457	27.0876	26.5814	26.3882	26.7693	26.7536	27.0719	27.8424	28.0344	28.1788	29.043	28.25
P36578	28.1007	27.3235	27.8822	26.1581	26.709	26.5284	26.9058	25.8415	26.8469	27.8683	27.8133	26.5051	27.9488	28.2549	27.8235	28.2336	26.9593	24.1002	28.6117	27.6537	27.8429	28.4808	25.6944	26.1877	24.9671	26.1974	27.4973	26.8805	27.2857
Q96CM8	25.7868	23.5683	26.5831	23.4945	24.2918	25.3094	26.5366	23.0568	25.1797	25.7867	25.1483	24.3071	25.6804	26.2987	24.3632	25.0228	25.5587	22.1373	26.8026	25.7137	25.6661	23.9816	23.4791	23.9093	23.1333	22.9886	25.3247	25.8128	25.6943
P02765	25.6404	26.187	25.6622	26.3813	26.762	25.7369	26.7626	27.7063	25.8355	25.6305	25.5989	24.5133	24.5866	25.5694	25.5301	25.1753	26.0948	28.1764	25.7947	26.3626	23.6685	27.2192	27.6926	27.8908	27.3236	25.7299	24.4493	26.7466	23.9073
P0DOX7	24.016	26.0178	23.1758	25.1479	25.5002	25.2821	21.5986	21.4592	20.2268	20.7525	24.7163	26.3551	22.3544	25.4194	22.495	24.9159	23.324	25.2775	25.3533	22.0641	21.2013	24.7955	26.1484	26.1658	26.3657	23.7145	21.1636	22.0657	23.0614
Q9Y265	26.605	25.7529	25.7769	25.5225	25.6207	25.7697	25.5183	23.7262	25.7365	26.0507	26.4622	25.9799	26.8452	26.5648	26.1664	26.6962	26.4495	24.7765	26.5825	26.7194	27.0691	26.0999	25.3839	25.376	25.2182	25.1685	25.9013	25.1611	25.4505
O75746	26.3723	24.7879	25.8566	25.1397	24.9674	25.6531	26.1102	24.7002	25.7235	25.6456	26.0687	25.7176	26.4952	26.5425	25.4895	26.0339	24.6965	22.3878	26.5477	25.3557	26.5956	24.1326	24.177	24.1952	24.943	25.1042	26.9794	27.6201	26.036
P35609	15.2453	19.0436	17.6294	22.1276	22.0964	21.9077	14.1243	15.9486	20.8834	16.1188	24.2932	15.517	17.2865	22.4454	18.9392	17.3907	16.5899	17.6436	17.6708	16.4209	16.2991	19.6935	16.7328	20.7126	15.7656	16.7013	14.7157	21.4471	20.6065
P16144	25.65	24.128	24.4043	25.5076	25.3283	25.6367	23.5194	22.9103	26.1704	24.99	24.1351	25.7725	26.0569	24.9644	26.1271	24.587	25.133	22.804	26.0711	25.2903	25.6886	25.5633	23.6759	24.6155	24.7621	27.7963	27.9126	25.4021	26.9333
P10768	27.7482	26.4639	26.8899	27.836	27.3117	27.3787	26.8417	25.6669	25.404	25.9424	27.4105	27.1197	27.6328	27.6809	26.7484	26.7978	26.2041	26.1021	27.2547	28.1155	25.9512	26.9498	26.0012	26.2375	24.4533	24.6704	24.9258	26.2924	25.8516
O43399	27.4257	25.4657	27.6787	26.8443	26.4083	26.7291	25.8875	24.7465	26.7001	26.9842	27.2536	26.6977	27.258	27.399	27.299	26.7737	25.1774	24.1026	27.3957	27.8323	27.3123	26.0944	25.214	25.5261	24.9532	23.579	24.8616	24.6699	25.4262
P17844	26.1442	26.1274	26.877	25.9552	26.1948	26.0495	26.7598	28.4943	25.935	25.7608	26.882	26.3327	26.9188	27.2137	27.2755	27.6443	26.5078	23.8688	26.821	26.5854	26.1637	25.6474	24.952	25.3367	25.1623	23.7109	25.1718	25.1438	25.1609
P16112	23.7664	23.4434	23.6873	24.0111	23.8874	24.1639	25.2114	25.2388	25.4331	25.3375	23.9037	24.385	23.7614	24.6898	23.7693	25.0304	24.2345	24.0456	25.5723	26.2041	24.7579	28.3608	28.8221	28.8875	26.8556	23.927	25.6926	23.4709	25.7642
Q92945	27.9576	26.2022	27.6152	26.6916	26.4945	27.5057	28.3201	26.1931	27.9652	27.256	27.2266	26.5829	27.7121	28.6873	27.1575	28.3807	26.8713	24.5388	27.6234	27.8682	28.4687	27.1902	27.2209	26.9268	25.5246	26.3998	27.4945	26.8438	26.1961
O00764	27.3047	26.5913	26.4908	28.2172	26.4393	27.96	25.7818	23.1695	26.2299	26.7778	27.7258	25.438	28.7901	26.9778	26.1387	25.7642	25.6201	24.4098	26.9576	26.7954	27.287	25.8659	23.7395	24.9133	22.9566	24.69	25.4042	26.0563	26.259
P04217	26.4746	26.7555	26.9882	27.1649	27.5774	26.3436	27.7311	26.8898	27.7902	26.5561	26.8482	27.2782	25.9408	26.4291	26.2078	26.1524	27.1451	27.7203	26.0621	26.6762	25.5081	26.5037	28.566	27.7011	26.8834	27.1764	26.3776	27.2316	27.0934
P16152	28.6795	27.6277	27.933	27.3214	27.2109	28.0619	29.2584	28.2317	28.5559	27.7857	28.2271	28.1999	28.267	28.2119	28.4457	28.8273	27.1998	27.5052	28.2437	28.2579	28.9709	27.7199	27.0727	27.9476	27.2084	27.771	27.8574	28.7461	28.7248
O00299	28.0231	27.147	27.3471	28.1799	27.528	28.5911	26.8777	25.9947	27.1107	28.0797	28.7514	27.9331	27.3574	28.0914	27.1463	26.4372	26.9174	25.0459	27.6373	27.4275	27.5795	25.8531	26.1549	26.2802	25.7251	24.5549	24.4637	25.8254	26.3951
P31146	26.8659	26.8615	27.8709	25.5898	25.5837	27.2822	26.1096	26.1404	26.7809	28.765	28.5469	25.4692	27.5353	28.8101	26.2806	26.8146	27.7376	24.1067	27.0837	27.9272	26.5612	26.1684	26.7866	26.3739	25.0604	25.8469	27.0421	26.6627	26.6222
P51648	27.2382	26.6279	28.2883	25.5976	27.2372	26.4678	27.0114	24.4836	26.8915	27.5178	27.0458	28.2271	25.5796	28.2594	25.4955	26.93	26.7788	23.5829	26.8735	26.9238	28.9138	25.9396	24.6178	26.0205	24.4633	26.3767	26.8046	27.2149	27.0425
P09619	25.6657	25.2385	26.6015	24.8137	25.5464	25.936	28.4381	24.7381	26.2566	26.8	26.1354	25.4208	26.7664	26.1176	24.4378	25.0527	24.2338	21.5585	25.1312	26.4956	27.0228	24.403	23.2866	24.1358	22.4207	25.3663	26.5514	26.5902	26.3542
Q96AC1	26.6318	25.3945	26.5569	25.6655	26.7722	26.9366	25.5064	23.4736	26.8806	28.0233	27.0841	26.1058	25.9246	27.084	25.3128	25.0032	25.7137	23.1074	25.4524	26.5385	26.9847	26.3728	25.3087	25.7733	25.1937	24.4337	26.5091	27.0167	26.2076
P55809	26.8683	24.4723	25.9247	27.5942	26.8455	25.8717	24.3035	26.1255	26.9025	24.5813	24.8128	25.4036	25.9422	26.1152	26.7951	25.1493	24.667	22.805	27.5346	25.644	26.589	25.6877	24.0377	24.6762	21.4248	25.0899	26.8544	25.9377	26.2494
P06748	27.7764	26.2053	29.1105	27.6659	27.7114	27.8815	28.6467	24.6005	27.3519	27.9313	28.5922	26.7949	28.9309	29.2035	26.9422	27.6504	27.2846	25.2483	28.8313	28.3865	27.5372	26.2729	25.8928	26.0081	24.3459	25.7477	26.0834	24.3289	26.8937
P07196	24.6582	26.5771	26.0889	25.1389	24.6636	23.689	27.5862	27.5389	26.9271	26.7651	24.6978	24.8593	26.3776	24.8682	26.062	27.9485	23.6739	21.8762	25.5549	25.9442	26.8704	24.5871	23.8261	27.1263	23.8614	26.125	26.0816	29.4974	26.4102
O95865	27.8833	27.5117	27.5595	27.4594	26.9511	27.7143	27.9101	25.5725	27.201	27.5592	28.2175	27.3511	27.7667	26.6861	27.2064	26.4538	27.0735	25.0025	28.057	27.401	27.0152	27.5467	25.894	26.2436	25.3127	27.6751	26.4583	26.2504	26.9375
P21281	25.9996	25.6043	25.7185	25.3916	25.462	25.9625	26.2438	25.8026	25.6164	25.822	26.4326	25.2198	25.3565	26.3625	25.1513	26.5368	25.4408	23.7916	26.3376	26.0735	25.6025	29.7102	24.5503	29.6196	24.537	27.981	26.2054	27.6435	25.9108
P02649	27.5513	26.8639	28.0264	26.0461	26.4105	26.6658	28.2848	28.4631	27.4749	28.883	28.2966	26.6683	27.3556	28.3514	26.8614	26.0202	27.6977	26.5662	27.4798	27.3712	26.6071	28.0571	27.7382	27.6212	28.0827	28.0095	27.8058	28.1503	27.4115
P49023	26.4124	25.0413	25.9234	26.4815	26.3425	25.6096	24.6418	25.1272	24.6844	24.3235	26.2539	26.3393	26.7139	26.3998	25.6032	24.2954	25.4539	24.3753	25.708	25.562	23.1426	24.0279	23.0744	23.1454	22.6645	20.7323	23.0705	23.2316	22.8891
Q5SSJ5	27.9975	27.01	27.4288	26.9866	27.0998	26.0715	27.9591	26.678	26.5713	27.7316	27.615	26.7088	27.0364	27.2258	27.3847	27.4568	27.649	24.7429	27.6762	27.9573	27.5915	25.2097	25.1625	25.5479	24.7993	27.887	27.2487	26.5252	27.8187
Q9UBQ7	27.4081	26.9101	25.4428	25.042	25.6258	26.3718	25.2441	25.3916	26.2599	27.3793	26.9099	25.0953	27.3434	27.2248	26.3442	26.7025	26.1386	24.3777	27.0026	27.2646	27.6605	25.6951	24.1929	25.3632	23.8892	26.0592	25.7665	26.3718	26.0938
P35998	26.7678	25.9662	26.2885	25.8311	26.3855	26.5325	26.8231	26.8569	26.7416	26.7979	26.8092	26.3653	26.2887	27.4344	26.2124	26.8467	26.4779	25.1981	26.4267	26.8444	26.8174	25.5497	25.6178	24.7772	25.9326	25.3515	26.3633	25.9542	26.3623
P00491	24.5175	24.418	24.8782	26.1731	25.1242	24.5331	27.43	24.9782	25.3649	25.0906	25.5738	26.0614	25.9826	25.6549	24.9873	25.4232	26.0241	28.2428	25.1749	26.1796	25.3939	25.1077	24.2377	25.0398	25.7879	26.2776	24.8108	25.794	25.7482
O43143	26.8486	25.1617	26.3675	25.495	25.4955	26.2723	26.5169	28.0205	25.8301	24.4641	26.3294	26.1346	26.5783	26.8914	25.7531	26.9213	26.3594	23.7878	26.6196	26.2889	26.3487	25.9127	25.1055	25.53	24.5548	25.2597	26.0327	27.7162	26.3218
Q13451	25.2224	24.8592	26.5873	25.0115	25.3047	23.9675	25.1591	27.0091	24.8192	26.397	25.9841	25.8457	26.3358	26.638	25.6622	26.0852	25.9908	23.5624	26.2	26.5222	25.2883	25.6163	24.9658	25.5384	24.643	25.3428	25.216	24.3327	24.9394
O75116	26.0206	25.4614	26.0438	25.0698	25.2802	25.3665	26.766	26.2984	24.9984	25.5301	25.7303	25.5804	26.2337	26.3274	25.443	25.8588	25.3994	25.3711	26.6432	26.3971	25.3761	25.602	24.2596	24.2965	24.2453	23.7342	25.6314	25.2225	25.3142
P67809	27.0814	25.0465	26.1312	24.7475	25.0437	27.293	17.5875	19.0729	18.145	18.9195	26.9805	21.533	27.5272	27.9466	23.8578	24.448	19.9153	22.1447	24.886	26.2619	18.8132	24.9102	23.1543	24.727	22.6862	19.1816	23.6192	18.511	18.679
P20020	22.3531	22.3742	22.2293	21.8167	22.3914	22.6747	24.0989	24.4216	22.0778	21.6569	22.4633	22.5302	20.576	20.7058	24.0241	25.0434	18.7975	20.6156	22.1821	22.739	22.6014	21.3515	22.8047	21.9599	23.8046	21.9703	25.5447	25.8331	24.1623
P62424	26.96	26.2076	27.4337	26.6244	25.8552	25.2403	26.6064	25.97	26.5043	27.0017	27.9925	26.2363	27.2405	27.4055	26.8429	26.4133	26.5435	24.3346	26.7717	27.483	27.0077	26.1035	25.5853	25.4598	26.9476	25.3751	26.2903	25.3063	26.1765
P25311	24.778	24.477	26.0361	27.1462	26.6707	24.8694	27.4692	28.2376	26.6431	28.685	26.3557	26.4819	24.9611	26.091	26.5549	24.593	25.4516	26.6075	27.894	25.8772	23.2394	28.7607	27.8178	28.1197	26.2599	25.3073	24.0535	24.7617	24.652
P07858	26.9867	26.0989	27.9677	26.7653	26.6212	27.1953	27.2209	26.2048	26.9808	26.0361	27.5995	26.9107	27.768	28.4873	27.2393	28.3279	26.3446	24.3939	27.559	27.4372	26.4933	26.8441	26.8032	26.414	26.3133	25.1816	25.3948	25.1683	27.3871
P04179	28.6704	27.1938	28.8016	28.5484	27.7465	28.0436	27.0496	26.4421	26.6874	26.2929	29.3311	28.3886	28.0615	28.9082	27.6721	28.3116	26.7476	25.0737	26.7278	27.619	28.8358	27.0902	28.8257	27.4057	27.5155	27.2565	27.1	27.5296	27.6836
P54886	26.7473	25.4983	26.3298	25.9695	24.8033	25.516	27.681	26.3446	26.1074	24.937	25.4784	25.0671	26.3	26.1481	24.3782	26.1819	24.5401	24.3344	24.6217	26.3591	26.0561	24.8924	25.2711	24.0735	24.4871	24.3071	25.4538	24.7878	25.2729
P27361	25.3431	23.8266	25.584	24.0799	24.2833	24.9195	28.092	28.2154	25.7277	25.5356	24.0635	24.3917	24.8866	24.732	24.7035	24.2259	24.2573	21.3812	25.4965	24.5989	26.448	24.4681	22.2103	22.9078	20.9393	24.732	26.1578	26.3573	25.7269
Q8NBS9	27.3907	26.5324	28.2995	28.1218	27.8347	27.8647	30.421	29.5412	28.242	30.1483	28.8815	28.0132	27.5552	28.5627	27.7259	27.4663	26.9558	25.1665	29.9422	28.1396	28.442	27.236	26.9291	26.0405	25.5693	27.6219	27.2443	27.1737	27.6356
P30044	29.2996	28.5769	28.1573	28.6048	28.0711	28.7302	29.2521	28.424	29.5756	28.6878	28.6015	28.9139	29.083	28.8498	29.1509	28.9421	27.5542	26.6954	28.0957	28.9972	29.2699	28.0935	27.0822	29.1331	26.6031	29.267	29.974	28.759	29.7056
Q6DD88	26.0249	25.046	26.3719	25.3275	26.3668	26.4412	25.98	24.9952	23.9787	24.6164	26.9631	26.8718	26.3731	26.1202	26.2204	25.2626	24.5129	23.5477	25.417	25.4539	24.1965	24.681	22.6518	23.2296	22.1156	23.5462	23.9059	23.1581	23.9655
O43852	27.0229	27.2347	26.637	27.1593	26.5288	27.0692	26.3943	26.3938	26.2618	26.8861	26.9963	27.0899	28.0381	26.9206	27.2542	27.8348	27.029	26.8305	28.3188	27.7036	25.8618	26.7899	26.2982	25.0468	25.5267	24.9657	25.8009	24.6925	26.1088
Q9UHB6	27.1865	25.185	25.055	24.6134	25.3095	27.0611	27.0643	23.9706	25.3926	25.5241	26.3752	26.7084	25.4059	26.2671	23.6966	25.2951	24.6752	23.8983	25.0929	26.283	25.6691	25.2826	24.5764	24.4652	23.6931	24.1298	24.5002	24.7931	24.2669
D6RF35	18.4242	25.3294	20.5678	19.2513	24.3598	21.8346	20.8722	25.3135	25.1488	15.3425	18.3717	23.5939	18.4218	17.5781	18.2614	20.0471	18.1097	17.72	16.5046	18.0197	18.3011	17.9444	17.4782	24.0662	17.6679	24.7157	20.675	16.2475	20.4547
P22102	25.7252	25.2302	25.3784	24.6185	24.8967	25.2529	25.6799	23.2241	25.2727	26.1159	25.5475	24.876	25.7311	26.3712	25.499	25.9976	25.2204	22.9759	26.5679	25.3701	26.7032	25.9481	23.3168	24.902	24.1727	23.4139	24.2249	24.9017	24.1344
P02748	25.1705	26.0525	24.0143	25.6611	25.5904	24.6626	22.0872	24.7838	27.0446	23.9388	24.7435	26.4956	24.787	25.0817	25.7129	24.9416	25.2613	25.7435	25.271	25.7986	25.2433	26.4468	28.0035	27.3139	28.6365	26.7193	24.2455	26.5872	26.1579
Q15393	26.2331	25.2328	26.1626	24.5169	24.9601	25.5662	26.1362	26.0806	25.797	26.3936	25.728	25.1686	26.1948	26.7004	25.8276	25.9088	25.4791	22.8576	26.4697	26.2684	26.4361	25.6485	24.5007	25.0445	23.9215	25.1344	26.7019	28.658	27.4383
O15143	27.8644	26.9676	27.2822	26.5129	26.8992	28.3332	27.8604	26.1813	27.9424	28.399	27.7996	27.4676	27.6203	28.215	27.0126	27.2924	27.0403	24.9697	27.9095	27.6921	28.2687	26.794	26.3607	25.9424	25.0147	26.6497	26.8751	26.0076	27.2692
O60547	28.3289	27.0942	27.5335	26.8394	27.4274	28.4899	26.8673	24.9335	27.0662	24.8716	28.332	27.3527	25.3796	27.9667	27.669	27.3914	25.4028	24.7783	25.8759	27.5316	27.3958	26.3222	24.9962	25.3874	25.9346	27.2257	26.4676	26.8963	25.7694
Q86W92	26.3671	25.4756	26.5959	25.5865	27.2115	26.6731	25.3785	26.0927	26.3142	25.5478	27.1319	25.9827	25.2888	25.8763	25.6438	24.6812	26.2429	24.6396	26.0704	25.3218	26.7232	25.0709	24.9105	25.6514	25.8468	25.3908	25.8584	25.2677	25.4354
Q9BTV4	26.5478	25.6566	27.5032	26.913	26.2891	26.9105	28.1171	26.3322	26.6155	27.5715	26.9651	27.0052	27.7531	27.0605	26.8329	26.5797	26.5216	26.7955	27.0669	26.8288	25.6198	26.5837	26.2379	25.5374	26.579	24.9048	26.8904	25.9736	26.521
P21291	28.6996	25.1307	27.094	27.2431	26.3868	27.2847	25.0497	24.1752	25.9887	26.5788	26.5129	26.4371	27.2769	27.6023	26.8448	27.3211	26.6604	25.6651	28.0559	27.9873	26.0872	28.4586	28.2295	26.8597	26.4734	25.0853	26.9201	27.6456	28.2018
P62937	30.605	30.5747	30.1139	30.6849	30.0003	30.7032	29.6396	29.6768	29.4842	30.7712	31.1392	30.6042	31.2918	30.6869	30.6703	30.72	30.4765	29.0143	30.7162	30.9205	29.9017	30.6032	29.3751	30.0904	29.3087	28.4807	29.5103	29.9592	29.5356
O43301	25.9919	25.2987	26.3374	26.1059	25.9444	26.754	25.924	24.1017	24.9873	25.9161	27.6258	26.2289	27.5151	25.964	24.2834	26.6802	24.6853	24.4974	26.0056	25.7469	25.7597	24.1805	23.8398	24.3607	24.7306	25.3429	25.4671	26.934	25.3486
Q9Y696	27.2369	26.5938	26.8445	27.101	26.1728	27.2956	24.1074	24.1116	25.6327	26.3076	25.5677	26.964	26.9665	26.6038	26.035	25.1582	25.985	23.4696	26.24	25.5772	23.7383	25.4801	25.1849	25.2724	24.7018	24.3339	24.2723	24.5692	25.4111
P42224	25.2887	25.4442	25.8523	24.8224	24.5478	25.5174	23.824	22.2288	25.3037	24.4225	25.6115	25.7343	24.9615	26.0445	25.3665	26.3627	25.8834	24.6276	28.0892	25.3001	26.4735	25.1248	23.5681	24.8893	24.5735	24.0609	25.0488	26.913	25.2647
O00571	26.3895	25.6279	26.5945	26.1488	26.0929	26.8038	25.3363	26.7626	26.3607	27.9516	26.9628	26.3283	26.5259	26.9517	27.0202	26.5831	26.1269	23.7533	27.1839	26.8469	27.1843	26.7159	25.7184	24.8226	23.8497	25.8092	26.0087	26.6154	25.5672
Q9UQE7	26.5524	25.0943	26.2543	24.561	24.7555	25.0168	24.0912	25.9504	24.0859	23.1143	25.945	24.6427	26.1778	26.0355	24.4056	25.1399	25.7035	22.6695	25.9092	25.7239	24.8675	24.8875	23.5124	23.4752	22.9212	22.7534	23.9889	24.0068	24.0329
P62879	27.2736	26.3968	27.3256	26.6586	25.8185	26.6075	26.165	26.7173	25.6508	25.9547	26.8567	27.0694	27.9706	26.8656	26.9212	27.1185	26.4161	24.4396	27.9302	27.3252	26.8288	26.9342	27.0144	26.1044	26.225	24.5731	26.1612	26.5481	26.214
P62136	23.5274	23.4076	22.3277	21.5816	25.7671	22.9027	24.0924	19.0149	25.3952	23.9738	24.1597	22.2349	23.7981	24.0464	22.2552	23.6235	24.0014	20.7796	23.1988	24.6817	24.2417	22.1655	22.0388	20.7878	23.1362	21.5837	25.9335	23.8164	23.9547
O43865	22.9751	21.9074	22.7926	20.3914	21.1207	21.9598	19.0025	22.9245	24.3874	26.9239	20.7133	18.7706	22.8321	22.459	20.1472	18.9	19.4017	20.4977	21.4423	21.3001	26.7534	19.5613	20.5489	18.8738	19.7693	23.9194	24.8174	26.3389	25.1193
P21589	27.4124	27.4229	27.8197	25.6166	27.2766	27.8426	27.5638	26.4554	27.6403	26.9915	27.4065	27.4586	27.3155	26.8011	26.764	25.4311	26.6452	29.174	26.3997	25.0809	28.3398	26.4494	25.8855	25.1342	26.0247	26.5212	26.6149	26.4531	27.0663
Q9NZ08	26.2148	25.2676	26.5839	26.3092	27.0147	25.7645	26.3518	26.0139	26.3818	27.0635	25.8224	25.6789	25.9053	27.1874	25.1576	25.9176	26.3699	23.973	26.562	27.6336	26.8319	25.4989	24.0869	25.2826	24.6751	24.951	26.0612	25.1583	25.7404
P40121	27.6567	26.4172	26.7441	24.1117	25.1728	27.6222	26.2576	25.2399	26.7592	27.3056	27.5454	27.8214	28.3077	27.7468	27.6931	26.3866	26.7748	24.3179	27.0803	27.1274	27.671	26.2511	24.2911	25.3823	25.5288	24.2373	24.5611	24.6283	25.9722
Q92599	26.4806	25.4909	25.8285	25.736	25.2268	26.4172	25.4334	26.1526	26.2585	24.8861	25.6989	25.8474	25.8327	24.7274	23.9986	26.7309	25.8539	25.8732	25.8382	26.1593	25.5665	25.6021	23.9527	25.1149	23.5746	26.3084	26.6376	25.9049	26.3373
P49591	26.8606	26.5758	26.1095	25.8616	25.5606	26.4359	24.9745	22.057	26.0099	26.6512	26.5203	26.7403	26.5821	26.8808	25.8737	27.089	25.5943	24.8305	27.1245	26.4846	26.8174	26.0848	25.0304	25.8938	24.3293	24.4886	25.8738	26.5866	25.7133
O60763	26.9136	25.9578	26.8605	26.9524	29.1095	26.779	27.036	29.5291	26.2791	26.9842	27.0372	26.0391	26.3112	27.3014	26.9216	27.4207	26.16	24.2791	27.0028	27.5418	27.0734	25.8583	25.2295	26.2657	25.4628	25.3343	25.0608	25.1194	25.6861
O14617	25.6655	24.382	25.2576	26.307	25.4704	25.4916	27.8563	28.2983	24.4704	24.5752	25.7385	25.3241	25.5813	26.3542	25.1005	25.3477	24.7645	23.1416	26.1423	25.4077	26.8096	23.6685	23.3625	24.1821	24.2352	24.1835	24.1957	25.1762	24.3816
O95460	24.2867	23.2729	23.249	23.0578	25.9415	24.0012	26.8061	22.2502	22.6787	23.3969	23.7199	24.1759	23.3268	22.724	24.7807	24.21	22.7215	22.3797	24.3225	25.1931	22.7313	25.2866	27.6643	26.6863	25.2154	23.0433	26.754	25.0067	27.2467
P17600	23.7771	22.609	23.1746	22.3786	23.3969	22.7779	22.8846	21.012	22.7302	23.0374	25.2564	22.9232	23.7227	24.366	23.0032	28.1994	23.1355	20.8701	23.9794	21.2556	23.762	23.8348	22.7593	23.8184	21.4228	24.6459	26.5624	29.552	25.234
A0FGR8	25.1638	25.0807	25.1938	25.0781	25.0967	26.488	24.6633	23.3024	24.2742	26.1343	24.361	26.2503	25.8508	25.7075	24.7594	24.5755	25.1561	23.6828	25.5535	25.9148	24.6435	24.3722	24.9329	23.5491	23.813	24.0574	24.1113	25.2446	24.0739
P01042	26.2047	26.736	27.9627	27.9973	27.3735	26.6283	28.6284	28.918	27.2849	25.1364	26.4226	27.9426	26.1012	26.5858	26.0979	25.9566	27.4927	28.4182	26.12	26.7492	25.5497	26.7339	27.7388	28.052	27.5889	26.7996	26.6712	27.113	26.8483
P62873	28.2436	27.8113	28.4438	28.2482	27.4333	28.5875	27.453	26.6924	27.6519	28.4156	28.3231	27.3762	27.8145	28.2081	27.7789	28.5374	27.1333	25.4953	27.6424	29.0726	28.2323	27.812	27.1142	27.5616	25.5815	26.6935	28.3615	29.4022	28.3188
Q9UQ80	27.4434	25.7598	27.5994	26.2165	26.6979	26.1322	25.7017	27.84	26.4016	27.0605	27.0006	26.8204	27.7446	27.4719	27.0098	26.4232	26.6607	25.077	27.0339	26.7662	27.4938	26.6976	25.4431	25.4952	25.5084	26.272	26.995	26.0136	26.147
P05164	24.2409	24.6024	24.3974	24.0097	24.6067	23.5397	27.6587	25.2879	27.5719	25.8841	24.1637	24.4573	24.3812	25.4518	26.4329	24.5827	27.0599	24.9658	24.4359	27.0888	27.0865	26.194	24.9464	25.2286	25.8491	26.4846	27.3519	26.8852	26.3653
P15104	25.4858	26.0365	25.8819	28.3418	26.0676	24.9984	26.9528	27.881	26.8722	29.6907	26.6269	25.4767	27.8345	28.5862	25.3668	27.7183	27.5056	23.29	26.5479	26.2149	27.939	28.5862	26.2271	26.7073	26.5558	26.0522	27.8361	28.8184	27.2869
Q5T4S7	24.4707	24.8794	24.8358	24.2772	23.6087	24.7571	27.0934	23.721	24.6047	23.2764	24.1247	24.8267	24.1888	24.8516	25.1389	23.9467	25.6551	25.785	25.8584	25.0903	25.6518	25.8372	26.5178	24.459	24.7653	23.2198	24.2666	25.5658	23.1157
Q12905	27.4367	26.3655	27.3645	26.3589	26.5079	26.8502	27.2686	26.5864	27.0105	26.6461	26.9618	26.9042	27.0007	27.5981	27.174	27.6663	26.6426	24.2601	27.7428	27.4355	28.0929	26.4254	24.8275	25.6162	24.2277	25.3157	26.4635	26.5505	26.2383
P48506	24.6769	24.2663	24.0133	27.3334	26.356	25.1853	24.8747	24.4853	24.6274	25.659	25.371	26.0332	24.5196	24.4475	24.4033	27.6748	25.8766	24.9088	26.0571	25.6201	25.3232	24.0436	23.3929	24.6416	24.2701	24.5679	25.542	25.2477	24.8843
Q9P266	26.3054	24.1807	25.7575	25.5916	26.355	26.835	24.8855	22.599	23.7231	23.532	25.9037	25.468	26.0536	25.4089	22.3884	24.4823	24.5283	22.6204	24.6195	25.0615	24.6823	22.6282	22.8671	22.4844	23.1617	23.2044	24.0882	24.3685	23.0239
P04439	27.5293	27.6929	26.9663	27.2628	27.3453	27.5031	26.6664	22.586	25.8018	26.7501	27.1991	27.4544	27.2967	28.3127	25.9199	28.1933	26.9822	26.3	27.4329	27.5475	26.3641	26.6248	24.0793	26.5471	24.2536	25.0484	26.6138	25.6763	25.4071
P00441	28.0281	25.5989	28.5258	27.9793	27.0102	27.9589	27.1579	28.7079	27.4561	27.6058	28.5117	26.0159	28.304	27.6994	26.9756	27.1786	26.8433	27.5228	26.5983	26.791	27.9721	27.0291	26.031	27.1924	26.1585	26.7654	26.4687	26.9721	26.398
Q14126	27.6011	23.3669	24.6144	27.0903	27.9467	23.8837	24.7665	23.3573	25.2087	25.791	26.0852	24.7932	24.4582	25.9678	24.2635	24.1534	26.5756	22.9948	25.1227	26.8876	26.3422	24.293	22.4708	23.9803	21.8442	26.3157	25.8287	24.956	26.1013
P05155	24.8861	25.8168	25.5423	26.3165	26.6845	25.6257	26.4746	24.1079	27.4906	25.9113	25.7331	26.6212	25.5403	25.927	25.6331	26.7065	26.7792	26.5572	26.3921	26.0331	26.0119	26.8753	28.1994	28.3194	28.166	26.6487	26.1679	27.1513	26.8549
Q6ZMJ2	27.2991	24.8629	27.7289	21.9956	22.7303	26.42	27.3508	25.3606	26.4139	25.3252	25.7367	26.1798	25.3995	26.518	26.647	24.1513	24.6798	22.3758	27.115	26.4717	26.8764	26.2012	23.9942	23.2284	23.8152	25.1705	25.2788	24.8956	24.523
P43686	26.4998	26.091	26.1372	25.9759	25.5874	26.2983	25.0259	25.1619	26.4154	26.0924	26.5061	25.6421	26.2216	26.7587	25.0676	25.0235	25.2097	23.2673	26.0059	26.7076	26.8127	24.7332	24.5783	23.6781	23.7064	25.6309	25.114	25.7407	25.7585
K7ENT6	20.8387	17.6951	19.1491	20.4663	21.5133	20.273	17.838	17.4715	24.5957	17.6607	21.2012	16.6118	20.5787	21.5136	22.8319	21.2129	20.3261	16.7308	22.7446	18.2378	22.0703	22.4757	21.6032	21.3305	20.7755	17.9218	17.6594	18.0105	26.2436
Q92973	26.8939	26.2231	26.4003	25.4818	25.7049	26.5183	27.815	24.3193	23.8747	26.4023	26.1777	26.6917	27.2894	26.6567	25.8949	26.3916	25.1682	23.2429	27.8533	25.704	24.4653	25.0957	24.0131	24.3447	25.9219	22.488	24.0202	24.4597	24.25
Q9Y2W1	26.3829	24.7316	25.1414	24.136	25.3909	25.8099	25.627	24.9609	24.4271	24.932	26.2788	24.9911	26.1763	26.499	24.5698	26.5217	24.3159	22.8443	26.4677	24.8405	25.2615	25.1838	23.0123	24.4869	23.1509	23.7083	23.1661	23.8313	22.3228
P37802	28.1598	27.5759	27.9124	28.6122	27.886	28.3674	28.5052	27.2615	28.6588	28.8916	27.9017	29.1451	28.6107	27.7264	27.1085	26.8828	28.4863	26.0855	27.8576	28.7411	27.1078	27.2457	27.6636	26.3604	26.8407	26.3002	27.7132	28.1852	28.7112
O43242	27.1785	26.5315	26.8099	26.3848	26.1343	27.0165	27.2764	27.4706	25.7536	25.5158	26.7982	26.7735	26.8996	27.0981	26.9157	26.947	27.0063	25.8742	27.2385	26.8014	27.161	26.4132	25.376	26.2716	27.1235	26.207	25.2921	26.379	26.4732
P08559	26.2545	24.6363	26.6911	25.7993	24.8349	24.4633	26.2691	25.9385	26.1197	29.57	26.6468	25.3469	26.2959	26.5969	26.0346	26.2207	24.9517	23.693	26.7192	25.7244	25.9422	24.8249	23.9794	24.3258	23.7726	25.2835	26.9369	26.9664	26.2154
Q13492	25.5953	25.1107	25.4884	25.0159	25.1804	26.2322	24.5633	25.9119	26.4761	26.0862	26.2897	25.582	25.8946	27.3713	24.5906	25.3532	24.1952	23.5479	26.1108	26.6036	26.552	25.3356	24.1744	24.5892	23.4926	24.529	25.4414	26.1076	25.7356
Q05193	22.7979	23.4429	22.8598	22.1101	22.2276	24.0097	21.7417	23.5649	21.7075	22.4401	24.0212	20.8777	21.8803	23.9607	24.6599	26.0718	23.0254	22.6555	21.3595	21.5873	25.0898	24.4686	20.3658	20.9241	25.4049	25.2287	24.4655	27.7214	24.1388
Q13561	26.6039	26.4371	26.4058	26.1326	25.6429	26.3375	26.2923	25.9564	27.7807	28.1183	25.8622	26.7374	27.3355	26.559	26.4307	26.7621	25.478	24.3987	25.5277	26.0216	28.274	25.9391	25.4397	25.6512	25.0833	26.0297	26.2011	27.3811	26.4678
Q9UKG1	25.3699	24.0975	24.7543	24.4978	24.2445	25.0202	23.1149	23.3947	25.5608	24.2927	24.9921	24.9034	24.7235	25.6549	24.9444	24.2888	24.5178	20.6754	25.0516	25.0083	24.6386	24.8894	24.4922	23.4169	23.9749	22.1378	23.5764	21.0152	21.8158
Q14141	25.2239	21.1365	23.528	23.0179	22.6803	22.5942	21.362	19.8224	22.21	23.3485	22.759	21.6287	22.3428	23.546	23.0763	24.5084	23.3923	20.909	24.7848	23.5016	23.5152	21.4671	20.7709	21.8093	20.9055	19.9611	23.0043	24.262	22.3182
P61981	27.7592	28.1377	27.514	27.8949	26.9382	28.1018	24.5096	21.0139	26.4986	26.8832	27.551	28.6556	27.7138	28.034	26.3229	28.668	27.3359	26.3645	29.131	27.4302	26.7341	27.714	26.4789	26.8085	26.1668	24.5094	25.9508	27.2545	25.7223
Q99613	26.0952	24.9112	26.0043	24.7003	24.768	25.7169	26.1597	26.5685	25.2792	25.8926	26.2816	25.8375	26.2425	26.5159	25.36	25.7679	25.9577	24.0411	26.5469	26.4483	26.2067	24.5374	27.848	25.2611	24.462	24.0493	25.547	24.9328	25.1805
Q6NZI2	28.949	26.8054	27.0031	28.4599	28.7066	26.7162	25.9595	22.6516	28.8564	27.2589	27.0037	26.4247	29.524	27.4711	28.4469	26.4041	29.1274	25.869	27.1207	27.8164	27.9074	28.1434	25.6873	26.3486	27.6141	28.4272	28.9571	29.1143	29.8153
P61160	27.3531	26.8875	27.4918	26.4913	26.3664	27.5991	27.1154	28.1771	27.2617	26.6483	27.1211	26.9176	27.6121	27.5813	26.9529	28.0302	27.0059	26.4374	27.535	27.7668	25.9899	27.0613	25.7083	26.3451	25.6734	26.6545	27.563	26.2623	27.3281
Q9P0M6	27.7124	25.97	25.6062	23.9145	24.9811	25.7747	26.4357	22.3334	25.2588	25.1621	25.9309	25.0126	26.3351	27.4404	26.3096	25.4505	26.1931	23.7545	25.873	26.3004	26.3244	26.1653	24.0879	24.5577	22.9458	25.1218	25.6775	24.6371	25.0167
P09622	27.6107	24.9587	27.6022	26.9028	26.7592	26.6866	26.9991	24.5901	26.2973	27.8595	27.468	26.4975	27.3292	28.3647	27.0495	27.135	26.7077	23.5082	27.1016	28.1391	28.8362	26.5453	26.0262	26.0442	25.2167	28.0007	29.0253	28.4187	28.2793
O60749	26.6519	26.6523	27.0042	26.6934	26.3304	27.4744	25.2891	25.705	26.7981	26.8589	26.9237	27.0678	26.5813	27.7253	26.3576	26.2708	26.0968	23.6454	27.3944	27.1056	27.0367	26.8308	25.7449	25.526	24.4454	24.5403	25.8762	26.3654	25.5332
P00390	27.3537	26.1292	27.3028	26.6431	27.2055	26.1769	28.3999	21.8874	26.5465	27.1676	27.4995	26.2531	26.7958	27.1543	26.5316	26.4258	26.3898	24.6009	27.429	26.3863	27.5637	26.0711	25.2452	25.8472	24.813	26.5572	25.9366	25.4175	25.745
Q07960	27.2704	26.5457	26.343	25.9436	25.9838	27.3592	22.4079	23.2283	26.523	25.2837	26.498	25.8058	26.3445	27.3182	26.7229	25.9228	25.5453	23.5417	27.6185	26.7612	26.2475	26.0123	24.9783	25.1301	23.9441	24.8663	25.9193	25.7764	26.294
P11217	22.0601	22.1258	22.2664	21.0534	20.9489	21.0392	25.4519	22.3038	19.8226	22.0138	20.9917	21.2923	21.0613	21.0107	25.3954	22.8165	24.3637	23.9514	23.6378	21.3168	22.3215	21.3723	20.3502	20.8056	20.3511	22.8082	22.9052	23.2023	22.6674
P50570	27.7797	26.5768	26.7961	26.7315	26.0082	27.0054	26.9121	23.7666	26.4126	26.7266	26.7242	26.822	27.4344	26.6128	25.6728	27.702	25.2766	23.6653	26.3529	26.4434	27.4101	26.1588	24.8157	25.6478	24.2526	25.8211	26.7668	28.6912	25.8294
P02760	24.2926	25.7895	27.5755	25.8881	25.3818	25.4641	24.9956	25.7085	26.7628	25.7407	25.7909	26.2616	25.4289	25.7888	24.9449	24.4366	26.3266	26.9043	26.041	24.4926	25.2324	26.9333	28.4497	27.4453	28.1435	26.0183	25.3064	26.3483	26.394
P35241	26.0873	26.3416	25.5599	25.4284	25.8562	26.1825	23.8894	24.1391	26.091	26.712	25.6296	26.3514	25.3271	26.3199	27.3554	26.0423	24.662	22.4256	26.994	25.5488	27.2352	26.4304	24.2649	25.7894	24.0413	24.7644	25.8628	25.0797	25.958
P23381	26.0434	25.567	26.4185	24.1494	24.5058	25.3381	26.1666	24.0012	25.164	26.3927	26.0459	26.0956	25.9334	26.5692	26.3521	26.3828	25.7776	24.8399	25.8105	25.8539	26.0167	25.7271	25.6622	26.2456	25.1476	24.8948	25.1062	24.9836	25.7451
P05556	27.0873	26.3023	26.5885	26.3281	26.5722	26.3583	26.8706	25.8353	25.5952	27.1067	27.1433	26.561	27.2332	27.255	26.3321	26.7241	27.305	24.992	26.9582	27.3301	27.2922	26.2833	25.836	25.5375	24.9192	25.247	27.2168	27.0282	27.1113
P31943	28.8098	27.2151	28.7045	27.6327	27.6659	27.6736	26.6114	24.6543	27.506	27.1987	28.8023	27.6723	29.0203	29.0111	28.2965	28.3154	26.8174	24.9506	28.8945	28.5878	27.506	27.1451	26.1812	26.9056	25.6226	24.7357	26.6151	26.7291	25.9744
Q6FI13	31.9505	31.1723	31.7298	31.2845	30.8647	31.0215	29.8773	30.0133	31.9949	32.1564	32.1726	30.8314	31.6259	32.4391	31.3104	31.3524	31.4979	28.9044	33.4767	31.1619	31.9719	32.0286	30.3278	30.5091	28.0293	30.7834	32.5021	30.511	32.2248
P35908	25.3489	27.6992	25.137	24.3982	26.4005	25.3085	26.8933	26.3241	23.375	26.2512	24.9173	24.9144	26.2227	25.7132	26.1638	26.2161	25.5954	25.8892	26.7008	26.0145	25.6217	23.2495	25.5658	24.814	26.7856	25.0009	23.9124	25.5441	25.5566
Q9NZN3	19.1704	19.0573	19.2102	20.1293	19.0672	25.0553	18.7676	18.9671	19.6054	21.9218	20.0287	20.6233	18.8322	19.4377	18.2493	21.8977	17.9303	23.7475	18.7239	17.6996	20.3638	19.6959	18.8918	20.1275	21.1224	17.8686	21.2411	23.2156	19.8297
A0A0C4DGB5	26.1099	22.0738	25.952	26.4912	26.1441	26.9269	23.0914	17.3248	26.8513	25.6615	25.8197	22.4672	26.1175	26.6269	17.7201	18.0118	17.7796	18.6183	18.5825	23.8868	26.9764	19.2687	22.5962	18.808	22.0283	24.1007	23.1184	22.7621	24.2061
Q9NY33	25.322	25.4315	24.7396	26.0244	25.6817	26.5648	24.1968	24.5333	25.349	24.19	26.5585	26.3755	24.8923	27.4362	25.3049	25.7515	23.9721	23.278	26.0195	25.0188	26.7349	25.5142	24.1392	25.8155	22.6156	26.7781	25.3812	24.9598	25.909
O15144	27.7579	27.2906	27.3279	27.3145	26.5335	28.3177	25.8908	27.3429	26.0491	27.7229	28.0143	27.663	27.6304	27.9842	27.0877	27.4129	27.0298	24.5463	27.8611	27.5262	27.1514	26.5653	25.7878	26.322	25.2764	24.7166	25.7439	26.4038	26.016
O43776	26.409	25.6043	25.6364	25.5204	25.727	25.6909	25.5491	22.106	26.695	26.1824	26.2018	26.1063	24.9375	26.078	25.455	25.662	26.1411	23.7721	25.2651	25.2229	25.9943	24.6075	26.6501	24.342	25.5838	25.5779	25.4938	24.3067	25.8536
P30740	27.1176	27.2598	24.8541	26.7195	26.4188	27.024	25.8031	24.2618	26.5491	28.042	27.0901	28.0192	25.4669	26.732	25.1939	25.609	25.8061	24.5403	26.7329	25.567	27.7637	25.8726	26.1508	26.3653	25.0364	24.2557	25.2379	24.8048	25.3771
Q27J81	25.0171	23.6805	24.3156	23.628	24.6949	22.7302	23.7219	22.2188	24.6274	20.7469	23.5023	23.4841	24.9167	24.7455	23.3797	22.3008	23.5998	23.7022	23.8484	24.0117	25.5967	22.7837	23.3347	22.3949	23.6038	24.2817	24.6459	22.0832	23.4647
E7EX44	19.6039	23.3497	20.9996	22.8943	19.867	18.5704	18.8941	25.8667	24.9206	18.1368	21.7788	18.365	20.1746	18.8173	18.3649	19.7091	18.7295	19.289	18.5947	24.2621	23.7953	20.1953	21.4394	18.5069	21.7891	22.6433	21.2214	23.1717	21.7685
Q96HE7	25.3956	22.9321	25.0914	24.4602	25.2341	24.142	25.7268	23.9571	25.8895	26.2952	25.3135	25.8646	24.1481	25.9219	25.9837	25.021	25.1752	22.4919	25.4927	26.4016	25.2865	23.9761	25.4414	23.0537	24.0086	23.2847	23.1826	23.5697	24.8186
P04196	25.2579	25.5239	26.2489	26.0454	26.7558	26.0594	26.7017	27.384	26.1463	26.2149	25.9616	26.1488	25.2277	25.3917	26.9284	26.0247	24.9885	26.8314	25.1145	26.8328	24.5572	27.8215	26.7197	26.7732	25.3479	27.2152	26.6353	28.3563	26.0197
Q9NQW7	27.4756	26.5131	25.2424	26.0392	25.317	26.7025	26.0259	24.937	25.5745	25.6486	26.7678	26.74	26.2728	26.9279	24.9986	26.6502	26.1693	24.0652	26.3429	26.9765	26.2362	25.1718	24.7518	24.7727	24.5211	25.02	25.1964	25.3008	25.2384
P23284	29.4264	29.2539	29.6969	30.1339	29.4793	29.1112	27.8868	28.1871	29.5249	29.3131	29.969	30.532	29.3975	29.1547	29.1123	29.7725	29.6457	28.0981	30.1151	29.3042	29.5408	29.0799	28.5167	28.3355	27.7139	27.2871	28.8075	27.1574	28.805
O14950	29.0519	27.8146	28.0017	28.1162	27.8608	28.0507	27.3307	25.9759	27.4929	27.8412	28.3371	28.0855	28.3278	28.342	27.6915	28.1401	28.0914	26.6685	27.56	28.761	26.8742	29.1792	27.3616	27.4176	27.2383	26.5518	27.8999	27.4209	28.514
Q8N1G4	26.578	25.4795	25.3566	25.486	25.0162	26.0066	25.4306	22.9484	24.6153	24.9396	25.5075	25.5723	25.5785	25.6158	23.9636	26.5362	25.0368	22.2166	25.5666	25.4085	25.6048	25.6976	24.0976	24.8859	23.9483	23.579	24.3132	24.3715	23.8608
O95831	26.0872	25.6501	26.2101	24.7811	24.7243	25.4514	24.6485	25.2924	25.2476	26.2464	26.1152	25.0415	26.1848	27.0353	25.3262	25.9976	25.5004	23.3804	26.6309	26.7161	25.9788	24.4704	23.9685	23.6653	22.063	23.2553	24.8368	24.8605	24.541
P27338	23.3857	23.2582	25.5695	23.3392	23.3123	24.1967	24.5887	21.9308	24.4732	21.9807	22.9143	23.0525	22.9559	23.7303	21.9008	24.3444	20.4884	21.1469	22.9629	23.818	26.0664	23.9446	21.8152	25.1269	21.2842	24.772	26.2924	26.5199	26.412
O75390	27.3079	25.963	27.4327	26.2727	26.5686	26.3255	26.9997	24.9128	26.6849	28.3404	27.0922	26.4324	27.5543	28.1461	26.726	27.5351	25.7402	23.6506	27.1712	27.2678	28.4886	25.4866	24.8141	24.955	24.3853	26.7488	27.5656	29.2266	27.7071
P56192	26.2765	24.292	25.5859	25.3547	24.9297	24.6206	24.1948	23.3603	25.6206	24.3423	25.4627	25.0859	24.8615	26.2285	26.256	25.5219	27.0394	23.9587	25.8774	25.5449	26.5408	25.194	24.1387	25.3574	22.9613	26.8705	25.6016	25.4931	25.3439
P61106	28.2026	27.4616	27.9859	27.527	27.3711	27.7796	26.6716	24.3378	27.6876	27.5992	27.9792	27.7135	28.1486	28.7179	28.3121	28.6599	26.8514	26.9012	28.3502	28.4145	28.0247	27.7453	26.3214	27.4076	28.0437	28.8614	28.8672	28.4247	28.5351
Q08378	26.2897	23.7387	25.0045	24.9767	24.8821	25.7904	25.8516	26.0557	28.0894	29.3002	25.1186	23.9825	25.6855	26.357	25.1612	24.8586	23.1895	23.1947	27.0422	26.0261	24.3056	26.7729	24.1666	26.9653	22.9739	24.994	23.2641	26.6001	27.1968
Q14160	24.7554	22.6349	23.2509	22.706	22.9627	24.1735	26.1713	24.0251	22.2341	23.0639	22.7443	24.6121	25.4645	24.4271	21.9558	22.9622	21.7239	22.2899	23.4867	23.7082	24.021	23.5719	23.2631	23.1896	23.4872	24.5565	23.6885	23.3304	22.0867
P50443	27.4962	27.17	27.4176	22.7089	25.561	26.4466	27.2955	22.9501	26.1669	25.9195	27.0339	27.4649	22.3974	27.4886	27.1873	24.8211	24.5732	24.1092	27.3997	26.1408	28.7794	26.2288	23.6222	23.5508	23.6226	24.3692	25.0073	23.9956	22.3835
P60981	26.5061	25.9462	29.5131	27.5557	25.5336	26.4903	25.7144	23.24	28.0949	27.0064	28.0521	26.6219	27.3101	27.1844	26.7397	25.4642	25.2486	24.8307	26.4396	27.6163	26.6233	26.832	26.9671	26.4746	26.3528	23.2124	26.3341	28.0477	27.6839
Q14683	28.8117	25.8264	26.2605	26.1092	29.341	25.7597	24.7797	22.817	23.7823	25.3196	25.9926	28.344	26.3821	27.1296	24.8316	25.3096	25.4405	25.4101	25.9644	25.4852	25.988	24.5019	23.8819	24.3473	23.6622	24.9916	22.7857	24.3978	24.7311
P30042	27.3343	24.9306	26.7409	27.9938	26.9805	27.3228	21.6123	20.1688	24.8462	24.99	27.595	26.5742	27.2891	27.8294	27.2949	27.4906	26.8193	22.6234	26.9524	27.6591	26.3289	26.8387	26.0376	26.0869	26.117	28.416	28.3922	25.2149	27.7494
Q9NSE4	25.9581	24.5944	25.6509	24.3231	24.3479	25.9351	27.3005	23.6843	25.836	24.9568	25.3234	25.2888	26.2174	26.8284	26.4364	26.0737	25.7712	23.0456	27.8856	25.6511	26.6811	26.5118	23.434	25.6258	23.1768	25.019	25.8025	25.9045	25.5836
P36873	20.6077	18.3169	18.7117	19.9625	18.7984	22.0808	22.0561	17.4525	21.8354	22.0198	19.1019	22.0135	20.7105	19.0509	22.8654	22.1917	20.0463	18.4512	23.4041	21.2492	21.981	21.29	17.6057	18.333	15.7312	20.9092	22.535	21.7199	21.4731
Q13557	26.5724	26.4996	27.108	26.44	25.6514	26.4922	24.1617	24.9271	26.491	25.5446	26.468	26.8339	27.3666	27.7888	26.4578	27.3185	25.9013	23.5808	26.1474	27.4361	25.7816	25.0469	24.9604	26.2346	24.5014	25.847	26.5337	27.8853	25.9263
Q5T5P2	25.7466	24.1037	24.4779	26.221	25.7002	26.3883	24.958	21.5648	24.8486	25.5703	27.1265	24.8827	25.7206	26.0155	26.1185	24.5961	25.1686	23.1936	23.8601	25.8766	26.1242	24.1455	24.0044	23.9937	23.1974	25.5336	23.5502	25.7833	23.4202
P34931	23.0075	21.4325	22.4147	22.4249	23.2143	19.5236	24.3699	27.5946	22.8848	22.5106	23.0381	20.7668	19.3225	18.3583	17.7768	21.0055	24.7151	15.8184	24.4648	23.8262	23.0398	17.7688	23.4618	18.3515	20.0624	21.2914	21.7206	19.6183	21.7557
Q96G03	26.2764	26.2828	25.9991	25.3456	25.1399	26.4341	24.3032	25.931	25.4985	23.732	26.2618	25.3696	25.7158	27.5519	26.5655	26.1591	25.7306	24.4319	25.9153	26.7935	25.9171	26.3068	27.872	25.1164	23.8862	24.1147	25.167	24.942	24.9436
Q14008	25.4229	24.2349	24.1674	25.1377	23.8105	25.5442	25.7284	25.3373	25.1696	25.3455	25.4472	25.4096	25.2866	25.3292	22.942	25.1452	24.5293	23.3784	24.4779	25.398	26.3116	22.5032	23.5576	23.3173	24.4071	23.9436	25.5734	25.9113	25.3003
Q96DG6	28.3807	28.0345	27.1746	29.8816	28.8936	29.4381	26.8867	28.1851	26.4099	28.2626	27.0353	26.1618	26.1643	27.8404	26.9608	26.6226	26.2208	23.8238	27.951	28.0565	27.5591	26.315	24.551	25.6743	24.2606	26.4509	26.6603	27.0323	27.1872
P13804	27.063	27.6099	27.7813	25.817	25.8622	26.2882	25.8064	22.3192	27.197	25.3954	27.0292	26.4511	27.4454	27.4399	26.0214	26.7963	26.6337	25.7927	27.2014	26.9291	27.6437	25.3113	26.5123	24.9479	23.737	25.8627	27.3846	25.8048	27.2235
Q9UNH7	26.2763	25.3384	26.1571	25.3789	25.4319	26.5931	25.2509	24.2909	25.6076	27.0144	26.7297	26.7581	26.0429	26.7327	26.4965	26.1576	25.3029	23.2057	26.0442	26.5774	26.4889	26.6476	26.5632	25.1323	24.7635	24.7434	24.9045	25.6167	25.1398
Q13596	27.6512	26.5958	27.6399	25.8827	27.4593	27.5447	27.6417	27.6835	27.5724	27.9789	27.3703	27.5531	27.3713	28.0482	27.1868	27.6669	27.2795	24.8633	28.033	27.5121	28.1114	26.4848	25.8623	25.92	26.4471	25.6004	25.7496	25.5171	26.2021
Q9GZM7	24.9654	26.631	26.1885	26.6939	26.3131	24.6903	22.9264	25.3132	23.3311	24.087	23.8006	24.9993	24.0895	26.054	25.2003	26.5109	26.1227	25.5053	24.555	25.124	25.2747	27.1686	26.1931	25.548	26.3285	24.3215	25.6894	27.1852	27.2406
O43237	24.9197	25.7197	26.7572	24.6429	25.7469	25.0689	25.8315	24.2537	24.9065	23.8216	25.617	25.7971	26.3758	26.0304	25.0538	25.2851	26.1514	22.5363	27.1083	25.2644	24.8382	25.1195	24.0472	24.8944	24.2279	22.2518	25.3284	23.1067	23.5172
P22087	27.4322	25.7712	26.7709	25.911	27.1082	26.182	25.4618	24.2136	25.9047	26.4519	26.6511	26.2215	27.9328	27.3712	26.5778	27.624	25.9812	23.2661	28.2338	26.4057	27.0919	25.6438	24.3444	24.3523	24.0091	23.9448	25.3419	24.5498	25.0165
O00567	26.1142	24.8752	26.2117	25.1267	24.9736	24.9537	24.8783	25.5252	24.5092	24.2606	25.5699	24.6245	26.1011	26.2372	25.2432	27.3979	25.2206	25.0393	27.012	24.9038	25.5391	24.2891	23.5784	23.9904	22.8614	22.1763	24.1135	23.9758	23.0813
A0A087WWA5	18.6662	16.9433	19.2163	15.4557	20.6668	21.0523	14.2421	16.4454	16.6357	17.5878	15.6172	22.2587	14.5648	16.7453	15.8995	15.4952	15.5289	16.4638	16.8044	20.8621	16.6342	21.4919	20.5876	17.4081	16.993	17.6716	17.3018	17.5145	17.676
Q9Y5S2	24.6044	23.3921	24.2448	23.8712	22.5648	24.7711	24.5047	22.6582	23.5515	23.2584	24.9439	24.3024	25.0039	24.2528	24.7076	25.6075	23.4596	22.1985	26.5301	23.558	22.661	23.2934	21.5903	25.6997	25.3678	21.338	22.1625	23.6247	21.9142
P54578	26.8682	26.3769	26.6774	27.1895	26.9106	26.5535	26.5083	28.4099	26.4248	27.5594	26.5859	26.8605	25.4297	27.005	25.7623	26.4407	26.7004	24.9444	27.207	27.1584	27.0946	25.6394	24.683	25.3872	24.6559	25.611	26.4733	25.8458	26.4587
P12236	28.4887	27.2372	28.8635	27.5912	27.248	27.7157	28.817	28.317	27.8105	29.3459	28.6901	27.1571	28.2194	29.2822	28.2289	28.8236	27.4516	29.4294	28.7259	28.8187	29.4059	27.8352	26.5315	27.2671	25.2589	28.0477	29.6131	30.4752	29.1584
Q9Y305	25.1004	24.079	26.3041	25.5602	24.8873	25.2652	26.3695	27.4622	25.4634	25.6765	25.6082	25.821	26.3937	26.201	25.2865	24.9234	23.5919	23.602	24.7053	25.6579	26.6011	24.4397	23.5587	23.9835	24.039	24.9218	25.4423	25.8263	25.4418
O75874	27.628	27.5928	27.414	26.6941	25.9628	28.3073	26.1902	24.0193	27.1065	27.5688	27.7047	27.1051	27.2138	27.9741	27.3144	27.9029	27.1165	24.7195	27.2838	27.3994	27.385	27.0202	26.6962	26.3172	25.5387	24.2075	26.0321	24.7299	26.4406
P08183	27.6172	24.3018	23.0153	25.23	25.0058	26.3344	25.5419	26.4192	24.0404	24.9142	23.7942	25.4801	24.7658	24.5117	25.5487	24.7376	24.1988	22.8666	24.4441	25.4358	27.4423	23.6539	23.2501	23.4842	22.99	23.5091	24.3655	23.8527	24.0853
P08865	27.8069	26.783	27.7551	26.7349	26.7443	27.7477	24.7972	24.9781	27.8471	28.3209	28.2979	27.0724	27.966	28.8451	27.4748	27.3497	25.5509	29.3104	28.3086	26.7555	28.439	27.3655	25.5121	25.8759	25.3049	26.0822	27.1776	25.9798	27.0307
Q15113	26.3768	25.5684	25.3712	26.119	26.8255	25.8963	24.9219	22.3514	25.8548	23.1521	25.3305	25.7529	27.3831	26.2862	25.4262	25.2974	24.4318	26.6719	26.0215	24.6879	24.7141	28.5324	27.1359	27.2822	25.9831	24.6035	24.6856	24.6018	24.2647
P41252	25.8252	25.4916	25.6653	25.1917	25.3281	25.2257	26.5653	26.099	25.4469	25.8898	25.8991	25.5001	25.8869	26.4498	25.58	26.7484	26.254	22.6272	27.1516	26.8267	26.3882	24.8494	25.4962	24.1383	25.2863	23.876	24.6742	24.7727	24.4278
Q9ULR3	24.2563	23.3099	26.2938	23.4746	25.5967	24.7507	24.9579	29.0919	25.8939	25.3242	25.8707	23.6638	25.3279	25.1245	24.8897	24.4199	22.9001	21.9263	25.3078	24.3286	25.7648	22.9575	21.6634	23.4022	23.2878	24.8577	26.0539	25.0516	25.9894
P09110	26.2061	26.3135	26.8997	25.5444	25.4413	26.5018	25.1419	22.8139	24.9331	24.196	26.6395	26.5677	26.4542	25.8811	24.0806	24.0278	25.8667	22.6803	25.4651	25.9223	24.1455	23.0286	23.699	23.8959	22.9319	22.8532	24.2285	24.2659	24.7798
Q15365	28.0354	27.5463	27.3911	26.5262	27.0957	28.0248	27.3765	23.92	27.6925	28.1451	27.7015	27.5549	28.3576	28.8143	28.0306	27.6096	26.2001	27.3651	28.6063	27.7551	28.0018	27.0556	25.3889	26.4612	24.6292	25.4701	26.8016	26.0977	25.7945
Q12904	25.5025	24.6083	25.3423	24.8359	25.8823	25.4988	24.9553	22.5359	25.6424	25.9028	25.9929	25.0016	26.6102	26.2324	25.0375	25.4361	25.6343	22.4097	26.5465	26.451	25.5432	24.6028	24.1072	24.3689	24.1766	23.3362	24.4224	25.1082	23.7834
P17252	25.7034	24.1547	25.3882	25.1864	26.2135	25.1195	25.4183	24.2872	23.29	22.7246	24.8101	24.1326	27.0569	25.0175	27.7742	25.1448	23.4566	26.3146	26.8889	23.6657	22.5632	25.3562	22.4891	24.045	22.9731	21.8278	23.4193	23.2382	23.6323
P41091	26.4046	24.951	27.2337	25.4287	25.2321	26.2621	26.0453	22.423	25.7662	26.1646	26.8017	25.9186	26.6392	27.349	26.4813	26.7328	26.5321	24.0069	26.5961	26.8518	26.6595	25.4732	25.9807	24.7853	26.3339	24.4613	25.6299	24.9603	26.162
Q13162	25.4216	25.0488	27.7497	26.3662	26.8176	25.329	24.1413	22.2623	26.3103	27.1155	27.3194	25.4763	26.4894	26.4283	25.872	26.1551	25.7496	24.2524	25.8141	26.0282	26.5379	25.9254	24.905	25.1982	24.5224	24.7921	25.6679	24.6193	26.3185
P45880	28.4192	26.8209	28.3541	28.0861	27.6364	26.9629	27.9279	26.6228	27.3288	28.373	28.5413	27.8971	28.3073	28.5622	27.3478	28.5341	27.65	24.8878	27.2317	28.352	27.9298	27.266	24.8298	26.3909	25.4477	26.9588	28.2392	28.3807	28.009
Q9NVS9	25.453	26.5423	26.3238	24.0232	24.4925	25.7581	25.3668	24.7472	25.7072	24.3021	25.4027	25.8361	26.5311	26.0654	25.9914	25.2909	24.4634	23.9142	25.902	24.4275	25.7948	25.0016	22.7671	23.1538	22.2984	23.6119	22.8205	23.7705	22.928
P30084	27.8787	26.3017	26.7998	27.613	27.114	26.7054	24.6767	26.8371	26.4681	26.5944	27.0858	26.5951	27.1288	27.841	25.9268	26.9683	26.4635	24.6424	26.5019	27.4844	28.0155	26.939	24.6681	25.3403	23.3069	26.0636	27.4629	27.1769	27.2511
P02763	27.5544	27.6334	27.7378	28.6115	29.5826	28.3313	29.789	28.4718	29.8493	29.146	27.5279	29.6129	28.9903	27.7653	27.9748	27.8347	27.6361	29.2221	27.0083	28.271	28.9021	28.6586	31.5345	30.2593	30.6695	29.2771	28.3638	30.6756	30.4174
Q9HCC0	24.1145	23.6395	24.7347	23.6411	23.3621	23.7107	23.0615	23.6291	22.3916	21.185	24.0861	23.5709	24.5086	25.5236	23.6682	24.5987	24.0049	22.0102	25.703	23.8433	24.3381	23.6387	22.4879	22.4967	23.3233	22.4474	23.7714	22.0266	23.0477
P10643	24.1892	22.9955	24.5765	24.574	25.1934	24.4192	25.4883	22.6055	22.0547	21.5935	24.9094	25.5838	25.6332	25.3158	26.7737	23.7048	23.1786	26.408	25.2549	24.1989	22.109	25.1687	25.3235	25.9802	25.4656	21.162	21.345	23.355	22.8969
Q9HC35	26.9641	26.0059	26.9255	24.4045	28.9743	26.0914	26.6663	25.8113	24.6802	26.1711	25.1086	25.5305	25.9211	27.0512	25.7693	25.222	25.1315	24.2489	27.3128	27.4851	25.4889	25.0219	22.6823	24.1242	22.2523	23.1182	24.0158	24.6844	24.4774
Q9H3P7	25.7918	24.2625	24.7719	24.3002	23.4219	24.7114	26.109	24.3715	23.3246	23.9717	25.2803	24.9815	25.8659	26.2962	25.6419	26.181	23.8821	21.8522	26.8436	26.159	23.649	24.6822	22.9954	22.8655	23.4668	21.6507	21.5405	20.9701	21.453
Q5JWF2	26.4422	26.5637	26.6998	27.0407	26.5278	26.7333	26.6934	24.6025	25.8068	25.831	26.8299	27.0771	27.0321	26.9837	26.5605	26.7538	25.8467	24.0298	26.7228	26.9918	26.8461	26.1694	24.6598	26.6774	24.5748	23.9619	25.7459	24.7275	25.3936
P34897	26.6578	25.6347	25.4369	25.1751	25.8842	25.1313	28.6467	23.7933	26.6146	26.1287	26.3328	25.9093	27.0544	27.0424	27.7737	27.97	25.8582	22.3332	27.2245	26.0067	27.1508	25.8341	25.6597	25.6379	24.4602	25.3345	26.3636	25.2193	26.2518
P00533	26.4725	25.9538	24.6441	27.0196	26.563	25.9617	27.4064	25.5039	24.051	24.031	25.9526	26.4013	26.1472	26.0467	25.8836	24.7807	26.222	26.2197	27.1223	26.7275	24.6597	24.7752	23.5392	23.535	26.0396	24.5867	25.1614	22.4531	25.1052
P04632	28.054	27.0277	27.6947	27.6338	27.1615	28.4994	26.7912	24.4418	27.079	27.4016	27.8371	27.9712	28.815	28.5505	29.0809	27.0989	27.9642	25.7513	28.3611	28.5005	27.5996	27.7466	26.0783	27.1902	25.4983	24.4147	25.7019	24.7382	25.4001
P05388	28.0455	27.1318	27.9713	27.0899	27.3283	27.5753	26.8034	25.1732	26.9595	27.9403	28.1756	27.8313	27.9985	28.7013	28.0008	27.8811	26.3098	24.6266	28.3062	27.9573	27.8654	26.9149	25.9751	26.3692	25.4161	25.6016	26.2127	26.3338	26.1623
P15121	27.3589	26.677	27.2009	26.0328	25.5524	27.4405	26.3334	24.1219	27.1719	28.7959	26.9547	26.6887	26.9806	28.0436	27.2006	27.1898	26.5914	24.1447	26.802	27.4288	28.2337	26.1488	25.7275	25.7853	24.1931	24.8765	26.2508	26.8092	26.7701
P02786	25.1565	23.7384	23.9051	24.6523	25.4767	24.1749	27.3435	24.4791	27.6364	28.7602	25.2801	25.7884	27.0521	26.2221	27.6299	24.3809	24.3347	23.9523	27.7489	26.04	28.7465	23.061	26.506	22.9478	23.5213	27.0928	27.6037	28.1677	28.5012
Q15293	25.8538	25.4069	26.6544	27.6421	28.0482	26.4131	26.2188	26.1663	25.8602	24.4803	26.6184	25.9951	26.2485	27.0868	26.743	26.4225	25.496	23.7574	26.9757	26.185	25.852	25.9238	25.657	25.0286	24.5253	23.6687	25.6247	22.9798	25.8233
Q12923	24.7779	23.8847	25.2706	22.9933	23.1637	25.6158	24.234	21.9727	24.2436	23.2606	23.0824	24.449	25.2978	23.217	23.9309	23.9592	24.9674	25.0303	24.4444	23.6421	25.1728	22.2528	24.75	22.7744	23.3744	23.3197	23.962	22.7729	24.2543
P07339	27.4451	27.3686	27.5877	27.4972	27.3152	27.354	28.5041	27.1151	27.4586	27.2417	27.6763	27.3362	28.3222	27.9653	28.0535	27.2508	27.3549	24.5877	27.138	26.9468	28.782	28.093	28.7248	27.0678	27.0778	27.5548	28.1453	28.1518	29.1096
Q06278	22.969	22.6353	22.4184	23.1993	23.3269	24.725	22.9556	23.176	22.3227	23.6501	22.9559	24.4319	25.5745	23.9734	24.7231	25.9495	24.9263	21.8158	25.3496	22.3569	22.1973	23.6689	22.9446	22.6549	21.9446	22.3681	22.3995	22.5146	22.5863
E7EVY3	17.5717	21.1501	16.0276	16.8856	19.7226	20.5429	20.0211	17.0065	16.7542	17.4745	19.6301	20.6813	16.6883	20.8812	20.0439	20.6414	20.2215	16.2632	15.7358	20.9132	14.31	19.4163	20.2201	16.265	16.0649	16.8546	17.5184	15.0053	16.8285
O94813	21.713	21.9711	22.1738	22.7824	21.9347	22.7297	20.8958	24.7344	21.8316	27.8569	21.8895	27.249	21.5603	21.9465	22.3198	22.6685	24.439	21.8195	21.9209	21.7089	22.1926	22.4661	21.3777	21.6009	22.9827	22.4469	22.2396	22.7053	22.2437
Q92878	25.5152	24.6371	25.157	24.9191	24.6853	25.1105	27.1457	25.9251	25.2591	23.5451	26.1706	25.8696	25.4342	26.1598	25.5117	26.5603	24.9844	23.9081	27.1305	25.5386	26.0557	24.5527	23.5242	24.0154	23.654	24.9956	24.4938	23.3176	24.9088
Q9Y5X3	25.8725	25.5586	26.3844	25.6151	25.3768	25.4923	25.8297	24.2758	24.3489	25.7746	26.1747	25.5228	25.5388	26.9308	24.854	25.7663	29.4079	23.7169	26.0328	24.3485	25.8716	24.8649	25.0724	24.4297	25.2952	22.1709	24.9382	25.1043	23.7175
P42167	24.9931	22.1948	25.2409	23.8061	24.0001	24.274	23.4116	20.3764	23.7984	22.5302	25.538	24.3558	24.568	25.8609	23.8414	23.9208	23.0055	20.8381	24.1741	25.3706	25.3869	24.553	21.9495	22.6472	18.8161	23.102	24.1618	20.3914	24.256
P19827	25.1096	26.7118	26.103	25.0286	24.9001	24.8112	27.5484	24.1342	25.4653	24.3773	24.4522	25.3538	24.2954	23.9284	25.27	25.7778	26.1859	27.1392	25.4567	25.1699	26.1513	26.1224	26.1987	27.8117	26.111	24.8924	24.7491	25.4778	25.6664
Q16851	26.518	26.5513	26.3946	27.1679	26.3635	26.9355	27.86	26.6418	27.0862	27.1378	26.4736	27.1437	26.752	26.9029	26.6196	26.8866	26.9146	24.6504	27.0383	27.1836	28.0717	26.3276	25.6863	26.2595	25.5475	26.0565	26.1138	26.1092	26.7999
O15067	24.837	24.7029	24.0934	23.4157	23.3502	23.9462	24.2958	23.3117	25.0342	21.4993	23.9654	23.6743	24.8991	25.1467	24.4208	24.6373	24.7696	23.5077	25.9166	24.3248	25.0399	23.1238	23.4025	22.8055	22.8743	23.4314	24.7997	23.6103	24.6607
O15020	20.6224	19.8826	21.1627	22.822	21.0092	20.4608	23.8146	21.3405	20.9005	20.4262	20.2086	23.5594	23.7064	23.3791	23.5697	24.3082	28.5039	21.975	22.2939	26.9278	27.8767	23.0127	27.0143	21.3581	22.5435	23.4029	23.0333	25.1023	21.7342
Q9HDC9	27.3563	26.2847	28.6608	27.5212	27.6356	27.9331	28.0071	26.7725	27.622	27.6521	27.9982	28.2117	26.8614	28.6462	26.9513	28.2631	26.3796	22.9146	27.3855	27.4432	27.7716	25.3252	23.2672	25.0083	23.0748	26.034	27.2683	26.3979	27.2595
P16435	25.8572	25.6203	26.0667	23.8262	23.4322	23.6762	25.0112	22.0488	22.576	22.8622	24.5254	24.3104	25.024	24.9273	24.5538	25.7014	23.9733	23.1959	25.8524	24.9247	24.0368	25.0629	22.3844	24.6584	23.4351	22.3898	22.7717	23.7659	21.9291
O94819	26.6777	25.8289	24.5107	26.0561	26.0429	24.0233	25.5645	24.9269	25.3005	21.1233	22.9623	24.0384	25.0148	25.1413	24.67	24.8304	24.8528	23.4746	24.318	26.6827	25.1596	24.713	24.3525	23.24	23.8362	24.4509	25.5279	25.8204	25.2485
P14780	23.2479	23.7498	22.8338	22.0808	23.0703	21.7384	25.6019	21.7178	23.6288	23.641	22.2138	23.22	22.4723	23.2841	24.4079	24.0032	22.7557	23.4217	24.9191	22.6395	24.4712	24.2421	22.7242	24.1864	22.6819	23.3822	23.7646	22.7358	23.5688
Q9NZW5	27.5891	26.7497	25.0717	24.7043	24.4456	26.4821	26.3823	26.4623	27.4179	26.3384	25.6202	26.0204	26.2305	25.7731	26.76	25.4639	25.3172	25.964	25.9778	25.5738	26.8036	26.0342	25.8549	24.2145	25.5821	27.0728	27.2229	25.3045	26.9746
Q02790	25.7476	24.4188	25.5215	25.4638	25.2324	24.8299	26.0016	26.1282	24.8599	23.5115	25.8177	25.3383	26.2567	26.0423	24.5467	25.8998	27.9058	23.9705	26.367	27.1953	24.478	24.1713	24.3561	23.8948	22.9561	22.0152	23.1294	24.6234	22.7787
P08294	25.1324	24.8481	24.7026	24.287	24.2935	25.5567	25.2643	22.4723	25.5731	25.2994	24.7741	24.6285	25.3861	24.4977	23.796	24.3097	24.4586	27.8809	24.4929	25.3332	25.4653	29.273	28.3743	27.7581	27.7234	27.2214	25.2286	26.623	27.6829
P00736	24.6898	25.2688	25.7686	23.7012	22.5239	23.915	26.0701	25.733	25.4551	23.8673	23.7066	24.1895	25.7484	24.1545	24.4556	24.136	25.1027	25.4475	24.9995	24.4881	24.1882	26.1953	26.9933	26.0938	25.8182	24.1115	24.7833	25.8493	24.331
P29373	29.0476	26.1636	26.9065	27.2695	25.5461	29.5471	26.1036	26.7759	28.0444	24.6689	28.256	29.7217	27.5487	27.0153	28.0925	27.7972	28.9742	25.1313	29.159	27.8304	29.1691	27.3422	26.734	27.3897	25.6138	26.2992	26.1964	24.0673	27.6295
Q13409	26.4103	24.7528	27.2899	26.168	26.6854	26.6819	22.656	23.6192	25.9079	25.6051	26.8069	26.2195	26.2486	27.1131	27.032	25.3498	25.5095	22.4181	26.6786	26.7882	24.8289	25.9244	23.3362	24.4074	21.3866	22.1128	24.012	21.124	23.6872
Q96I24	25.6741	23.2898	25.1902	23.796	25.0018	25.0998	26.7273	27.7792	25.913	26.7135	25.6038	25.2624	26.1987	25.6449	25.9553	25.3776	25.2273	22.1496	26.7218	26.9877	27.2689	25.315	24.3551	24.0483	23.6749	25.3224	27.6923	26.9734	29.3594
P52565	28.4376	27.9818	28.037	27.775	27.3052	27.8251	28.348	24.342	27.8956	26.1412	27.9877	27.4677	28.5802	28.0977	27.3557	28.0684	28.3805	26.0232	28.4813	28.0664	27.0394	27.2363	26.3561	26.7865	26.1491	23.6844	25.4143	24.7263	25.6527
P19971	23.6407	24.5609	25.4633	23.6873	22.8925	24.5039	24.5005	21.4091	24.485	24.7774	25.9863	24.8508	25.029	26.8168	24.2746	24.7963	24.2353	22.1626	25.3197	25.4162	24.1764	24.4633	25.31	23.6339	25.1621	23.6396	23.609	23.8798	23.275
Q99623	28.8247	28.0455	29.3989	28.099	27.9291	28.0799	28.4319	29.3286	28.8381	29.2912	28.3329	27.5529	28.6927	29.2802	28.0509	27.8019	27.2055	24.8967	28.7989	28.5101	28.7237	27.6361	26.6158	27.0223	26.4477	27.8316	28.4611	28.3373	28.2684
O75131	26.9279	26.5466	26.5212	26.4214	26.2139	26.2934	26.4327	23.8357	26.8431	26.2949	26.2119	26.338	26.8244	27.1906	27.0226	27.0016	26.6484	23.5839	28.0827	26.9597	27.2145	26.455	25.3881	25.8267	24.8468	27.6748	26.6034	25.923	26.4646
Q14166	26.3546	24.8416	24.2818	24.6595	26.3232	25.3463	24.9203	23.9023	23.6129	23.6563	24.1102	25.7647	25.2395	24.7558	24.2569	25.0049	23.875	25.1527	25.9885	23.6192	25.4166	23.9864	23.4062	24.3062	22.8655	23.2148	23.5723	22.9871	23.1503
O14773	27.8037	27.3217	28.1109	26.383	27.6742	27.8201	26.9004	24.4373	27.9203	29.0135	28.5946	28.3937	28.079	29.0311	27.7273	28.2397	26.7005	24.3378	28.0292	27.7129	27.3092	27.9287	25.2993	26.4867	24.9807	25.6702	26.0104	27.2826	28.1746
Q96BM9	27.3726	26.2633	26.7937	26.4346	26.5848	26.8387	25.3902	24.8741	26.0639	27.0615	27.2799	27.0807	27.6481	27.7093	27.495	27.255	26.4418	24.2878	27.8548	26.9716	26.8176	26.3357	25.4543	26.1267	25.5256	26.4477	26.2195	25.8771	25.9153
P14868	26.6184	25.4493	26.6482	26.5338	25.9151	26.457	27.0879	25.8063	27.3973	27.4173	26.8979	25.8412	26.4195	27.2691	26.904	27.4929	26.1666	23.9359	27.3489	27.1138	27.6043	26.6277	25.4267	27.4262	24.6784	26.327	26.747	26.7462	26.8613
P60903	28.9305	27.8413	28.7054	28.9213	29.054	29.3638	28.1686	27.9987	27.79	28.7892	30.2408	29.4072	30.9645	29.4028	29.7938	24.7843	28.979	25.6917	29.9593	27.8798	27.3972	28.6242	26.9352	27.5726	26.8746	24.108	24.7754	24.6991	26.3104
Q9UNZ2	26.1948	26.2641	26.521	26.557	26.079	26.0597	25.8739	25.948	25.0988	26.0605	27.2175	26.2195	25.7726	26.6217	25.1892	26.1795	27.3997	26.5052	27.4105	27.8575	25.2283	25.8301	25.6447	26.3684	25.6817	24.8508	24.8719	24.4908	25.0219
P11766	27.4019	26.3659	26.4297	26.3918	25.9988	27.5432	25.616	22.6853	26.073	26.4643	26.9212	26.3635	26.4221	27.2662	26.4465	27.5278	25.578	24.8111	26.739	26.3224	27.374	26.3715	24.3272	25.7147	24.0746	25.012	25.4381	25.8752	26.162
Q15233	27.3995	25.8355	27.8709	26.48	26.4829	26.405	25.3718	27.6898	26.7139	26.6701	27.3417	24.6831	27.7112	27.3476	26.036	24.1791	25.3205	25.2104	27.4015	27.2432	27.192	25.3769	25.7223	25.0779	24.8157	25.3385	25.8067	25.8187	26.0117
P61224	27.6724	26.8046	28.1074	27.2795	27.4113	28.1675	27.5725	22.1812	26.896	27.723	28.1616	27.3644	27.9765	28.2119	27.7216	27.7568	26.597	25.2306	26.598	28.4507	28.8961	27.4597	26.1272	26.7225	25.1819	27.0212	27.7821	27.5322	27.6247
P09382	30.5191	29.1936	29.8015	31.1261	29.3304	30.8253	31.0661	30.76	30.1729	29.4625	29.8637	29.8939	30.4382	29.4117	30.0984	30.9971	30.7735	27.5499	29.0281	30.2467	31.0387	30.0339	29.805	29.8779	28.8653	29.4242	30.5143	29.9255	30.8729
Q04917	28.9044	31.7925	27.8662	28.4364	28.2122	28.893	26.2848	27.8909	26.9634	27.5689	29.6779	29.1931	30.4827	28.8828	27.0574	28.0795	29.0924	29.7581	28.8652	27.566	26.7558	26.8544	29.5517	27.0055	29.4193	26.3022	26.9521	27.3843	26.9588
Q66K74	25.1047	24.6624	25.7673	24.9945	24.5182	24.5648	25.6802	30.2036	25.7141	24.8244	26.1203	24.5448	25.4261	26.1858	24.1029	24.5956	25.9001	21.8543	25.4149	24.1931	26.2682	24.0084	23.2406	23.422	22.3503	23.5803	24.9354	24.9347	24.3957
Q5VYK3	24.9282	25.025	22.9771	23.1876	23.6619	23.3918	21.6747	23.2897	25.1853	24.7474	23.9632	24.3003	23.9315	23.7009	23.9744	24.1802	23.7167	26.8827	24.1413	24.7164	24.8476	23.825	21.6797	25.5564	22.2094	26.2283	25.6952	25.131	25.3399
P21266	28.7592	28.0273	26.5515	27.0284	26.2074	28.7406	28.0946	26.9298	26.3424	27.8555	26.5958	27.2309	26.3908	28.7551	26.3654	27.3154	26.4539	25.5195	25.4819	28.2721	27.7073	26.9525	26.8573	26.688	26.4993	26.9205	26.6956	27.5276	26.8012
P0DOX2	24.2971	25.1017	25.1374	25.9124	25.8856	25.0145	23.8409	19.1952	24.641	25.3793	23.9439	26.0523	24.8793	25.1178	24.7535	25.5917	25.5803	26.0615	24.9813	24.9137	23.334	26.9269	28.321	27.186	27.4438	24.9505	24.7203	24.2273	23.5173
P50416	24.8658	24.2761	26.3023	23.5697	24.1938	24.1329	22.956	22.0225	24.1173	24.6264	24.7091	24.125	26.8896	25.8438	24.6354	24.9049	24.3223	21.6582	24.3715	23.9011	25.0099	22.749	22.8856	22.501	22.0611	23.1232	25.4548	23.5641	24.6926
Q9UJ70	26.5576	25.9773	26.1959	26.5188	27.4493	26.6819	25.0726	24.8348	26.6412	26.957	26.7758	26.667	26.4234	27.0715	26.0399	26.6584	25.1653	23.889	26.6347	25.9235	26.1893	25.6717	22.9254	24.9415	23.4184	24.4258	25.844	25.6169	25.7852
P11171	25.7688	24.3421	24.4773	24.5341	24.5948	23.7087	23.9508	23.8297	24.0194	24.8823	24.697	23.7085	24.1991	23.1256	23.5355	24.909	25.4705	26.2515	24.3997	23.785	24.5344	22.2117	23.6799	23.5393	24.2671	25.7097	25.0153	24.7458	24.5829
P01019	23.7633	25.8506	25.566	26.2176	26.7179	25.0507	25.512	21.1906	26.0364	24.8769	24.811	25.531	24.4588	24.6673	24.0883	24.8936	25.5555	26.4006	25.3476	25.5996	24.1279	24.8712	26.2699	26.0956	25.6539	23.9478	24.7441	24.844	25.9124
P01892	25.4199	23.7835	23.8088	26.1313	23.4894	25.1049	20.9947	18.1473	22.1155	23.1968	24.7702	20.7741	24.9457	24.6777	18.457	22.3706	19.8833	19.5248	25.4164	24.4525	24.7063	18.0188	23.6986	21.6608	22.6153	21.1732	22.446	22.4715	21.2711
P26583	26.5909	23.9674	26.9734	28.5889	25.566	25.149	27.7964	27.3246	26.1401	26.1048	28.7242	22.7625	28.4135	27.2442	26.0378	25.3302	25.1317	22.1526	25.3669	26.9633	26.5995	21.8758	21.7154	23.7333	24.331	24.1567	24.4106	25.1236	24.5103
P12235	24.843	22.9788	24.751	24.1473	24.651	23.9672	22.282	23.4244	24.7121	24.4832	25.2549	24.6857	24.4639	25.3603	25.1743	25.0396	23.2776	21.1945	24.6127	25.2861	26.5418	23.9718	22.6147	23.4765	20.5736	24.7899	26.1891	26.8282	25.1821
P52597	25.1954	23.5863	24.0647	23.6027	22.5504	23.1519	23.3928	20.254	22.4454	23.6383	24.8996	22.562	25.6385	25.2557	23.2008	22.5035	23.145	22.601	23.635	24.4386	19.9083	24.8912	23.4927	23.3297	22.2192	21.1905	21.8584	19.5503	19.4167
P00568	27.7099	28.3707	27.4006	27.1222	26.385	28.9365	26.4099	27.7925	27.667	27.2875	28.1033	28.7344	27.7938	27.7783	28.0971	27.5538	26.3538	26.7548	27.347	28.2433	29.4398	27.8952	26.9906	26.9831	27.4815	27.5612	28.1295	27.85	27.441
Q8WVM8	25.2164	24.5328	25.4851	23.951	24.9576	25.1395	21.8472	19.8779	22.317	22.9453	25.2681	25.3623	24.9985	25.9358	23.3319	24.5789	24.1586	25.3356	24.4372	23.7368	23.9436	23.4191	22.9449	22.3256	22.4021	21.4092	21.7042	23.0571	21.6204
E9PGF5	23.804	22.7787	23.6247	24.3396	23.5409	22.9661	26.6282	19.8127	24.181	24.4125	24.4558	23.8091	23.7578	23.799	22.3384	23.3156	20.7193	19.8787	22.7502	21.2435	25.5073	22.4915	22.3687	21.1492	21.1285	24.4286	25.3952	26.2931	25.2129
Q96CS3	26.4434	23.8419	26.3969	26.3809	26.6984	25.5058	24.933	20.4681	23.4226	23.619	25.9124	25.2003	25.4826	26.0592	22.9911	23.9642	23.8398	21.3338	24.7009	24.8018	25.2134	22.4884	23.0792	23.3268	23.4014	23.3248	23.993	20.263	23.8838
P61163	25.8269	25.5676	25.0208	24.7843	24.8171	26.1009	21.6818	19.5236	21.7216	23.8201	24.5588	25.6511	25.9634	25.9993	23.6862	24.2686	25.1642	24.0435	25.2365	25.2019	20.4745	25.1825	24.0465	24.5012	24.108	20.4952	21.1176	21.3887	20.6418
P49257	26.3433	25.6845	26.0049	25.8874	26.1288	25.8919	25.4391	22.63	25.4639	25.3268	26.4336	26.0135	25.9057	26.7866	25.5408	26.7382	24.8556	23.6058	26.6467	25.5658	26.0512	25.1112	23.0282	24.2926	22.0249	23.9845	25.5246	24.6614	25.4772
P04181	24.5765	24.1135	25.3661	24.6974	23.6676	25.351	24.8158	25.0567	26.6168	26.0169	25.2754	25.559	24.8738	25.9696	24.4848	25.0791	23.9002	24.0536	24.7249	25.5499	26.446	24.662	25.1064	23.8844	24.74	24.3804	25.5529	25.5012	26.5151
P21964	26.2128	24.6281	25.1871	26.0953	25.9875	25.9669	22.1467	24.2133	24.8821	25.1027	25.9323	24.9679	25.5215	26.4121	25.2508	24.5911	24.2886	22.4923	26.4192	25.248	24.1488	24.9076	22.3883	24.6958	22.4089	23.4714	24.5556	22.094	23.8476
Q13724	25.6749	25.7867	25.791	24.2872	24.9882	25.6068	25.7198	24.3498	24.3681	25.3697	25.1045	25.5331	24.8624	26.4481	25.1371	25.2915	23.9315	22.211	25.6279	24.8137	24.8256	24.6626	24.7672	23.3525	21.8576	23.2134	24.9697	23.5859	24.8505
P05387	28.3463	25.8984	27.7824	27.039	26.7729	27.2422	27.4209	22.7422	26.9538	27.5584	28.6176	26.9764	28.0747	28.5002	27.0601	27.8615	27.7735	24.5458	28.5022	27.7513	27.6292	26.2837	26.1155	26.2452	26.2044	25.7138	26.8323	25.9802	26.1548
H0YND0	22.2906	18.5631	20.6229	21.2455	22.1056	17.6837	22.9642	18.2836	18.3734	20.1826	18.4364	19.3392	21.6853	18.1245	18.3234	18.2521	21.9723	18.2411	18.7692	20.779	20.8085	18.5608	18.3651	20.624	17.4057	20.0201	18.0916	18.4557	18.3221
Q68CZ2	23.61	23.1039	22.7593	21.4202	21.4575	22.3139	24.3281	22.565	22.033	23.3349	23.3272	22.8542	25.5898	22.9632	21.4028	24.8002	22.3385	21.5979	24.3179	23.5683	23.7597	22.1418	21.4774	22.4242	21.7057	21.9257	22.7315	22.3967	22.1656
P38919	26.0052	23.729	26.0293	24.8837	24.6095	25.2934	25.1728	26.472	25.9281	26.7021	25.4671	25.545	26.2178	26.489	27.6608	26.3844	24.6849	22.3986	27.6316	26.4526	25.8818	24.6943	23.5501	23.9028	22.8143	24.8679	25.5645	26.0647	25.3319
P17980	26.0563	25.3566	25.6457	24.7074	24.8778	25.4539	22.4174	24.7729	24.9854	26.0522	25.9801	25.1298	26.0323	26.1894	25.404	25.5497	25.4418	23.8571	25.5436	25.7817	25.6604	24.5802	26.0565	25.6747	24.6324	23.6906	24.6153	24.4293	24.5298
P05165	26.1496	24.0854	26.1166	24.4962	25.1088	25.0156	25.563	26.0595	25.5287	24.4459	25.9532	24.3115	26.16	27.2527	25.3292	25.6399	25.1518	22.8312	25.2426	25.7767	26.7726	24.4321	23.9151	24.7663	22.6373	25.2308	25.7575	25.2522	25.9502
O00151	25.3413	24.0122	25.5791	25.2212	23.5185	23.4976	26.0163	24.8389	25.9173	26.8225	24.0412	23.0216	25.9623	24.5602	24.3405	26.0255	25.3742	23.2271	25.818	25.931	24.8529	24.9931	26.4083	22.5567	24.9104	23.6095	25.4207	24.3407	26.7454
Q9H223	25.1673	26.0166	24.8305	25.1744	26.1762	24.8533	25.1288	24.5135	23.887	22.7833	23.9437	24.9023	25.963	25.1285	25.5835	25.8792	25.5062	22.5072	25.8585	24.9164	23.4216	25.1367	24.4352	24.6294	23.6333	22.1691	23.3695	24.0904	24.2222
P50995	28.1372	27.2933	27.39	26.7749	26.8468	28.0618	26.632	25.3233	27.279	27.4976	27.0107	28.6213	27.4003	28.2318	27.7786	28.0148	26.9652	25.0194	28.0848	27.8139	27.6345	27.1446	25.7501	25.9069	26.4681	26.2031	26.5131	26.0116	27.6702
B1AK88	28.4892	27.9674	27.7681	27.3659	27.1555	28.4518	26.9839	26.4615	27.1148	27.826	28.1063	27.6712	27.8911	28.4259	27.1888	28.008	28.1463	25.694	28.1949	28.6042	27.3481	27.4187	26.0833	26.2348	25.8404	25.5603	25.7657	26.1916	26.5389
P06756	25.7816	24.2253	26.1168	25.5919	24.7076	25.8685	26.0847	25.454	25.6445	25.0302	26.2111	25.7098	25.8179	26.3845	25.0466	26.3399	24.2805	22.4664	25.8331	26.2654	25.4188	23.5304	24.2962	23.1133	24.8703	23.7791	23.6442	24.9066	24.8439
P61247	27.5777	26.8676	28.171	26.9043	27.0229	27.3363	28.4439	26.684	26.514	28.9374	27.9877	26.9169	28.0633	28.1285	27.604	27.0453	26.8071	24.5274	27.0183	27.9171	28.2437	27.1205	26.6746	26.2078	26.1305	26.6849	26.9498	26.8593	26.4888
P29966	27.4155	23.7453	26.0534	25.7267	27.0506	26.554	26.7562	26.9879	25.9284	29.0561	28.3013	25.2408	25.7463	27.9389	24.288	24.7352	23.7002	21.6818	26.9868	27.7833	29.0225	25.3512	22.8737	24.1765	20.4772	26.1252	26.2263	27.0426	25.4696
P39023	27.0704	25.4844	27.3275	26.0081	25.6893	25.7202	26.3691	26.3129	26.4841	27.9109	27.7354	24.173	26.776	27.2517	27.5106	26.3463	25.7262	23.075	27.3474	27.0648	28.1463	23.3611	24.3005	25.0997	22.6083	25.9517	27.0393	26.5075	26.5114
Q8N3E9	24.9905	24.206	25.1863	23.6164	24.5528	25.1459	24.649	23.1998	22.1365	22.3935	24.5763	24.5767	26.3691	24.6419	25.1793	24.07	23.9967	23.4585	25.3802	23.414	23.7657	23.4458	21.4587	23.2112	21.5343	23.9024	22.0943	22.0383	21.8788
Q9NQC3	27.9443	25.5448	28.5499	27.5958	27.9159	27.7067	27.0201	23.1183	26.6318	27.3921	27.0357	26.9879	28.2688	27.9176	26.7278	26.7514	26.7752	24.4365	27.9977	26.7038	27.7384	25.9551	24.8752	25.563	24.4052	26.2699	26.5373	26.6789	26.6542
Q9UMS4	26.0171	25.1845	26.2082	25.9356	25.5358	25.4781	25.0867	24.317	26.292	25.0498	26.3693	25.7126	25.896	26.3009	25.57	26.2932	25.2326	22.3894	26.5517	26.479	25.738	25.1143	24.8331	24.5654	24.146	25.3378	26.2323	23.7082	25.7807
Q96CX2	27.365	26.5425	27.3167	25.9813	28.0558	26.6552	26.36	23.6911	26.8296	26.6536	27.4205	27.2092	26.8824	28.4711	25.8593	26.1589	27.6021	24.5938	27.1006	27.5698	25.7911	27.386	27.0948	27.302	26.0848	24.3209	26.2391	25.5318	25.8886
P51665	26.2538	26.0948	26.4829	25.335	26.8467	25.6489	25.357	28.1567	25.058	26.4912	26.1534	25.408	26.1082	26.2316	25.4896	25.8248	26.444	23.0825	26.1149	26.0357	26.215	24.8406	24.6918	24.5066	23.3682	24.5537	24.9652	25.3046	25.7138
Q15124	24.6405	24.458	23.6969	22.3178	23.4979	25.7845	27.0289	23.4903	22.2496	22.9357	25.0907	23.9186	25.5097	25.2456	23.817	23.4989	26.4376	23.8874	24.5222	24.9148	24.9232	25.0686	23.985	22.8262	22.8252	23.069	24.671	25.0268	24.9523
P80723	25.7398	25.3899	25.9407	26.4794	25.7405	25.4757	21.3917	19.7328	24.1206	26.8212	27.4253	24.2704	26.7477	26.9022	23.9704	26.1536	23.9466	22.4909	24.7501	26.3667	25.2483	24.3604	24.0819	23.6565	23.1664	24.0953	25.5001	28.0605	23.1513
O14818	28.0261	26.8476	27.4963	27.4369	27.534	27.8768	26.0908	25.2647	27.5055	27.2922	28.2798	26.9122	27.5238	28.4127	27.5969	27.5627	26.2544	26.4322	27.2654	27.9098	28.5441	26.8756	25.8131	25.9904	24.8191	27.4209	26.9713	26.1078	26.8838
Q15046	26.167	25.1417	25.9555	24.5213	24.7821	25.0296	23.4078	24.7915	23.9001	25.6269	25.385	25.1417	26.0882	26.1324	25.839	25.4349	24.9713	25.1903	26.3021	25.2026	26.0237	25.9137	24.3216	24.9973	24.0135	25.3326	25.049	23.4729	23.8129
Q15020	25.3761	24	25.2571	23.2747	24.0078	23.6235	25.0042	23.0792	24.2925	24.7982	24.9372	24.3494	25.0069	25.471	23.8582	25.4396	23.5801	22.8622	25.2952	24.9644	24.8015	23.4205	21.5572	23.2201	23.7695	24.364	24.959	24.7699	23.7765
A0A0A0MRM8	22.176	22.4188	20.8962	23.1033	22.7128	22.3015	18.2471	18.3475	21.0745	18.1026	21.8013	22.1954	20.4113	22.5458	20.9914	22.208	22.6888	19.6295	19.7513	20.0904	18.963	20.1434	19.65	22.9485	20.5545	20.712	20.5393	21.8745	21.5401
A8K968	19.8369	20.1804	21.3869	22.16	22.2385	21.5914	22.37	20.8415	21.4784	19.5396	22.0672	19.4274	21.2197	22.72	21.1408	24.4451	23.6047	21.2036	22.6936	20.7512	21.1466	21.1115	22.549	20.9825	21.3145	20.4418	21.9965	23.885	23.0767
P40925	28.9149	28.2304	28.1885	28.0008	27.8268	28.6655	26.7969	25.2899	27.4808	28.5055	27.9719	28.0308	27.9794	29.2845	28.4033	29.4044	28.7897	26.4087	28.9103	28.9497	28.6555	28.0725	26.8353	28.0312	26.5851	27.1929	27.7956	29.0777	27.6907
O95573	25.9941	23.7386	26.4988	26.2311	26.0726	24.5448	24.5875	26.61	27.0763	23.7062	25.6603	24.521	25.117	26.4719	25.3079	25.7652	24.5015	22.5985	25.7208	25.1891	26.0121	23.8492	23.0659	23.2194	22.7796	26.1099	25.8976	24.9834	24.8432
P78347	26.0273	24.9516	25.6006	24.0921	24.4605	25.5687	26.3971	23.4885	24.6796	24.1127	25.3922	26.1414	26.1809	25.9795	25.4866	25.6295	23.6381	22.8601	27.1402	24.7871	25.5751	24.7908	21.4035	24.0873	22.2817	23.713	23.0716	23.2896	22.8971
P84077	27.7606	26.9949	27.3688	26.5272	26.68	27.2762	28.4868	24.8784	27.4253	28.323	27.9592	26.9132	28.0101	28.3244	27.4032	27.8346	27.3771	25.6011	27.5931	27.3875	27.7982	26.5487	25.5568	26.5669	25.6107	26.2571	26.6802	27.6362	26.4426
P14317	25.3588	24.4672	26.8202	24.402	25.1721	26.117	23.2338	23.8716	25.5922	26.9316	27.6415	24.0875	26.4368	27.9646	23.9063	25.603	25.9005	21.0993	25.3814	27.1663	24.7287	25.2373	24.4346	24.0726	23.8081	24.9131	25.5688	25.69	26.149
Q08380	25.8942	25.6245	27.7178	26.3118	25.9481	26.9905	26.7949	24.6514	27.7169	26.8116	27.1987	26.872	27.1876	26.4276	26.6146	26.2301	24.8774	24.6926	26.8938	26.8039	26.8159	26.7369	25.4701	25.6957	24.983	24.9399	25.5587	25.8977	26.2749
Q6UXI9	24.3537	27.7121	28.4571	25.5067	22.9799	25.247	26.9755	25.6091	25.0692	25.2093	27.5138	24.3859	25.1967	26.7142	26.9268	25.5534	26.071	25.5712	28.2653	27.3955	25.3059	24.5405	23.8616	23.8961	22.7059	24.5659	24.1255	23.4652	24.2833
P08571	25.7244	25.8873	27.1304	25.6515	25.0043	25.289	25.7188	24.4779	25.9542	25.9775	26.9032	25.5592	26.4583	27.5073	25.5291	26.3762	25.19	23.7562	26.1213	26.885	24.9636	24.8853	26.1853	25.4768	26.362	27.6474	26.1697	22.8506	26.2413
P05107	25.6024	25.8204	25.7525	23.1457	26.8355	25.7237	26.567	24.0291	26.4027	25.3609	27.1425	26.1683	25.5836	27.6504	26.3038	25.6938	26.7806	23.3346	25.5139	27.0683	23.5983	24.6321	24.7369	24.096	24.4568	24.4964	24.4739	24.8701	24.8069
P53985	24.5388	24.0364	25.5662	28.1581	30.0466	26.9263	24.846	24.2298	25.2103	22.0366	25.3898	25.6538	25.8678	26.6194	24.844	24.6915	23.5227	22.1292	26.3147	25.3717	25.1004	24.7147	22.5834	23.2225	22.1132	24.6883	24.9306	24.9319	24.7602
Q3LXA3	24.3627	25.3215	24.4271	23.8655	24.1309	25.15	26.8247	26.5095	24.8572	25.0814	24.2384	24.2485	25.2134	25.3036	25.9827	24.968	22.9437	23.2749	24.7752	25.293	25.8382	26.6041	23.2422	23.0103	23.2289	22.9549	23.7136	23.4266	23.3689
Q15459	26.3526	24.6542	26.0175	25.2332	25.0349	26.2632	26.158	25.719	25.8913	27.6369	26.2652	25.7471	26.2243	26.6081	26.0896	26.262	25.0247	23.8057	26.5489	25.626	26.7821	25.2452	24.881	23.8448	25.9806	25.4915	25.8852	27.6356	26.5026
P04004	25.9286	29.0386	27.858	26.9873	27.4702	25.5164	27.1688	24.6355	27.5804	25.3071	26.8212	27.7532	27.0827	25.9706	27.5547	26.3413	27.8796	28.509	26.6288	26.5222	26.0371	27.6515	29.6456	28.7017	29.4684	28.1185	27.4562	26.762	27.915
Q9UNM6	25.5404	25.3036	24.8701	24.8784	24.8621	25.7611	26.4017	25.4924	26.2965	27.1249	25.1757	26.3461	25.7117	26.0061	26.8801	26.0588	24.2655	23.9236	27.0315	25.3152	26.7582	26.0453	23.8763	25.5805	23.5946	25.4766	26.1881	22.4913	25.4781
P48681	23.135	23.8747	24.2319	23.2042	23.1025	22.5035	22.9617	25.0038	24.0271	24.6645	23.424	23.4326	25.372	23.3236	24.0031	25.22	24.0397	23.5115	24.5768	23.4019	25.1108	24.8685	23.6466	25.6897	24.5461	24.0803	25.1483	23.7523	25.4474
P52306	24.305	24.2706	24.469	24.0215	23.492	24.2047	25.1655	25.0736	24.4785	24.9032	24.3541	24.7075	25.3249	24.7728	24.9203	25.5363	27.0352	21.5591	27.0953	25.8184	25.7369	22.9606	23.6761	23.0403	22.2667	22.854	25.6175	26.8266	24.2311
Q9Y6R7	22.4368	22.8146	23.5668	25.8979	22.3743	22.5591	22.607	20.2511	25.8176	21.201	23.4445	21.4964	25.5929	23.2598	23.6059	23.9198	22.6683	21.2867	25.7567	22.7325	22.9509	23.0713	22.84	23.0499	24.0122	21.2563	22.7573	22.8685	24.3795
P01891	19.994	18.2047	20.9271	19.4946	19.9589	18.7893	18.7779	19.2916	18.9892	22.5447	18.5465	24.8177	20.2244	21.5553	18.0601	19.4207	20.0846	19.7786	21.311	19.3494	21.5288	21.0321	18.7066	21.7426	18.6891	18.8504	19.2727	18.2972	18.6536
P20591	26.0246	26.2142	22.7724	24.5426	24.3697	24.5311	25.564	26.5367	24.5769	23.832	24.7743	27.5236	25.2306	25.0111	24.6929	24.9028	24.3556	22.2996	27.8689	24.7405	24.9523	25.505	24.3347	24.8068	24.8131	23.384	24.8663	25.0116	23.82
P46063	25.6549	24.5652	26.2222	23.9591	24.1214	24.2857	25.2445	25.5878	24.1139	26.1381	25.4318	25.3707	26.1427	25.7135	25.2612	25.8579	25.0244	23.4469	26.0216	26.2669	24.5057	24.1581	23.174	23.804	22.6523	23.0687	23.3401	25.2948	23.305
O15523	16.8845	17.2994	16.502	21.3238	16.6524	18.2756	17.8875	18.3649	17.9639	17.8746	18.7657	18.407	18.3009	21.8159	19.1358	20.2512	18.7824	17.9767	19.8023	20.9086	18.0317	20.1301	17.0306	18.5828	18.1485	18.2515	16.7071	17.7458	18.1898
Q9BZQ8	24.6738	23.9207	24.3921	23.9837	23.7547	23.3527	24.2848	25.026	23.8214	25.3707	23.9241	23.6362	24.3125	26.8301	24.2344	23.7568	24.5764	21.3397	25.4626	23.5135	24.2105	24.015	23.5002	23.5544	23.3478	22.1199	23.8231	24.0854	23.9757
O60313	26.1198	25.339	25.8071	25.054	24.7312	24.7973	26.9824	22.9361	25.6558	25.3394	25.8405	25.2442	26.1183	26.141	24.5523	25.3117	26.1964	25.5226	25.7992	25.7931	24.748	24.5302	26.7626	23.936	26.3809	25.4678	25.9514	25.9595	24.8697
Q14314	23.7437	24.8528	26.5961	23.3285	23.3923	24.3383	24.3663	25.6945	23.2332	21.8701	25.4082	24.156	25.5681	24.9668	25.9585	23.2618	24.8856	24.8532	28.0658	25.0167	24.1946	27.0199	25.8965	25.7893	24.4469	22.0637	22.9594	21.6114	24.1572
Q16401	25.919	25.736	25.5268	24.5325	24.5034	25.8013	26.2732	25.7768	25.1557	24.9286	26.1362	25.8976	25.9152	26.5348	29.6997	29.4843	24.901	23.6289	30.4129	25.6091	26.0157	25.5224	23.7954	28.8466	23.7686	25.56	25.4905	31.9308	25.265
P78417	27.0175	27.0944	27.7142	28.0743	27.4798	27.875	27.1929	24.0246	27.1762	27.8989	28.1567	27.627	27.4731	28.3797	26.7812	27.5734	26.9783	25.4024	27.4596	27.6532	28.384	26.9198	25.9139	27.0513	27.1489	27.4095	26.2842	27.745	27.7068
Q9UH99	24.6459	23.8124	25.6741	24.9293	24.1419	23.5016	24.3197	28.5201	21.7843	23.3621	24.6479	25.1388	25.6836	24.5338	23.9307	23.6887	23.9934	20.4894	22.1063	25.8204	23.1824	23.3367	22.199	23.434	20.4252	22.2688	21.8267	22.1036	22.6565
P11177	26.7513	25.4225	26.7755	25.3059	26.2004	24.8342	26.6794	23.7792	26.1447	26.2905	26.9482	26.098	26.5726	27.1319	26.6898	27.0016	26.4537	22.1237	27.1762	26.3783	26.875	26.0387	25.5877	25.6949	25.2188	25.4226	27.4229	26.8946	26.9238
Q93009	25.0503	24.385	25.7405	24.1454	23.9831	24.8451	26.5319	28.1596	23.3067	24.3591	24.9009	24.5978	25.6184	25.0608	25.0621	25.2443	24.564	22.8718	26.0388	25.0656	23.9119	23.8073	24.5545	23.3407	22.9893	23.8007	24.1378	24.9843	22.568
Q96HF1	21.1268	23.9276	24.0088	20.853	23.5403	22.4809	20.3592	20.5977	20.5527	20.4294	23.5668	21.9729	27.084	23.5126	24.8747	23.3891	26.4246	23.8935	28.6123	23.9179	21.0692	23.5624	25.0064	24.6422	24.8489	20.3437	21.2567	20.8431	20.8421
Q5VTI5	22.0077	20.973	21.436	22.6004	21.6424	22.7365	19.2296	19.695	21.0996	23.0411	22.8756	22.2455	22.1903	23.2858	20.9669	22.5065	19.3385	19.9773	19.7035	19.8462	22.9538	21.9976	19.6363	22.0459	19.591	19.6104	21.0596	19.2054	19.3733
Q7L775	25.3833	24.2752	24.7107	23.8593	24.6628	25.3134	24.7827	26.085	20.8726	26.74	25.329	25.2403	24.9794	25.9989	24.1072	24.9167	24.1669	24.1012	24.9411	24.0189	23.584	22.9693	23.0578	23.4338	23.2876	23.5124	23.2677	22.0403	22.7009
P62826	28.3822	27.7311	28.7129	27.906	28.1566	28.5485	28.645	28.151	28.5369	28.5937	28.5151	27.7952	28.2952	29.0607	28.8356	29.0934	27.7315	26.7967	28.6284	28.1106	28.8324	28.2644	27.3985	27.6833	27.0529	28.2567	27.7987	27.6629	27.6173
P0DJI8	23.5164	24.6122	24.0513	23.4649	23.1462	23.7362	20.2583	25.8314	26.1114	20.0568	24.1678	24.101	25.885	23.3202	25.3337	25.5337	21.4132	21.6906	24.8346	23.6636	23.638	25.0431	31.5469	26.0721	31.6568	20.8137	26.8643	24.058	27.2383
P50225	26.9096	25.7332	27.2061	25.2208	26.8356	27.279	26.9921	26.2251	27.6372	28.9945	27.2725	26.2618	26.1447	27.8052	26.1327	25.6577	27.0789	24.2602	27.4992	27.1256	28.3911	25.5874	25.1204	24.3936	25.3249	26.6177	27.7526	27.3766	27.9249
Q9ULA0	25.4367	23.1581	25.7443	24.182	23.6922	23.6292	25.1688	22.6308	25.9241	23.6055	25.4091	23.7801	25.7741	26.076	26.0132	25.8189	25.0233	22.8964	25.7234	25.9468	25.9382	25.8344	23.6543	24.6475	23.3756	23.248	25.4967	24.4375	25.1977
P54819	26.7973	25.8208	26.1696	25.6446	25.4957	24.4487	27.918	25.4973	24.1022	26.2648	25.2191	26.1488	26.632	26.3174	25.5931	25.7082	25.134	23.5103	26.337	25.9916	24.9754	25.1819	23.4247	24.5088	24.0088	25.5644	25.194	26.1706	24.1465
P49821	26.5218	25.1327	26.2037	25.5895	25.1204	25.7477	26.7607	29.5894	25.843	25.9246	25.8288	26.0454	26.6044	26.8092	26.1378	27.0362	26.0275	23.7065	27.1978	26.2281	27.6376	25.5459	24.5222	24.6211	24.3677	25.93	27.5628	27.7483	26.8821
Q96RW7	22.0144	21.9653	23.6534	21.5936	22.6108	23.0965	21.0115	20.6321	21.247	22.9676	23.2361	22.599	22.0135	21.0397	22.9511	24.4502	21.8992	21.99	22.1149	25.3328	20.6662	21.9993	20.342	23.3769	21.4769	21.9555	20.4755	20.7069	21.6147
P55265	25.6071	24.6175	24.9192	25.5557	24.3852	25.2401	24.3972	26.816	23.8179	20.7072	25.0167	23.9758	25.9247	26.6073	25.199	25.9253	23.8806	22.4222	27.1992	24.8457	24.6438	23.7306	25.0167	23.4216	25.5019	24.9989	24.2959	21.7393	24.6633
Q92598	24.9031	24.4526	25.1229	24.404	24.3319	24.9727	27.7733	25.2119	23.3997	22.5537	25.8782	24.4784	25.0301	25.6055	25.106	26.415	24.7623	23.6186	26.5064	24.5296	23.3061	23.7321	24.0042	23.3542	24.575	26.1818	25.1325	24.6627	26.387
Q9UBX5	25.3374	23.7033	26.8386	24.8959	25.0377	24.8828	27.0199	26.5674	28.5234	26.4568	28.8136	26.2754	29.8622	25.1862	27.706	27.3583	26.7211	26.7113	27.2045	27.1227	24.3258	27.3874	23.7403	23.8728	24.5934	25.7208	25.4332	25.0317	24.645
P05198	26.4583	24.525	26.4846	24.9144	24.5242	25.3906	24.8407	23.9622	25.0708	25.7912	25.8123	25.0272	26.1687	26.5903	25.349	26.2805	23.5954	22.9706	25.9055	25.8623	25.8084	25.361	23.4967	24.398	22.6632	23.2282	24.7504	24.2399	24.0643
P04908	27.52	26.8161	27.7589	26.6152	25.5106	24.2952	23.3942	24.1067	26.5788	22.6719	27.8707	25.1901	28.1153	26.942	24.7578	24.3844	29.5132	25.2979	25.8233	24.9751	24.8717	27.5628	27.2783	25.6095	26.0746	25.6414	26.9786	24.0542	26.5823
Q14571	24.0715	24.2855	25.729	23.9916	23.832	24.8544	24.062	22.5297	22.167	22.7804	25.6421	24.9968	25.337	25.6445	25.1074	23.4309	24.7841	21.8888	25.1482	24.3551	23.0491	22.9814	22.8279	22.3615	21.5657	21.5557	21.8937	21.7039	22.4486
P30453	23.7818	24.1001	24.8229	24.3678	24.0977	25.2536	23.9659	23.06	22.6885	23.794	24.4333	24.306	24.1296	23.1405	26.1513	25.7612	23.9505	23.2547	26.2395	23.5382	23.1812	23.7737	22.3513	24.7369	22.3335	21.8333	23.3973	20.6108	19.8366
Q9ULV4	26.882	26.6343	27.6852	25.719	25.8077	27.2149	25.1705	26.4161	26.8014	27.721	28.0547	25.6224	27.1872	26.7497	27.0321	27.7183	25.6906	23.9817	27.6419	27.2978	26.9797	26.0821	25.3603	25.748	25.6996	24.4389	26.4597	28.7355	26.5697
P51911	22.136	26.1065	24.9159	24.5994	25.6282	24.3953	24.7395	23.4812	24.442	25.1837	24.0616	26.1953	22.2236	23.8714	23.8082	24.9516	23.5752	23.4707	26.5172	21.2527	25.1332	27.6991	26.1612	23.8731	23.2303	24.6633	27.9744	28.9113	29.4032
P24844	25.4031	23.1992	23.543	22.8115	24.1368	23.1425	22.5025	18.6817	22.6221	24.0132	21.819	19.6349	23.7958	23.0663	22.6789	24.1512	24.6136	24.1005	25.3834	24.2688	23.6252	26.7196	26.8409	25.1627	24.5569	23.2924	25.7302	26.6449	27.2986
Q9NTK5	26.4876	26.3479	27.2179	27.1871	26.7895	27.0391	25.2404	25.3116	26.0235	26.6557	26.0469	26.4621	26.229	27.4865	27.2978	26.3887	26.9	25.2731	27.3943	27.6225	26.2652	25.4174	25.0067	24.9716	24.7646	25.3105	25.5178	25.7828	25.3656
O15075	24.7115	23.2439	24.4004	26.9799	27.0931	25.2186	26.176	24.1538	25.755	24.9357	24.0297	25.1941	24.705	23.3578	24.2796	25.2863	24.9993	22.0601	25.1267	26.6625	26.2416	24.6989	24.0533	23.1875	23.7796	24.4823	25.7462	25.285	25.2006
Q13310	24.9085	24.4658	24.3984	23.1331	23.9773	23.9387	25.1428	22.6078	23.6967	23.3547	24.3409	24.5479	25.0109	24.8279	23.0251	24.9632	24.4351	21.5984	23.7531	24.2524	24.5835	23.3756	23.1926	22.1418	23.0979	22.0431	23.5595	23.0012	23.2179
Q14103	28.8749	28.3327	28.5461	27.8755	27.2854	28.066	27.7729	24.8436	28.1649	28.2876	29.2228	27.9397	29.0966	29.2306	28.8455	29.3051	28.3797	25.9075	29.4363	29.2269	28.3529	28.1882	27.1465	27.5532	26.0092	25.9993	27.7916	26.5655	26.9353
P00325	22.7199	22.9232	26.2378	23.5705	23.7742	24.1367	24.2148	23.0202	24.2197	24.3825	24.3975	23.878	26.2009	23.8675	23.8351	25.5786	29.7336	21.5622	24.413	24.6384	24.5106	22.7775	25.0978	21.9138	23.9975	24.2775	22.6819	25.5446	25.9113
P23396	28.556	27.7275	27.972	27.4362	27.4486	28.2635	28.7814	28.8117	27.768	28.289	28.3489	28.0161	28.2614	28.4713	28.2547	28.1708	28.028	25.5762	28.4427	28.3688	28.775	27.5811	27.3346	26.9475	26.4411	26.4145	27.8604	27.1543	27.2959
O14880	25.0956	23.2528	24.4567	24.4229	24.7708	24.0452	19.5341	19.8193	20.0733	19.9248	22.8167	25.8074	25.9505	25.0961	20.5795	23.8778	23.4502	20.6558	23.1544	23.5308	21.6818	18.6533	22.1698	21.1921	20.5927	19.4064	19.0699	23.1354	19.0083
P30048	27.6352	26.3869	27.1944	26.7122	26.6461	26.7071	28.5395	26.9995	27.0308	27.7007	27.2287	26.9765	27.4022	28.5993	26.4014	27.8192	27.6617	24.1312	28.8154	27.7508	28.961	26.5841	25.4846	26.2804	25.0721	26.3728	27.7819	27.528	27.4984
O00499	25.0826	25.6016	24.9906	24.1347	23.3271	25.2994	23.7422	22.7959	24.5862	24.9673	25.6419	24.0732	25.5967	25.5398	24.7814	25.7801	24.6274	22.8767	25.7223	26.4468	23.182	25.0078	23.3318	25.1932	25.2591	23.0144	23.5389	25.5636	23.4951
P30085	27.5251	27.1257	26.8238	26.2866	26.4218	26.8104	24.7266	24.6361	25.7965	25.2209	26.764	26.9681	25.9209	26.8828	25.3806	26.6314	25.4604	23.5902	25.8917	26.6519	24.2124	25.7106	25.7561	25.3348	24.6881	24.8936	25.2213	24.3668	24.8002
Q9BXX0	23.7931	22.4902	25.9586	26.1027	23.8587	24.1456	24.278	22.5024	27.0878	26.0987	23.9805	25.6138	23.1347	23.9737	26.562	27.2081	27.9109	26.6689	23.2134	27.0475	26.1964	26.4014	24.9145	26.5736	26.9371	25.481	26.2425	23.3974	26.7716
Q8NC51	27.1114	24.4355	26.173	24.5381	24.6017	25.8945	22.1749	26.6227	25.3042	24.5718	26.0704	25.1949	26.7915	26.9416	23.8431	23.0482	25.2542	21.8583	24.6693	26.2899	25.289	24.0931	24.0057	21.0374	23.5348	22.3745	22.6409	22.086	22.3743
J3QSX6	22.1029	21.2819	24.9076	19.3447	21.8513	22.2487	17.1817	17.3065	23.5639	21.9596	23.8858	21.9812	24.6338	23.8724	17.1351	21.9015	21.4243	18.192	17.9975	24.3617	23.0507	17.0205	17.336	17.316	17.1368	16.8519	17.5662	18.277	21.3574
P62979	28.4816	28.3374	29.0743	28.1692	27.7124	28.4542	28.9829	28.1963	29.0084	28.9928	29.3345	28.3751	28.7241	29.0233	27.8357	29.2302	27.6865	26.3658	28.4234	28.2964	29.8554	26.8943	25.9733	26.9632	26.408	28.4482	28.5385	29.4876	28.9109
P62701	27.1122	26.3277	27.2723	26.5246	25.9637	27.0021	27.0563	24.5089	27.0047	28.2802	27.8039	26.1013	27.4342	27.9815	27.7246	26.7772	26.7996	22.8574	26.5029	27.778	28.3877	26.1107	26.1965	25.3131	25.0645	25.5879	27.0312	26.4408	26.7707
P50895	25.1406	25.5102	24.5224	24.5403	25.4017	24.899	24.2588	25.9739	24.737	23.1898	24.7932	24.6136	25.8635	26.0658	24.9745	24.5707	25.9997	24.8785	24.3259	25.3191	24.858	24.82	24.821	23.8368	23.6016	23.9399	25.6454	26.3966	25.2674
P13591	25.0659	24.691	26.5421	24.699	24.9045	25.5433	27.3397	26.2252	25.7213	26.4138	23.9863	24.0224	25.5649	26.1932	26.6735	26.9782	26.4012	26.3838	27.1979	25.8349	27.2783	25.3559	25.5897	26.3784	26.2587	24.4746	27.3565	27.2804	26.4185
Q86UX7	24.2684	25.4027	24.6153	23.8973	25.0954	24.4698	26.0616	24.843	25.4637	26.3212	26.1028	25.4695	24.0265	25.6423	25.3718	25.899	25.5598	23.7847	25.8362	25.6656	25.5237	25.1422	28.064	25.9521	23.6451	24.8926	25.3623	24.8098	25.1836
Q99983	25.8413	26.3207	24.9526	25.2625	25.0916	25.875	27.2092	23.5638	30.6945	28.7885	27.9884	25.835	29.5774	25.5331	26.3126	24.0305	26.3833	27.7774	27.0464	25.5657	28.8644	27.0658	26.5756	27.3272	24.2963	27.9428	29.1234	24.4899	28.7077
Q96PD5	23.738	24.5509	24.5318	24.5017	24.3103	25.5285	22.4678	22.3152	22.888	20.2998	25.1896	24.8659	23.8021	25.0667	23.1382	23.8886	24.0393	25.1056	22.6787	24.2847	20.8255	24.6657	25.0909	26.1776	24.6935	20.8243	21.6959	22.5548	21.5015
Q9H2U2	26.3135	25.0548	26.3721	25.5484	24.449	25.7951	23.7835	20.483	29.4271	28.5114	25.9869	25.0998	26.0857	27.4216	25.479	26.2522	29.096	28.999	25.6183	27.7723	29.1294	24.69	23.5665	23.6356	28.7068	29.0576	29.2713	29.1821	29.3639
P54920	26.2968	25.8836	27.6335	25.8519	26.4117	26.95	26.9615	27.2835	25.0541	25.2625	26.6612	26.3392	26.0373	26.9511	26.1335	27.1852	25.1546	24.1811	27.3065	26.1562	25.1152	26.0188	24.6592	24.9327	24.5975	24.7424	24.6504	25.756	24.7007
Q16795	26.3585	24.4681	25.3629	25.3277	27.5389	26.5223	25.106	24.6906	24.2713	24.6787	26.9234	25.3693	26.2605	26.4799	25.6315	26.6202	25.3854	22.4849	26.6578	25.9506	26.31	24.5208	23.6473	24.1756	23.1771	25.0527	25.3216	26.6721	25.0825
P52943	26.8059	24.279	26.8923	25.3016	26.2696	26.6779	22.471	20.4921	23.4173	24.5401	26.7178	26.9784	27.6464	26.9997	26.01	25.5882	25.5545	24.8933	26.5247	25.8122	25.6211	26.874	26.6249	26.1092	24.3593	21.9892	24.3946	27.7737	26.0706
P07737	29.8292	29.2892	29.0598	29.2431	28.7299	29.2987	28.7054	26.2108	29.265	29.8861	30.2333	29.0056	30.0504	30.461	29.7955	29.7685	29.5592	27.2037	30.6182	29.8867	29.5624	29.0669	28.0925	28.2972	27.8184	27.1186	28.0437	28.0876	28.7828
Q9NTI5	24.912	23.5736	24.0708	23.2203	22.9492	23.0744	28.398	24.0369	22.4082	22.1145	24.273	23.727	24.9001	24.9206	24.4672	23.5673	23.9516	22.7125	25.1832	24.6859	22.9273	23.0781	23.3231	23.3915	21.9122	23.971	23.7197	22.2818	22.1592
Q9C0C2	24.1172	23.0884	23.6683	24.3253	24.1616	25.2407	27.0524	23.3115	23.4676	21.7742	24.43	24.9182	24.4463	25.0739	22.3176	23.5812	22.9261	24.6792	23.4116	24.2386	23.2763	22.8023	23.3523	24.9011	22.0091	20.8505	20.9828	21.9338	20.212
Q96I99	26.8196	26.0925	26.6712	24.8956	25.4767	24.9262	25.3491	27.0883	25.6208	25.5242	26.3232	26.3851	26.3406	26.514	27.0424	25.8357	25.6939	24.5781	27.3959	25.4149	26.1678	25.976	24.8285	25.9061	23.9667	25.555	25.514	25.9698	25.1381
Q5JPE7	25.0854	26.0428	25.7786	24.7023	24.3946	24.2528	29.6517	28.6494	25.1503	23.8828	24.7223	25.2418	24.9939	25.1159	23.4825	24.8528	24.5929	23.1181	25.9099	24.4378	24.9867	22.9259	22.7286	22.2406	22.9654	24.8359	24.4075	22.7343	25.9162
O94760	26.3176	26.0688	25.5736	25.1804	25.6721	26.1661	26.4648	25.6817	24.0463	25.5626	25.6756	25.2576	25.3584	26.2875	25.2624	25.9355	24.739	22.9769	24.3191	25.8382	28.5621	24.1181	23.8464	24.3934	23.759	25.3889	25.9087	27.8298	26.3797
Q12907	26.0877	24.9113	26.2693	26.9669	26.9619	25.8594	24.941	25.7716	26.8382	27.5682	27.0395	27.2952	26.2281	27.3957	27.0539	27.733	26.894	26.2255	27.101	27.4381	26.2748	25.549	25.0025	25.8033	25.6574	24.9085	27.3184	26.5696	26.232
P42166	27.8079	25.849	27.6923	26.0226	26.6642	26.563	25.1863	21.6318	24.639	23.9691	28.0259	26.2343	27.6465	27.9723	26.16	26.5503	26.693	24.3156	27.7554	26.8931	25.227	25.428	24.4394	25.7309	27.5739	22.3424	24.4625	23.5933	24.0896
P07954	25.6698	24.374	25.432	24.5983	24.6757	24.974	27.8679	23.0387	25.1898	25.0507	25.0911	25.3073	26.3817	26.4374	24.1714	26.7751	25.2042	24.1012	26.4958	25.5619	25.4947	25.2232	23.8491	25.1081	24.3044	22.6017	24.9046	25.1931	24.5528
Q96CW1	24.9752	24.6922	26.1537	24.7166	25.6335	25.8411	25.4818	24.7604	25.1373	27.6687	26.7859	25.4745	26.2449	26.826	25.7274	26.8286	25.7551	23.6348	26.0925	25.6444	26.7869	25.5311	24.2335	24.7632	25.1392	24.5503	26.3738	27.72	25.5934
P13674	25.2173	24.567	25.7341	24.9983	27.8356	25.6084	24.9629	25.449	26.1726	24.6025	26.0575	25.7914	25.8349	25.8267	25.3236	26.3988	25.0439	22.6201	25.836	26.4302	23.8899	24.8428	24.5384	22.6883	23.9418	22.5617	24.6922	23.3232	24.5845
P11387	26.1085	25.027	26.8816	24.7297	25.266	26.2164	24.2311	26.1271	24.139	24.9984	26.2204	24.1555	26.3084	27.1893	25.9205	26.0645	25.0992	23.0163	27.5607	26.3697	27.546	24.7369	23.3135	25.7417	25.1714	24.7913	25.1594	24.1423	25.0797
Q86UE4	26.7177	27.0839	27.0853	25.3853	25.3087	26.3111	25.9647	23.4695	24.9888	26.4865	26.4064	25.3733	27.3276	26.9431	26.2304	26.4004	26.4351	22.7452	27.7101	26.3323	25.8724	24.8908	25.0612	25.3512	23.6802	23.4476	23.7569	22.5904	23.3982
P09488	28.5922	26.1003	26.3603	25.1814	25.6322	28.2122	26.2901	25.8633	23.8949	25.8077	26.7048	27.0148	26.3582	27.2694	26.8876	27.139	25.8505	25.649	27.089	27.4132	25.2957	27.0554	25.8587	27.248	25.2632	26.1608	27.0731	26.8645	28.3598
A0A0U1RQV3	21.256	20.2577	22.1052	23.4897	22.1708	21.7603	17.4602	15.8147	17.8715	17.9203	24.866	17.9092	22.4443	23.8263	19.3885	16.5319	23.1596	18.1296	18.0548	24.3921	17.9515	17.954	18.9254	17.2025	20.8942	20.8259	18.382	18.2097	22.7576
Q13435	26.0405	23.8274	25.9929	24.6133	24.9806	25.6399	24.3423	26.0715	25.4802	26.404	26.2841	24.1451	25.8151	26.6844	24.9501	25.1938	23.6803	22.3906	24.3294	24.7597	26.2832	24.0915	23.6804	23.4384	22.8569	25.0483	25.1947	24.5424	24.9669
Q9Y2X3	25.9011	24.9286	25.7236	23.8894	23.9889	24.6698	24.2633	31.509	24.8449	24.8535	25.085	24.8091	26.465	25.6856	25.9044	26.3377	23.9172	23.2257	27.1514	25.1177	25.4992	24.9034	23.7055	23.7196	23.8443	23.1782	23.2004	23.8557	23.3452
P49773	26.9078	26.2144	27.3617	26.6181	26.8919	26.4446	25.8605	27.3689	27.5818	27.8252	26.6481	26.2118	26.9953	27.021	25.2965	24.4307	25.4241	23.2153	24.9474	25.9658	28.1214	25.3388	25.25	24.857	24.2269	25.4717	26.3841	27.3991	25.9226
P38117	26.8565	25.9314	27.1453	26.2086	26.4163	26.2476	28.2554	25.3813	27.1279	28.0784	26.9778	25.9856	27.3292	27.2545	26.834	27.0952	27.1011	23.7922	26.7943	27.0716	28.82	25.8103	25.5531	25.4555	24.8539	26.5951	28.0599	27.5636	27.8217
P48444	26.4434	25.9818	26.616	26.3641	25.759	25.8872	26.6758	24.3393	26.3737	27.1481	26.8506	26.3881	26.8181	27.1134	27.302	27.6541	26.231	23.9716	27.1601	26.5846	26.3392	26.0521	24.66	25.5125	24.0366	24.7252	25.0474	25.2458	25.3693
Q9UPN3	25.7908	25.1715	26.0065	26.4642	27.0665	26.0831	24.2957	22.7309	22.7471	23.1345	25.6391	25.1133	26.0034	24.2742	23.1005	23.7944	24.0612	22.6698	23.9932	24.8106	22.2713	22.5261	23.4009	21.5511	21.4528	21.9216	23.0048	22.5168	23.3693
Q8N163	25.8962	25.0546	26.177	24.9752	26.2471	26.004	25.8856	24.5189	24.8644	25.0414	26.3464	26.192	24.708	26.2976	24.9776	26.3498	25.1481	21.3256	25.6656	25.406	25.7835	24.6332	24.2549	23.7521	23.116	23.9092	25.1655	24.2875	24.3793
Q9UL46	27.1716	27.0895	26.428	25.6243	25.0291	26.8195	26.6308	22.8817	25.6477	25.7936	26.649	26.5506	26.3933	28.0399	26.5877	26.8788	25.4763	24.7302	26.3153	27.1986	26.821	25.7429	25.6184	25.2926	25.4637	25.0735	25.2054	24.3745	23.75
Q15691	26.4202	26.1548	26.801	27.4941	26.7704	27.1869	25.7594	26.6092	25.646	26.2741	27.9925	26.5996	26.2723	27.711	26.3533	25.9821	25.4556	24.5563	27.2461	27.3371	26.3111	26.325	25.1449	25.3421	24.7023	24.5717	25.8512	25.4296	25.3015
Q13131	24.248	24.0269	25.9324	24.7302	25.1014	25.1796	25.0004	26.678	25.2563	24.3131	25.4959	24.719	25.7097	25.8907	25.3778	25.8077	24.9375	22.7638	26.0994	25.394	26.0989	24.535	24.6741	24.383	24.8403	24.3545	25.6465	22.7302	26.8101
Q9BS26	26.7706	25.6506	26.3941	26.1224	25.9679	26.5292	27.0315	31.2929	25.9567	26.3192	27.0383	26.7386	27.0239	27.1696	25.7362	25.5456	27.3086	24.7199	26.4662	26.3742	25.6605	25.41	25.302	24.2476	24.2	24.3994	25.3332	23.8532	25.5675
Q08257	26.2985	25.3447	25.3135	26.2077	25.8467	27.4433	24.4181	25.5002	25.0314	26.165	25.9527	26.0062	25.0761	26.9491	26.2491	25.8699	27.2374	23.1828	26.0273	26.5216	26.3609	26.1565	25.1627	25.0043	25.8883	24.5983	26.34	25.9666	25.7982
P29692	27.5582	26.3623	27.588	26.4336	26.2501	26.697	29.4745	20.354	27.7238	28.1236	27.7478	26.8579	28.1856	28.2144	27.8089	28.6674	27.5327	23.4848	29.6445	27.9751	28.1775	28.1475	26.4433	26.3694	26.403	25.255	26.1264	25.4403	26.2768
Q16643	25.9533	24.2265	26.2375	27.2495	26.4224	26.3118	26.997	22.2491	25.33	25.3295	26.4048	26.7024	26.3022	25.6381	24.4415	26.5147	24.8633	22.3142	25.1953	25.4039	24.6469	23.8087	23.8642	23.4812	22.7951	23.3599	24.2565	24.3309	23.6394
O15247	25.1105	25.4461	25.2418	24.1863	24.6805	25.4452	26.1266	25.24	23.2352	22.5576	22.9336	25.6678	24.8767	25.5008	24.5621	23.3305	22.9027	22.7936	23.6382	23.1625	22.1261	23.7683	23.6975	22.2292	21.5037	21.2374	21.5023	22.1472	23.0729
Q15654	24.882	23.7158	23.2232	23.3228	23.3457	25.6219	23.9895	25.6576	24.1651	25.8033	24.6403	24.5863	25.0124	25.4354	23.311	24.9777	23.4323	21.6421	26.0766	24.7429	23.3541	24.496	22.7032	23.6584	21.5289	22.2929	23.1074	22.6237	24.1626
O75306	25.3724	22.9617	24.9938	24.8195	24.306	24.2142	25.2631	25.3375	26.0875	25.4566	25.1754	25.178	25.148	25.8626	23.6598	24.9052	23.6614	20.7667	24.6782	24.466	26.1615	23.0243	22.6241	22.4828	22.4978	25.1192	25.8675	26.1668	25.6934
Q9Y2A7	24.9094	24.2469	24.2364	23.8127	24.518	23.8561	27.3076	25.8632	23.674	26.3473	23.8548	24.0156	25.5647	23.8481	23.74	24.3458	23.5857	23.4936	22.9623	23.4463	23.6966	23.8104	24.0817	25.8203	24.404	24.7547	23.6397	26.4046	21.5002
P08754	23.7105	22.6283	23.567	24.0168	24.913	25.378	21.8886	24.8199	22.1432	22.5311	25.3678	24.085	23.7486	26.0029	23.5964	24.1609	26.092	23.5588	24.8107	25.4602	23.0323	23.8422	24.2915	22.5541	23.573	21.4691	22.5151	22.4264	22.1139
Q14258	26.1272	25.9092	26.1303	24.4014	24.4939	25.4879	25.7276	24.6838	24.5432	25.3898	25.7066	26.1563	26.9359	25.5858	24.7806	25.1105	25.3596	23.584	26.6029	25.8914	25.6291	24.6587	23.8363	23.5292	23.7366	23.1491	23.7212	23.6869	23.3131
P41250	24.373	24.359	24.1329	24.4893	24.024	25.8421	26.3791	25.5798	24.0464	25.9697	25.6201	25.6056	24.8901	24.9951	24.354	25.7063	23.6888	21.7375	26.3141	24.4306	23.2547	24.3357	25.7239	25.8013	24.8176	22.3144	21.2418	24.1187	22.7346
O75368	27.8929	27.2923	27.3249	26.9561	25.9149	27.7981	27.4027	27.6424	27.1937	27.1179	28.3294	27.4176	27.2998	28.1828	27.1475	26.1373	26.5323	25.4741	26.9944	28.3932	28.1452	27.4832	27.3902	27.1866	26.0108	26.1671	26.4012	26.4586	27.2649
Q9Y262	26.154	25.25	25.6926	25.0937	24.5011	25.645	31.457	25.3423	25.863	25.1159	26.3721	25.8993	25.4912	26.0051	25.5889	26.3394	25.0587	24.1712	25.8758	25.9903	25.1914	25.2347	23.6325	24.5548	23.7058	24.608	25.3941	24.4338	25.603
P27144	26.2029	24.5166	25.8428	27.4954	27.6288	25.4673	26.0814	26.5429	26.1988	24.5603	25.4633	26.8097	26.0531	27.1654	26.5459	25.3472	25.9519	22.3923	25.8703	25.304	26.7444	25.3877	23.8586	23.9887	23.0754	26.0993	26.6972	27.1079	27.0893
Q9UBT2	25.5831	24.2541	26.6833	24.072	25.6131	24.8361	23.0276	24.3893	26.0616	25.3692	25.5899	25.3393	25.0778	25.1818	24.7752	26.2453	24.9938	21.703	25.7644	24.0626	24.5321	24.5165	25.3814	22.7295	24.8138	23.8975	25.1922	26.6716	25.4691
P43034	26.0162	25.6524	26.3429	25.7964	25.5235	25.9744	27.1542	26.4686	26.0239	26.8638	26.3735	26.0693	25.7012	26.0474	26.9629	26.4755	26.1078	24.4557	26.6265	26.6656	26.5228	25.9999	24.693	25.5484	24.0557	24.7643	25.633	25.6948	24.6339
Q14247	27.3835	27.2518	25.9123	27.1076	27.7985	27.842	27.1211	27.0338	26.1243	25.9777	26.7953	27.1589	25.595	27.0377	25.9267	26.8736	25.4878	23.1168	26.4194	27.334	27.351	25.2537	24.2843	25.1161	24.5931	25.9309	25.5574	25.506	25.0309
Q8IVF2	28.5197	26.457	26.0326	26.775	27.8971	24.2114	24.9912	26.2895	24.5201	25.9104	28.3256	28.0269	27.0548	27.6857	25.4546	24.9594	24.087	23.0976	25.1873	23.2504	26.8262	24.9921	22.7198	24.0235	23.5452	24.9796	25.8868	26.5806	25.599
O00203	25.4452	24.9727	25.5178	25.4659	25.1645	24.8244	25.175	24.7644	24.761	24.7905	24.5338	25.4697	26.0462	26.3526	25.9174	25.9644	29.1096	22.6303	26.3065	28.9938	24.9441	24.8624	27.2367	24.5454	26.7388	23.523	25.3634	24.7088	24.7516
Q9HB71	26.9848	25.8909	25.3848	25.7428	27.1483	26.0578	26.1578	24.0494	25.2876	25.7497	26.6866	25.6918	26.5853	26.5097	25.3592	27.0085	25.2321	23.0459	27.7092	26.5473	26.2189	25.2785	24.381	24.6746	23.2134	24.8413	25.7905	25.2315	25.5387
Q53FA7	26.0217	23.8745	24.6761	24.7983	24.5532	27.0854	27.2294	25.103	26.1349	26.1257	24.6576	24.648	26.5037	25.7135	24.7438	25.012	23.6753	21.8622	25.0969	25.4366	30.6467	25.2366	23.5298	24.0896	22.9838	25.4733	23.9519	23.8639	25.2465
Q9NVJ2	23.7947	22.4419	23.8704	21.8619	23.5139	22.8559	22.9002	24.1167	23.3818	23.7845	24.158	23.7932	23.7883	24.0462	24.4902	23.4194	18.4325	18.5965	24.5357	21.9719	23.2628	22.9466	18.1097	21.6757	15.4328	22.1983	24.0338	22.4972	23.2834
P23229	24.632	23.4485	24.8702	22.9919	23.4906	24.3029	23.2219	27.4075	23.6748	23.7974	23.6848	24.7184	25.6477	23.9437	24.648	23.5454	23.2464	21.5758	24.754	23.7662	24.7937	24.4819	22.8274	23.42	23.4725	22.7665	23.3312	24.0826	22.8913
Q16881	24.5193	23.9099	25.0316	24.3823	24.5157	24.0887	24.5674	27.0898	24.1823	24.796	25.4988	24.581	24.5137	25.132	24.8605	25.3388	24.6719	23.612	25.4422	24.4143	25.3611	23.7973	23.9042	24.3414	23.3527	23.9247	25.3065	24.9086	25.8478
C9J406	22.1714	21.1225	21.6372	22.5912	22.9598	22.287	25.7663	24.6798	23.8409	23.8209	21.6268	21.488	22.2812	23.6241	23.719	22.7618	20.9378	18.2862	23.4842	24.0498	25.163	23.3272	21.1367	21.733	18.7604	22.7898	24.9411	25.1316	23.3331
P62191	25.2711	24.2068	24.2088	24.8997	24.4993	25.1899	24.2656	23.5529	24.1896	24.5428	25.9562	24.7477	25.1359	25.7878	24.8491	25.5827	24.8165	22.9371	25.4202	25.4654	25.2589	24.4146	24.036	24.6211	23.7394	24.1302	24.8102	24.3571	23.6334
Q12931	25.8674	23.9844	25.4869	24.8751	25.6199	25.484	25.2121	22.8843	24.1246	24.9536	24.7107	24.7383	25.6957	25.8334	24.5594	24.9891	24.9466	23.545	25.726	24.7941	25.8437	23.5676	23.6469	23.0965	22.5315	23.9614	24.6059	25.3784	23.1445
O94832	24.8239	24.4689	24.6226	24.928	24.0848	24.2555	26.3045	22.5568	23.8393	23.9904	24.8316	24.5024	24.0972	23.6055	24.6865	25.7824	27.9639	27.1329	25.2034	26.9727	26.1668	24.6372	27.3679	24.965	27.1061	22.2942	23.53	24.3196	24.5672
P62263	27.0865	26.0968	27.2403	26.3527	25.5039	26.6562	25.1155	25.7999	27.8612	28.7429	27.1012	26.1543	27.4308	27.3986	26.9241	26.8835	26.564	24.0224	28.7569	27.5008	28.9711	26.1321	25.2153	25.2686	24.6091	27.6527	28.401	26.4835	27.6664
P16989	26.6305	23.8175	26.858	25.5835	24.7714	26.5655	24.865	24.7216	24.5088	25.5866	26.7131	24.502	26.5299	27.5017	26.0172	25.8501	24.3182	21.6038	27.2713	27.2847	25.6643	24.1747	24.0637	23.9162	24.0072	21.6714	24.0926	21.7531	22.7362
Q9Y230	26.5644	25.267	26.5002	25.8216	25.8311	26.1989	26.7677	30.2775	27.9714	27.0764	26.6124	25.4567	26.4564	26.9684	25.994	26.8385	26.3115	23.3709	26.3337	26.3053	29.3972	25.8916	25.0457	24.8899	24.9398	28.7865	28.9922	25.6334	28.2934
P58546	26.2042	26.6123	25.4295	25.3084	24.9905	27.0089	24.2676	25.258	24.9026	25.0878	26.1137	26.9828	25.7466	26.2588	25.7558	26.4543	25.5783	23.0347	26.7391	25.9338	24.2043	25.6349	24.7951	25.1427	23.5105	23.0093	24.0224	25.5097	24.2177
P51149	27.8759	27.3298	27.7738	27.0019	27.2053	28.1924	29.7295	26.9518	29.1181	29.2464	28.2766	27.4597	27.5075	28.7808	27.7485	28.2527	27.2429	25.2972	28.0481	27.3296	28.1118	27.4342	28.6192	28.1586	27.8522	29.2436	28.6918	28.618	28.4868
P17480	26.0984	24.3956	26.0015	23.9072	24.5754	25.8301	25.1295	26.6217	23.4402	24.5463	26.0113	24.408	26.2837	26.5026	25.3511	25.8958	27.6288	22.4838	26.8696	25.7471	24.6379	23.9317	23.9674	25.2389	23.4695	23.4321	23.896	23.2583	24.022
P55884	25.0809	24.4427	26.286	26.6583	25.6798	24.5628	24.6169	25.157	24.3505	24.589	25.4368	25.0221	24.8353	26.329	26.0159	25.6069	25.4181	22.2331	25.8052	25.3875	25.5164	25.7181	23.4837	24.534	24.7222	22.1273	23.2821	22.79	22.1015
P31949	28.1002	27.8488	29.435	28.4751	28.3069	28.2983	28.9273	29.1653	28.4964	28.8142	29.8177	27.8899	29.6654	29.5726	30.8631	27.1014	28.2166	25.3525	30.0755	28.4403	27.4938	28.9939	27.4317	27.4787	25.7257	27.1872	27.35	26.3759	27.6661
Q15435	26.2209	26.2481	25.3096	25.7827	25.0905	25.7044	25.0695	26.3902	26.2455	26.6066	26.0412	25.8557	25.7516	26.1355	26.8514	26.9224	25.3816	23.9314	28.5054	26.7318	27.2953	25.1	24.9456	26.5929	25.2078	25.4002	26.6612	25.8252	25.9212
P61586	25.7344	25.3112	25.3816	24.1906	24.603	25.0837	20.2888	22.494	23.445	23.6644	24.5921	24.0901	25.9398	25.1405	24.1648	22.1315	24.6647	22.8675	25.1456	25.0395	22.9813	23.0662	23.2243	23.3709	23.7759	19.5418	21.8779	22.355	22.0111
Q15366	27.929	26.543	27.5248	26.2082	26.6572	27.2573	19.5705	19.8666	26.9686	27.118	27.4907	27.0821	27.639	28.0038	27.1124	27.8536	26.2297	23.2392	27.6584	27.4326	27.5658	27.1875	26.1936	25.4628	25.9072	25.2187	26.2731	25.6398	25.4849
G8JLD5	20.1999	20.0536	22.6811	19.958	20.6327	20.2561	17.6774	20.7793	21.865	18.9807	20.0719	20.7216	20.1385	21.3589	21.0423	22.5518	19.0625	18.2296	20.4485	18.6003	22.1101	21.0704	18.0893	20.6017	18.9568	19.9099	22.7731	23.0772	21.8477
Q9UHG3	25.9296	24.7971	26.4028	25.6659	25.7781	25.7833	27.3149	26.2159	26.0009	25.9795	24.6984	25.5085	25.2392	26.347	25.5688	26.4088	25.1529	22.3195	26.5885	26.0699	26.8102	25.391	22.3067	24.3798	22.7554	25.3967	26.7692	26.0359	26.2169
P50579	25.7676	22.9919	26.1686	24.5718	24.067	25.6524	20.2748	26.589	24.7815	22.6841	25.4225	25.1209	25.6435	26.7634	23.8357	23.2551	23.1505	21.7299	25.4195	25.9889	24.0764	22.329	24.3779	21.9845	22.1878	21.5039	22.1034	22.257	22.6937
P23368	26.3708	24.9063	26.326	26.4976	25.37	26.8578	24.105	24.4529	24.2911	26.2292	26.6098	26.1505	26.505	26.8748	25.1004	25.6544	24.2695	23.3605	24.7147	25.1688	25.6266	23.9211	24.6129	23.4815	24.6259	23.3845	22.2495	24.8605	22.7988
O60832	25.4278	23.9306	26.2663	23.7655	24.1378	26.004	24.6197	24.8413	23.8296	24.6693	24.9435	25.2049	25.7893	25.7859	25.1615	25.2916	24.8277	22.826	26.6287	25.6953	23.4709	24.6034	23.3767	23.8347	23.3614	24.2853	24.3282	22.6061	24.8817
P49902	26.8171	25.1532	27.1183	25.0966	25.6844	26.7552	25.317	24.7027	25.8868	25.4849	26.3819	25.5954	26.2712	26.4619	25.0058	24.6266	27.3572	23.817	25.1853	26.4867	27.45	24.151	24.0023	24.2082	21.4718	23.8572	24.0508	24.6902	24.5417
P05141	26.2174	24.6156	25.8889	23.7077	24.4004	24.3366	26.0271	24.1397	24.8444	26.5855	25.9124	24.8917	26.243	26.8187	25.8787	25.8114	25.686	22.616	26.43	25.706	27.2629	25.0893	24.4979	23.8531	23.0756	24.2044	26.0888	26.1335	26.2949
A0A1B0GTP9	16.6645	16.9426	14.9026	15.2538	16.8479	13.0853	17.226	17.5132	16.0529	17.2391	16.2115	16.4712	16.3782	17.1405	14.4986	16.9889	19.4925	15.4421	16.7897	16.8707	15.5543	16.3507	15.7067	14.2239	19.3947	14.0451	14.6883	21.2825	17.4052
P18124	27.9265	27.2694	27.5532	26.4427	26.4699	26.2761	26.5036	27.6971	26.5195	26.9132	27.2639	25.8209	27.5449	27.4391	27.1918	26.2555	25.7313	25.604	27.0073	28.076	27.7961	27.1285	26.1658	25.518	25.6373	26.3893	26.6505	24.6065	26.3991
P24534	26.3521	25.5725	26.2166	25.7665	25.7392	26.1895	27.0905	24.2021	26.5038	27.1928	27.1744	25.9527	27.4024	27.6937	25.9416	25.6828	26.0076	22.958	25.8108	25.6051	26.9754	25.2809	24.5	24.6654	24.779	25.5156	26.3658	25.9247	26.055
P02511	24.9723	25.3695	28.4774	24.359	26.5783	26.2554	26.1681	26.6258	26.8295	26.9311	25.389	24.9408	25.9268	24.4394	27.5427	27.0831	25.3268	22.8816	26.4648	26.0621	29.1654	26.8923	26.1757	27.3176	26.0807	26.7858	26.9417	29.1372	29.3529
H0YDN1	17.2425	19.4881	20.1289	17.2281	18.3691	18.6634	17.2819	14.5603	14.0782	16.8257	16.3535	18.0132	21.0551	19.0143	17.3554	20.2655	17.4313	17.5449	15.4776	17.6994	16.4492	12.372	17.3028	17.1401	17.2674	15.2242	16.3162	16.2992	17.3189
O94826	25.9162	24.7797	26.4899	25.3513	25.0787	24.8594	23.4577	26.2355	25.083	26.0607	25.6863	25.0117	25.7311	26.4669	25.2938	25.7942	25.5709	22.9379	26.2161	26.2106	25.9144	23.8929	24.0739	24.497	23.6451	24.7425	25.3718	26.4591	25.2315
P15531	25.6078	23.3117	25.2603	25.2606	25.4283	26.6029	23.4156	14.9246	24.9679	26.316	25.7379	22.0106	24.6375	27.5088	24.4803	22.3005	22.0955	22.2858	25.6671	27.0185	26.572	17.7811	21.8131	17.4382	22.4442	23.701	17.078	24.5607	16.2499
Q8IWE2	24.1923	24.0342	24.2053	23.8913	22.0279	25.174	22.9549	20.7145	22.8862	21.9542	24.3997	25.0891	25.5338	24.5358	21.3999	22.5301	24.744	22.6857	23.1984	24.9736	21.6518	23.5194	22.9026	22.6491	22.4899	23.1666	22.6569	24.2629	22.3049
Q15847	28.189	23.517	26.5529	23.1326	24.9175	27.5991	27.2692	23.1077	26.8311	28.3054	27.6536	24.1738	26.4247	29.0965	25.2763	22.6362	22.5187	21.1452	27.747	25.7339	28.3368	26.5427	23.2018	24.1416	21.7678	24.7131	24.7697	25.3413	25.7028
P30533	25.2319	24.7478	26.2524	25.6031	25.3149	25.3535	24.3771	23.2885	24.7744	27.0147	26.2469	25.7804	25.4855	25.9306	26.7781	27.6379	26.1004	23.1213	25.913	25.3573	26.2927	26.1506	24.4386	25.223	23.4018	24.8161	23.3158	27.3956	24.9751
Q63HN8	23.1363	22.7555	23.3918	22.5157	22.9195	23.1555	25.062	26.8409	24.4257	25.8541	23.301	24.5695	24.6186	24.1133	22.5112	22.4584	22.1932	21.7984	23.9406	23.9817	23.985	23.7092	21.6277	20.4228	22.3647	22.7517	24.828	23.574	24.7187
Q8TD19	25.1412	23.5806	25.2388	23.0263	23.6862	25.0754	24.6963	24.0028	23.9976	26.1238	25.4974	25.0595	24.8911	26.3035	24.2229	24.3459	23.9574	21.1195	24.0451	25.3858	26.0146	23.1995	22.1829	23.425	21.3565	24.1908	22.855	23.3596	23.5885
P22061	26.2282	25.6141	26.7402	27.5885	26.6579	27.1518	24.7711	23.2555	25.5193	27.4529	27.2533	26.815	26.083	26.5116	26.0235	26.4374	25.5926	22.5098	25.8437	26.6882	26.5484	25.1889	24.3229	25.3713	23.485	25.1011	26.2708	26.7294	26.4096
P53992	25.2192	25.2315	24.8428	24.5705	24.6967	25.0709	25.5133	23.9023	23.8163	25.378	25.3383	25.1656	25.5639	25.942	25.1433	25.8161	25.5528	26.8231	25.4735	25.8916	25.1563	24.2723	23.3518	23.4632	24.0284	22.5155	23.9612	23.9836	23.3229
H0Y931	21.9339	20.7517	25.4551	18.6174	20.0385	21.0639	21.8077	21.5876	22.0312	18.7653	22.9659	21.3175	22.166	23.3288	23.3904	22.8131	22.7062	19.2374	22.5599	21.4206	20.3485	20.7972	18.5109	20.936	18.8972	18.9969	21.6675	23.1442	20.9862
Q6WCQ1	25.1776	24.7212	25.8786	24.7633	25.2437	26.1774	23.2639	25.1694	23.9857	26.1829	25.6645	24.9415	25.4669	25.4148	24.8698	26.364	24.7366	22.9773	26.6484	26.7193	23.9723	25.1914	23.1273	24.9782	25.4213	22.5809	25.2553	25.5706	24.0951
P46108	25.2796	24.9119	24.9139	24.6169	25.0204	25.7901	24.0124	25.764	25.4437	24.8994	26.234	25.5032	25.2758	26.4703	25.1681	25.8231	25.2587	23.1266	26.1559	25.4983	25.5055	24.9574	24.1213	23.948	22.4764	22.8267	24.8358	24.9079	24.895
Q15008	26.5425	24.9315	25.9715	25.0588	25.1082	25.0254	25.3301	24.2366	25.3625	26.0821	25.608	26.0259	26.1626	26.4927	26.3934	26.8318	26.2936	23.8952	27.0199	26.46	26.6751	25.0709	23.8384	24.1872	22.5113	23.7077	25.4018	24.4501	24.6732
Q96AE4	25.4733	24.7256	26.3882	24.3037	25.1592	25.3243	26.5639	24.2138	24.8312	25.7902	26.7971	24.9509	26.071	26.8784	25.1733	25.9113	25.0784	21.5513	26.0247	26.2104	26.1595	25.0235	23.4151	24.5058	23.5149	23.7428	24.5712	23.1617	24.051
P80303	25.883	23.5288	25.0214	24.0027	23.3116	23.7868	26.2177	23.4971	25.7061	23.4143	25.1767	24.3269	25.6624	25.1566	23.4673	25.3123	23.5961	21.8564	25.7776	24.9322	25.3115	25.0257	23.9986	22.6162	23.3512	24.186	25.4747	21.727	24.8953
Q9Y224	26.8627	25.3957	25.8594	25.1958	25.7025	26.221	24.891	22.1987	24.3152	24.4514	25.6722	26.1164	26.0121	26.6318	25.885	25.7096	26.0197	23.321	26.3601	26.2225	25.2355	26.0702	23.8846	24.6939	22.1001	23.8522	24.8852	24.5347	24.7632
Q9Y625	25.9425	25.8012	25.9116	25.73	25.1437	26.4604	25.1469	24.5782	23.3539	24.5978	27.6168	27.0783	25.1813	27.0869	24.1131	24.3193	24.7411	21.2772	24.7442	25.4441	22.6451	25.2946	24.1919	22.9076	23.7983	24.1865	24.9035	22.4182	24.3672
P05534	19.7478	20.5232	19.1797	18.3814	22.8085	18.8516	19.0673	20.6486	17.9779	19.8729	20.9042	18.933	18.6741	23.8071	19.3929	20.1229	18.8199	18.6351	20.9928	18.2521	17.7717	17.5198	22.1201	18.147	20.4904	17.631	21.0023	20.1859	20.1298
H0Y5B0	26.9311	29.5772	26.2679	26.0267	25.241	26.2971	24.8313	23.7162	23.2186	24.4726	26.86	27.0317	27.8756	26.7999	23.1749	24.4695	23.8089	20.3849	24.7981	25.3264	23.9785	22.5796	21.5927	23.0086	21.54	20.8428	22.1465	21.3929	22.207
Q9P258	25.6747	25.4911	25.3241	23.9023	24.0158	24.6259	24.6734	27.1923	24.1184	23.0563	25.491	24.1357	25.2414	25.7172	23.935	25.0624	24.2101	25.3784	25.623	24.2518	22.7317	23.1865	22.8163	22.1414	22.4269	21.87	23.6467	24.5192	21.9271
P37837	28.6959	27.3247	28.3915	27.3789	27.4041	27.8204	28.642	26.6106	28.7218	29.2722	28.6725	28.3575	28.461	28.8809	28.3672	28.2984	28.0891	25.3505	28.3287	27.561	29.1054	27.6064	27.0129	27.1809	26.1326	27.0493	27.4295	27.7745	27.6418
Q5JRX3	26.1453	24.135	25.1573	25.4727	23.2305	25.0409	26.2624	26.7966	24.1286	23.6025	24.7544	25.149	25.3097	24.8301	23.5926	24.8106	24.282	22.3303	24.8304	26.2686	23.6369	23.2113	27.7862	22.6151	28.5444	22.4974	24.6592	22.367	23.8513
Q96TA1	24.5119	23.1235	23.0051	23.7634	23.9997	23.8399	23.0456	20.4314	20.3988	24.3581	24.3266	23.1414	25.4946	24.0239	22.6094	22.5051	22.9799	21.0898	24.2884	23.6998	23.7862	21.6544	21.1495	23.2265	20.1967	20.9075	20.6729	20.8315	22.2026
Q92614	25.0871	25.4643	24.8176	25.1814	24.898	25.7882	22.5485	26.0717	23.2322	25.0232	24.0547	23.6916	24.8481	24.8378	23.8292	24.6876	23.5986	23.0317	24.8764	23.6885	23.6065	24.1857	23.5838	25.3544	23.5844	23.205	23.9825	22.3976	23.5775
P55795	25.6046	23.2155	25.7981	24.1601	23.8561	23.4091	19.8613	20.3597	24.3326	22.7684	24.8304	21.7068	26.2553	25.5361	25.8931	21.0126	23.4244	18.3417	21.7781	25.9526	23.4871	23.4009	22.6464	24.2486	21.7012	21.4815	21.2435	20.4061	21.369
P42330	25.6509	26.162	26.6515	26.0776	24.813	25.3657	26.4942	28.5292	26.7107	28.699	26.0223	25.3059	26.1674	25.6914	26.0803	24.4523	24.5094	23.6117	25.6448	26.3532	28.4377	24.6521	23.821	23.681	22.753	27.0106	26.9156	27.2986	28.1011
Q9HD20	23.932	24.5259	26.7616	25.6715	24.422	24.6934	24.4546	24.3168	24.1117	24.3972	24.6329	25.0781	24.4686	24.7393	24.7106	25.6498	24.2845	22.0545	26.7106	24.4331	24.0921	22.3606	23.3816	22.4963	21.9834	22.9972	24.8564	24.521	24.6084
P16452	23.7806	24.3719	24.6204	23.1509	23.7266	23.2339	23.2096	25.1343	24.7372	24.0827	22.938	24.4777	22.7331	23.337	24.4356	24.0959	25.2142	25.8608	22.2629	24.0997	25.8225	22.3354	22.5849	23.4256	24.1247	26.5491	25.7157	25.6099	25.3265
P37840	24.6115	23.8527	24.1969	23.1156	22.7639	24.1561	26.7158	28.2805	25.0893	24.8559	24.7419	23.3384	23.98	24.126	23.5903	27.475	25.5807	26.8758	24.6204	25.9349	26.1742	24.3913	23.6344	26.0245	26.4181	27.907	27.7238	28.8606	28.1968
P02750	27.386	27.2165	26.8558	24.0921	25.6103	23.391	23.7111	22.9805	24.4599	23.1819	27.2589	23.6137	27.4703	22.8467	23.657	22.6433	25.3326	25.7261	23.7866	26.5753	24.1627	23.5823	28.4095	25.2479	26.7599	24.788	21.7424	25.5602	25.8987
O94874	25.3821	24.5757	25.6116	25.0286	24.8855	24.5974	25.9089	27.0402	24.7059	24.0619	25.1476	25.0655	24.2673	25.8105	23.0565	25.1201	23.9788	21.308	24.3686	25.3688	25.7409	23.3288	23.0453	23.4646	22.921	23.169	23.8065	25.2746	24.7136
O00231	27.0102	25.6963	26.0425	25.7669	25.6785	26.5714	26.5255	24.549	27.162	28.0746	26.5621	26.2552	26.2503	27.05	26.7475	26.9797	25.9842	22.9209	25.9799	26.6127	27.657	26.0661	24.5287	26.7224	24.1941	25.1496	26.2211	26.8493	26.6609
Q9Y6M1	24.8391	21.9514	23.8349	22.3692	22.272	22.3041	23.8521	21.1245	23.4497	23.7144	22.6814	22.9777	25.2283	23.2546	23.9078	22.2544	22.7105	22.1599	24.3158	25.1791	24.3095	21.3133	23.2247	21.7141	21.3999	23.5375	23.7169	24.8077	22.7812
Q562R1	26.5696	26.9103	26.0939	25.5783	25.0595	26.015	23.1262	23.2066	26.4079	27.3076	25.9007	26.1368	26.7165	26.0422	27.026	26.5968	25.2685	24.5771	23.822	26.8625	26.6046	27.6843	25.2992	26.6824	25.8081	25.125	25.5715	26.6391	26.1934
Q9UNF1	24.1865	24.0214	25.5876	23.2111	23.8035	24.3349	24.8337	25.7416	23.7212	25.5922	25.1312	24.0424	23.1356	24.9588	24.5442	23.7169	24.4104	22.5903	26.2656	24.349	23.8331	25.281	22.2502	23.1468	22.1211	23.2327	23.71	24.9599	24.5996
P49792	25.1811	23.1339	24.6145	23.2718	23.7938	23.8098	24.1539	25.622	22.5254	24.0045	24.3493	23.4429	24.6725	25.2799	24.5303	25.831	24.7434	23.019	25.6713	25.8838	23.7126	23.054	23.4614	22.855	22.878	22.1476	22.4209	23.0549	21.5741
P42025	25.5249	25.2128	24.9398	25.5819	25.7036	26.401	25.3594	25.0329	24.893	25.9252	25.947	26.4963	25.4745	26.1933	25.8111	25.0662	21.9704	21.7921	25.8294	24.8143	25.1001	26.1262	22.4162	24.4185	22.6335	23.9073	24.7569	24.336	23.9937
P09471	23.2498	24.9813	23.9241	23.2793	23.3527	22.6391	23.8135	23.7272	20.8957	22.2265	21.0087	23.6601	24.5991	21.9014	24.6295	28.0589	24.7419	22.5657	23.8815	25.837	24.8298	22.1621	23.1574	24.713	22.4706	24.7978	26.192	28.225	23.5857
P13798	25.2541	25.128	26.7631	23.8025	24.4987	24.908	23.4368	25.1628	24.9422	23.1582	25.2937	23.9129	26.0148	25.8471	25.6361	25.6773	24.9808	25.6319	24.748	25.8262	22.7663	23.9506	23.7818	23.9213	23.805	25.2198	25.3977	22.5837	24.8065
P62834	24.4649	21.615	24.7176	22.8202	23.8692	23.5191	21.0275	21.6813	22.7887	21.0047	23.4274	22.6105	25.7674	24.4162	23.023	23.6152	22.2882	21.8733	23.7992	22.4579	22.6862	23.8059	22.5566	23.0296	22.8935	22.6248	24.7784	21.7058	24.8635
P26440	25.4064	24.5786	26.0862	24.8633	24.8428	23.4699	25.3958	26.2655	24.125	25.8923	24.8255	24.6257	25.6875	25.2129	25.4276	24.67	23.7728	22.8501	24.6121	25.136	26.9325	23.6977	22.9677	23.3554	21.9407	24.0105	23.2906	23.96	23.7141
O95967	23.3373	23.5721	25.6849	22.7544	22.514	23.6087	23.9142	25.3426	25.2874	24.18	24.8304	24.3317	25.7751	23.7316	24.3079	25.482	24.7127	24.1366	25.6909	24.2935	24.3942	25.9269	24.918	24.6851	25.0259	22.6698	23.154	21.5197	23.6499
Q16698	27.2835	26.203	27.142	26.532	26.5252	26.5223	23.3782	24.5652	26.455	26.8554	27.3529	26.739	28.0378	28.2251	26.5186	26.3619	26.234	24.6651	27.7748	26.5063	28.5	26.2162	25.5506	24.7992	25.1618	26.3592	27.118	23.8754	26.7205
Q9NUQ9	25.2812	25.6274	24.9889	24.043	24.6647	24.7346	23.0756	23.77	23.0865	24.4373	25.656	24.6629	25.2773	25.9696	24.3512	25.1771	25.6918	22.5288	25.1267	25.7026	22.5074	23.7536	23.1894	23.8526	23.6471	21.7164	22.142	22.9124	22.2582
P28161	27.3006	27.6037	25.5859	25.8576	24.8219	26.7921	25.351	24.363	27.1971	24.3185	25.7188	26.5198	25.033	24.9563	27.0465	26.234	24.9078	25.1104	25.5902	26.3413	26.5627	26.2981	25.6469	26.1114	24.1381	25.9276	27.0927	24.8148	27.1524
P61221	25.5087	24.6181	24.7983	24.4655	24.3858	24.9	25.5592	23.9806	24.1773	23.5187	25.0382	25.1541	25.3593	26.0231	25.678	25.4192	23.8518	22.7798	24.9145	24.6314	24.6915	25.1725	23.3614	24.2658	21.6117	22.6573	24.6528	24.4184	23.456
P54727	28.0463	25.0674	26.6806	27.3141	26.8561	27.979	27.411	27.9182	29.9052	29.6109	28.2246	26.1094	27.253	28.6024	27.2799	27.0212	26.3616	23.8299	27.6917	27.605	29.7419	27.4462	26.1142	26.1286	24.2675	30.4097	28.1055	28.4363	28.5136
P43121	26.1546	25.036	24.1731	24.0288	24.75	24.7232	23.4269	21.7555	24.9125	23.9268	26.3627	24.9357	26.6191	26.0936	23.7697	29.0078	24.5711	22.9401	25.1913	25.4682	25.0516	27.0845	23.1897	27.9885	24.7384	22.987	24.4301	24.7753	24.756
Q9NR12	25.7035	24.5572	25.5177	24.0725	24.3186	27.5973	26.4112	23.3689	25.709	26.1365	25.7835	23.8341	25.3194	25.0155	24.3584	25.814	25.1937	23.0859	25.1441	25.7766	25.6506	26.8937	25.9094	24.8741	24.7977	24.5954	27.3957	28.0296	27.4198
Q99873	26.0369	24.5042	25.1477	25.0622	25.8297	25.3478	25.2483	25.1771	24.095	23.9719	25.8703	25.0867	24.8451	26.1725	25.1701	26.5745	24.5184	23.4286	27.0543	25.4798	25.7529	24.7577	24.4993	24.1476	23.3081	23.1403	22.7964	23.8381	23.6864
O00232	26.2588	25.1768	25.8066	25.2699	25.2458	25.4246	24.1051	24.0286	25.107	25.7496	25.5217	25.614	25.6725	26.1549	25.1487	25.3239	24.8996	22.497	24.8304	25.5064	25.2907	24.028	22.3602	23.9835	23.5186	24.6243	24.2498	24.9454	24.8277
Q96FW1	26.6343	25.9969	25.9417	25.8415	25.7696	26.2523	26.6211	23.9917	25.8408	26.4072	26.4755	26.5714	26.3272	27.1142	26.308	27.465	25.8348	26.2832	27.1429	26.5505	26.7579	25.6048	27.0871	25.3167	24.0435	24.8518	25.5103	25.9878	25.2557
Q16822	23.5117	25.2821	25.5185	22.9035	22.973	23.179	25.5518	24.0753	24.0004	24.0944	23.3683	24.6799	25.3188	24.5146	24.5859	26.6037	25.1206	22.7974	24.0354	25.3817	24.7687	24.1358	22.873	22.4053	23.2504	22.4148	22.8662	22.8858	23.583
Q6XQN6	25.479	24.6948	23.8697	24.6348	23.7451	23.7744	24.0951	20.3633	21.1578	20.2034	23.4286	24.0167	25.3471	25.2421	22.9099	23.882	24.4716	25.627	25.1044	23.6269	25.9149	22.3649	21.315	22.4538	20.5262	22.538	24.0793	22.1992	22.807
P36222	21.4248	21.7714	22.0457	20.5771	21.4132	21.7156	26.3416	25.643	22.0829	22.3509	22.3317	22.2247	22.919	22.0034	22.8092	22.9536	21.5889	21.2375	23.9009	21.9493	23.8256	23.3034	28.2139	23.6531	27.7654	24.2774	22.7241	21.2645	22.4432
P24557	23.143	22.87	24.6508	21.4365	21.7807	23.7441	28.4846	22.8617	24.6873	22.3458	24.7848	23.209	24.3773	25.8123	21.6882	24.2984	23.8489	22.6717	24.3219	24.0047	24.5906	21.9979	22.2368	22.43	21.8572	25.408	26.299	23.6066	27.2006
O60610	23.9806	23.7891	24.1997	24.6064	24.3193	24.0326	26.2757	24.5929	23.9114	26.3609	24.8312	24.7271	24.7782	24.4082	24.6923	25.5844	22.8234	22.6194	23.831	23.5033	24.3761	23.6691	23.0017	23.6213	23.3689	25.9676	24.0747	26.2782	24.4757
Q9Y281	25.1949	25.0363	25.3527	24.5563	24.4065	24.8069	24.1684	24.6276	25.1209	25.3444	25.163	25.3659	24.8184	25.9705	25.0301	25.5597	23.9011	22.6876	24.7149	24.4348	26.3047	24.2411	23.3518	23.3984	21.8445	24.0582	24.8318	25.937	25.2315
P25787	25.8459	25.4671	25.482	25.1688	24.8814	25.7874	24.7909	25.4328	24.3603	25.1562	25.7847	24.7929	25.9232	26.1935	25.3273	25.7408	24.9395	24.6618	27.2305	26.1463	23.0715	25.2242	24.6262	24.8469	24.1561	24.5511	25.1016	22.9121	24.5804
Q99829	26.7513	25.5438	26.0919	26.1205	25.5764	26.4022	26.3102	24.5611	23.5416	27.5281	26.7955	26.3609	26.2702	26.9783	26.6091	26.9871	25.308	24.1296	26.7276	25.74	26.9108	26.1481	23.5645	25.0777	24.5575	24.263	25.926	23.7397	25.4473
P23527	30.9246	30.0771	30.8331	29.9919	30.158	30.3774	32.8448	32.7405	31.78	32.2877	31.1019	30.2741	31.3347	31.1222	31.0104	32.083	27.6829	26.2497	30.1066	29.7038	31.9076	31.293	29.7064	30.4656	28.4644	30.8593	32.2408	31.0428	31.6612
Q15717	26.2273	26.0917	26.5431	26.859	27.3077	26.1943	25.0084	23.1729	27.6873	27.4595	26.6801	26.9556	27.096	26.8509	26.8461	27.3607	28.8016	27.0441	28.3339	27.3606	27.4278	26.4112	26.9389	26.8697	27.6109	28.546	27.508	27.6528	27.8396
P43304	25.2493	24.6963	25.8132	24.6511	25.3596	24.5698	27.3486	25.611	24.3553	24.1978	25.5834	25.7293	25.5209	25.8097	24.793	26.5268	26.3471	23.4934	26.6077	26.7146	26.7966	23.7853	23.8209	25.3988	22.6011	24.0558	25.8668	25.116	24.854
P22570	24.9576	25.0714	25.3026	25.0191	24.5986	24.7905	23.9479	22.0639	26.8637	24.6823	25.4803	25.3222	25.8946	26.0993	25.9959	26.0374	23.6259	21.3756	26.5517	25.8445	24.4572	24.1463	22.9077	23.6562	23.1533	23.5827	25.2583	22.9496	25.3755
Q7Z2W4	24.3766	22.6696	24.2755	23.8077	23.3759	24.177	21.8474	24.5101	22.2711	22.8118	24.3057	24.381	23.9565	24.8128	23.1432	24.5397	22.1312	21.034	24.6049	23.6442	23.923	21.6479	21.1947	22.7292	21.3388	20.7757	22.2758	22.0374	22.5217
P11137	24.8615	21.4869	24.7383	23.7054	23.6854	24.7096	24.1882	25.1707	22.1044	23.2181	24.668	21.9256	24.8282	25.013	22.0506	26.9086	23.8426	22.4984	23.7715	23.436	24.3331	21.7647	23.4452	22.1	22.2747	22.9974	25.4843	27.318	24.4447
O75828	24.2989	22.2116	24.274	23.9454	23.3007	22.9956	25.4557	24.6443	24.2903	22.5406	23.3441	23.5577	25.5449	24.0507	22.7766	26.8355	25.2013	22.4568	23.6204	23.241	22.6532	23.636	25.0161	22.9921	25.7917	21.9878	23.1435	22.7248	24.4169
Q13308	24.7334	23.8838	24.6257	24.6834	25.3623	24.0118	25.873	25.9395	25.6776	25.9943	25.48	24.1642	24.0753	25.8143	25.779	24.9557	24.461	23.1539	25.553	25.0013	24.4552	24.4371	22.88	23.8745	22.8559	23.74	25.0693	23.9823	25.0109
P31937	26.1725	24.5991	25.2412	24.1216	25.0869	25.209	27.2788	26.6554	25.066	25.4606	25.3241	25.7074	25.5772	26.1752	27.0324	26.1833	25.8583	22.304	28.5548	25.8773	25.8389	25.0589	23.5246	24.2804	23.1604	24.7992	26.0555	24.7026	26.0126
P53004	26.4592	25.7843	25.1427	25.1862	25.5635	25.9553	27.4849	24.9958	27.1961	26.6869	25.3383	26.0586	26.1431	25.9095	26.8902	26.8814	26.2577	24.503	27.4823	26.4278	27.1685	26.1311	25.4564	25.3173	24.7365	25.9053	26.4687	26.272	26.4857
P07602	27.454	25.6814	28.0219	27.7113	27.0742	27.8969	28.8049	29.5806	29.5515	29.4665	28.2307	27.6059	28.4633	28.7027	28.4242	28.9435	27.1229	23.9944	27.8307	27.8515	30.0456	29.0154	26.5281	28.1797	25.5249	29.7804	30.9415	30.7958	30.8704
O75521	24.358	22.187	24.6257	24.2989	24.993	23.0991	20.7241	18.7766	20.4894	21.0043	23.9517	24.1651	25.9599	25.6362	24.4458	23.9138	23.0666	23.6712	26.2153	19.5697	25.9776	24.0089	23.5708	23.1473	22.8923	21.6359	21.9903	19.4047	22.8214
P0DOY2	28.8017	30.1984	29.6387	31.1181	30.465	30.7444	30.5526	30.4274	30.5299	31.5902	29.9457	29.26	28.27	30.4218	28.6164	28.6703	27.2951	29.5699	29.0996	29.0542	27.6931	30.943	31.7852	30.6189	30.8085	31.7801	28.839	30.4211	30.2902
P43004	21.8956	21.8126	22.767	20.8802	22.2326	22.7206	22.0283	23.1803	21.0249	20.6285	24.6749	23.2392	22.458	23.3084	22.8941	27.2408	21.2422	21.0567	24.1691	24.7504	23.6411	24.7566	20.5548	24.6688	20.3647	25.2421	26.3215	28.2479	25.2149
Q9Y3F4	24.8517	24.4299	24.7459	24.537	24.9952	25.8254	23.0499	24.7558	24.3906	23.7983	25.596	22.393	25.6776	25.9972	23.776	24.4639	24.2571	22.8663	24.7208	25.0417	24.1515	22.6913	24.22	23.8228	23.3802	23.5518	22.1962	25.0216	22.8822
P49407	26.6734	24.1651	25.4866	25.8218	25.78	25.9882	24.4657	21.2065	25.8123	25.162	25.6457	24.0372	26.3255	26.5906	25.406	25.6904	23.2891	22.2739	26.2821	25.8136	25.6069	24.6874	21.6474	23.9502	22.2636	24.3968	25.133	24.9718	25.145
P20073	29.2442	25.65	26.1234	25.8187	25.0037	25.6882	26.9422	25.9693	26.2336	26.5077	25.8771	26.0251	29.2511	26.5413	25.5721	26.5725	26.3399	24.8041	26.8594	27.1612	27.0487	26.3775	25.2631	26.8349	24.536	25.2891	26.1053	26.3526	25.5981
P10253	23.8598	25.3676	25.5382	23.4577	24.7822	24.6264	26.7639	26.5025	21.1164	23.8843	26.107	25.5418	25.8059	25.6988	25.1081	26.7063	24.697	22.3499	24.8153	23.4173	21.0924	23.6632	22.0906	24.15	22.2981	23.1217	21.9142	23.3783	24.3187
Q02108	25.6033	23.6997	25.5964	24.3422	23.9475	25.0524	25.2416	26.2149	25.7269	26.1106	25.9206	24.7531	26.1953	25.5576	25.0494	24.789	24.9892	21.7102	25.9677	25.4756	25.3451	23.7447	23.0457	22.4483	23.7297	26.5526	26.1136	23.4799	26.9068
P68400	25.8858	24.4901	25.6241	24.3184	24.6432	24.7422	24.4219	22.9201	23.9088	23.3189	25.2632	24.2355	26.3172	25.6837	24.6296	24.7348	24.6966	22.8691	25.5584	24.4772	24.7758	23.3693	22.3164	22.492	22.1749	24.6912	23.5741	24.0213	24.2498
P10155	26.4406	25.0639	26.1922	26.017	24.9757	26.1859	25.2042	24.423	25.6286	25.3444	26.2057	25.8686	26.3154	26.3899	25.3723	25.8661	24.2851	22.1707	23.7822	25.9399	26.072	24.9171	24.4914	24.4009	23.9996	23.5876	25.7793	24.9022	25.6098
Q15417	25.9439	25.5987	25.0921	24.3397	24.5356	24.9366	29.9298	26.4862	23.1023	26.0379	24.4544	24.8982	25.8392	25.3554	24.4908	26.8714	25.5237	24.7961	26.3841	25.5569	24.5702	25.6332	25.7392	25.3605	25.0373	23.7449	24.3125	24.6307	24.6448
P07203	27.7545	26.5493	27.3213	26.2115	25.7329	27.5069	26.9128	26.7449	26.8338	27.8976	28.1932	27.318	28.593	28.6955	27.2463	27.7025	27.3934	24.8814	27.7188	27.5894	27.6667	27.2357	26.1841	26.8161	25.4041	25.573	25.7093	26.2438	27.0635
Q9P0K7	25.3002	23.4355	25.6139	24.9635	25.0515	26.338	24.4988	21.4615	25.7027	25.7746	26.6933	25.9159	25.4174	26.353	24.6626	25.513	25.1325	21.0381	25.6197	24.7647	24.4322	23.9989	23.5309	24.5223	24.8964	25.2541	26.4904	23.1323	26.3599
P24043	21.0753	23.2196	22.1138	21.4151	22.2848	22.5846	25.6359	22.5093	21.7553	20.284	23.2203	22.7188	24.516	22.1189	23.475	20.8168	24.075	22.2989	23.7371	22.0935	21.7013	25.8836	21.3974	25.3147	21.5605	20.9145	21.6002	21.924	21.1037
Q9UH65	25.3933	24.3999	24.9835	24.7721	24.3831	24.8244	24.3836	23.5459	25.5773	25.7739	25.8703	25.1309	24.6553	25.4352	23.668	23.2728	24.4779	21.2274	24.7395	25.6649	25.2129	24.7471	22.8352	23.7305	21.0073	23.0401	26.3377	25.546	25.2484
Q14789	24.3267	23.8464	24.8013	23.92	24.5521	24.3229	23.7333	22.194	24.597	24.338	23.4337	23.6419	24.7755	24.6561	23.5758	24.621	23.6828	21.5793	25.062	24.2275	24.6938	22.2218	23.6987	22.0804	21.335	22.8074	23.5576	23.8827	22.7218
P11532	23.2443	22.0013	24.953	21.185	22.6728	22.4437	23.9631	20.3591	24.6979	24.9115	22.6722	24.0519	24.7956	23.2088	21.0143	23.5027	22.8986	19.9801	22.9856	23.1994	23.2588	20.658	24.375	25.5515	22.0913	24.9935	25.634	24.415	25.3277
P05186	26.9491	26.299	26.8493	22.6108	25.585	27.6062	23.6242	27.2344	22.1685	26.1049	23.946	27.3481	23.9807	23.0928	22.9203	23.008	23.7074	25.7422	23.3208	26.3056	24.0219	22.4077	23.5764	21.5182	22.8021	23.6162	21.082	25.4881	21.9741
P08134	26.9349	26.6745	27.4128	25.8926	26.9749	27.3043	27.3161	28.1953	27.8278	28.458	27.6962	26.3235	27.6522	27.9215	27.6197	27.1435	27.096	24.5315	28.303	27.5973	28.4314	27.2542	25.8549	27.2044	25.5584	26.1061	27.0001	27.425	26.5782
Q9Y277	27.7055	26.717	27.4557	26.9801	27.192	27.2406	27.7271	25.9044	26.3622	27.5491	27.1242	27.4076	26.0433	28.1622	26.5215	26.7289	26.4717	23.5667	26.6338	26.6137	27.5927	25.7296	24.8383	24.3442	27.2896	25.8164	27.2624	27.3791	26.6488
Q9H3U1	23.7675	22.7675	23.8969	22.8168	22.702	22.0505	22.5126	25.2219	21.3898	20.4192	22.866	23.3394	24.5456	23.535	21.8331	22.3673	21.9936	21.3359	23.7047	23.5182	23.3823	21.5337	21.7223	21.8953	21.3603	22.005	22.8672	23.0202	22.4502
Q9NPH2	28.4454	30.3675	27.134	27.1875	26.8808	26.1983	27.2018	28.2324	26.5821	26.4803	27.8786	27.694	28.9126	28.2771	26.6367	23.5327	28.2262	28.7617	29.8485	27.8881	28.1174	28.5881	27.7	29.0693	27.8637	24.5652	25.8116	24.1663	25.1581
P12081	25.0922	24.8628	25.674	27.4472	27.554	27.2198	27.9338	25.5582	26.8747	26.715	26.5411	27.447	25.3286	27.1489	25.3155	25.7409	25.6119	22.7856	25.8534	26.2436	26.5637	25.4617	25.2477	24.3639	24.1062	26.2913	26.9459	27.2528	26.092
P13861	25.9617	25.7736	25.2395	26.0434	24.6885	25.3126	25.3188	25.5155	25.9609	25.8055	26.005	25.7358	27.6568	26.204	25.4946	24.9778	25.7218	22.0037	26.3914	26.4412	25.9694	25.1627	24.5883	24.5807	25.066	23.5524	25.2435	25.4807	24.5622
Q9UHL4	25.0586	24.1986	23.1797	22.2409	22.8572	24.2059	26.4383	26.1206	24.2851	24.7693	25.6435	23.852	24.5904	26.4492	23.7387	25.1897	23.9778	22.3182	24.6436	25.4169	25.5564	25.2588	22.1104	24.154	22.5898	23.3488	24.1751	24.8549	23.505
P05937	24.8882	23.0979	22.566	21.8201	22.8598	22.589	23.9355	23.1293	22.0273	23.8094	23.53	23.4177	24.7359	24.162	21.4276	23.305	22.108	21.2686	28.3377	23.3902	23.2873	22.2616	23.7499	21.7106	24.4495	21.2935	21.7218	22.5538	22.0723
P52566	26.7929	27.0068	26.9843	25.5243	25.2352	25.8225	26.3416	24.4342	25.8005	25.8857	27.6146	25.7654	28.0789	28.1897	24.9274	26.2318	26.0762	25.0653	26.2164	27.048	24.8514	24.434	23.4676	25.1818	23.853	23.5363	24.0959	22.854	24.6567
P26196	25.9058	24.3892	24.7353	24.1453	24.3745	24.5421	24.9175	22.1105	23.4226	24.1495	25.0861	24.8326	25.4591	25.8868	24.6877	25.2112	24.8365	24.5788	26.2309	24.4233	27.1667	24.1425	22.8251	24.1855	22.578	22.8109	24.4182	23.7547	23.9703
Q8NE71	26.1039	25.0824	25.795	25.7166	25.6762	25.637	23.0743	21.5658	24.479	25.2457	26.0845	25.5187	24.5946	26.5691	24.3762	24.6739	24.4575	22.4641	26.0458	26.6781	24.4512	24.0754	23.2287	25.0711	24.6135	24.4139	24.1811	23.9591	23.7964
A0A087X2D8	23.3243	20.0476	22.1801	20.8242	21.8163	21.5635	13.7368	17.4777	21.6645	20.2379	22.7284	23.1564	22.6009	23.5909	21.3353	14.066	22.6869	18.5403	12.4571	22.5345	12.96	17.4231	14.3147	15.6483	19.7711	14.9189	15.1856	15.5522	14.5592
P26368	26.5308	25.2783	25.7097	24.3533	25.3917	24.7278	23.5295	23.2399	24.3223	25.1161	25.593	25.3485	26.6022	26.2526	26.4562	26.603	26.2358	23.0337	27.6274	25.9571	24.9396	25.0802	22.5879	24.1144	24.2327	23.0687	24.5457	23.7772	23.7738
Q9UQ16	20.1892	19.1169	19.1138	19.4364	22.3681	19.8485	21.1832	19.026	18.771	20.7627	19.5114	21.015	19.5015	19.4379	21.2966	21.9898	21.4087	20.0409	20.9951	19.2863	23.9438	19.0743	20.6187	20.4594	19.4958	19.9417	22.0039	25.6876	22.2298
P07358	21.9886	21.7692	22.2108	21.2935	22.2445	21.756	22.3513	22.9392	22.3272	20.6804	20.9832	22.2415	23.124	21.5137	22.8701	24.0275	21.2912	23.5545	24.5132	22.2864	20.1539	23.9495	25.211	23.5121	25.4122	19.6371	20.8652	20.2971	20.557
P26639	25.9307	26.3547	26.7787	26.1774	25.6427	25.8239	25.4856	25.1952	25.1094	24.978	26.3193	26.2128	25.6261	26.432	25.8073	26.6182	24.8126	23.6266	26.7016	25.5586	25.8765	24.9814	23.7212	25.0636	23.8871	23.4383	25.392	23.2074	24.9468
P04271	21.8106	21.7275	27.804	19.7365	21.9853	21.9045	19.856	20.3755	21.2158	21.3853	22.9399	23.9145	20.9203	21.7547	21.2156	25.9145	22.0479	22.2623	24.1714	23.0744	21.8793	25.176	22.3506	27.0982	21.1533	24.1795	23.7321	26.1059	25.7055
Q13418	25.9677	25.5103	26.0222	25.8101	25.6723	25.1867	25.0352	26.3081	25.1608	25.4715	26.326	25.4485	25.8935	26.4758	26.2575	24.9734	26.688	22.3562	25.3082	26.0329	25.1067	26.4711	26.8971	25.2972	27.254	24.6937	25.6194	25.8313	25.6639
Q9UIA9	24.9267	23.4568	23.4352	23.6777	23.3867	24.1752	25.3853	26.0698	23.2363	23.5037	23.651	24.4782	23.9623	24.8742	23.2188	24.1407	23.5622	22.3869	25.0191	23.3447	24.3879	22.9526	23.6338	23.0054	22.6028	22.4875	22.9961	23.9804	22.4379
Q92734	26.1037	23.2489	25.6512	25.0804	23.9856	25.4033	24.6455	22.147	25.8911	25.7658	26.0238	24.392	25.8138	26.4421	24.6489	25.6209	24.1646	21.1576	25.2937	24.8491	26.0877	24.7196	25.6529	22.2299	20.2134	23.6248	24.6421	23.5407	23.5332
P52294	22.8074	22.5972	23.4254	21.2376	21.5517	22.6837	23.8899	21.2979	23.3044	20.8123	22.0735	22.6177	23.7535	23.4066	21.9857	21.5273	21.8947	20.6837	22.4149	22.229	22.3725	21.8099	19.5421	20.5115	20.725	18.9797	22.3876	19.1141	21.3178
P51608	27.2095	24.7638	26.7372	25.1408	24.4284	24.2501	23.1814	21.1146	24.8285	24.6887	25.3796	24.5118	26.4779	25.5111	24.9178	25.1475	24.1499	21.5793	25.9928	24.6974	23.0394	24.0535	22.1127	23.2523	21.9929	23.8625	24.0886	23.5553	24.3917
O15382	25.3025	22.4419	25.0572	24.2763	24.4945	24.2659	23.238	20.6354	22	20.3553	24.8014	24.7672	24.3642	25.6822	22.6954	22.0504	24.8276	21.7474	24.4153	23.9343	24.7484	24.2185	23.1471	21.6232	22.025	23.9911	25.7106	24.5165	24.9437
Q9BT78	25.8349	25.5588	25.9885	24.9511	25.04	25.0472	24.2418	25.2566	25.4851	24.71	25.1173	25.2883	25.6498	26.1464	25.9416	26.0816	24.4865	23.8956	26.2078	25.1015	25.9258	25.1347	23.8687	24.7269	22.6953	24.427	25.7862	25.7171	26.4399
Q08945	24.4237	23.743	24.559	23.4058	24.5504	24.568	24.3939	24.9199	24.6731	22.7696	24.7717	24.3483	25.851	25.5469	24.8003	24.9998	24.9602	24.1978	25.5481	23.5336	24.1977	23.5588	23.8945	23.5944	22.9465	23.9812	22.5994	22.9721	23.4851
Q32Q12	29.4052	28.5483	29.3107	28.677	28.2505	29.6998	28.7716	27.2231	30.5778	30.1495	29.8062	28.7865	29.9058	30.2195	30.2122	29.4781	28.9724	26.2384	29.9885	29.868	30.674	28.4848	28.3227	27.817	27.2591	27.587	28.5336	28.979	28.817
Q8TAQ2	25.5814	23.4744	25.6414	27.4194	25.0882	25.5585	22.4096	23.5055	24.7823	25.103	25.7532	25.1412	24.8029	25.1865	23.3964	24.5055	25.1858	25.6864	25.5299	24.393	22.9587	22.9249	22.1658	24.0272	23.0802	21.7696	23.9829	26.0544	25.0785
O95336	27.4387	26.9424	26.951	26.6035	26.1852	27.3698	26.7742	25.1044	27.0454	27.2518	27.4033	26.658	26.5169	27.3986	26.3547	27.9149	26.1928	24.6935	26.0516	26.9521	27.6198	26.1276	26.1868	26.2083	27.5682	25.301	26.3695	25.492	25.8672
P08575	24.0186	24.019	24.5265	22.2433	23.7252	24.5142	23.2701	24.5862	23.3845	24.329	24.8849	23.8891	24.588	26.1208	23.2986	23.9427	23.8609	22.7666	24.8333	25.4836	24.6512	23.5654	22.7868	23.5149	22.3227	22.9872	23.0485	23.0107	23.7972
P61201	25.1876	24.6085	24.658	24.7441	24.1828	24.9834	25.9277	23.5159	25.7993	25.3879	24.7482	24.9451	25.2374	25.7238	26.1895	26.2873	24.7121	23.6794	25.9761	24.8114	25.5241	24.8769	26.024	24.7089	24.2525	24.9381	25.5728	25.0422	24.7544
P05166	25.2746	24.1482	24.7395	25.106	24.8188	24.5482	25.9083	25.7682	24.7589	24.9706	25.6375	24.6264	25.5225	26.6449	25.0089	25.5093	25.1431	23.9431	26.2912	25.3997	25.9384	25.0275	25.1727	24.4621	24.5892	22.5666	24.606	23.2453	24.0804
P30711	26.2517	23.4442	24.6302	24.551	24.3213	25.4987	27.0597	23.4936	25.5829	26.3983	26.1845	26.0459	24.6477	25.2345	24.9826	25.8898	24.8164	22.7591	25.0223	23.6149	26.5755	25.735	25.1148	24.8424	24.1836	22.6181	24.67	24.6504	23.1618
Q02880	25.0854	24.676	24.6876	23.4531	23.6716	24.1674	24.8551	22.3519	24.3133	25.2213	24.7747	24.67	25.0094	24.9987	25.0503	24.9643	24.633	24.2079	25.7248	25.6441	23.4245	24.0633	23.6739	21.9639	23.1029	22.6211	24.5334	24.7768	23.754
Q8IWA5	23.5973	22.9938	23.8066	25.8939	24.746	26.5041	25.3186	22.8389	25.5708	24.8908	26.2415	25.1154	26.6642	25.0065	26.07	23.334	23.5383	21.5819	23.57	23.403	26.9828	25.5425	20.3353	23.2676	22.1506	23.8851	25.0092	25.0197	24.1432
P55209	27.0012	26.4844	27.435	26.4977	25.2368	27.002	26.7647	25.8489	26.5408	25.5857	26.9283	27.0893	27.2936	26.8845	26.3948	26.0252	26.3478	24.4481	27.3644	26.3277	26.3906	25.9451	25.5978	25.3596	25.0354	24.8195	26.0328	25.47	25.4506
Q15942	25.9816	29.4371	25.3206	25.1121	25.8746	26.3624	27.6793	22.6729	25.7768	26.6056	27.6794	25.1597	25.8265	26.2589	24.5758	25.1631	23.5157	22.8128	24.8954	25.1731	25.2607	23.4461	23.194	22.9802	24.8649	26.7207	26.6649	26.4062	26.5365
Q13576	23.7227	23.1266	22.6124	22.7256	22.6985	23.0423	23.0453	28.519	22.2593	22.7147	23.5886	23.6642	23.9199	25.0069	22.6332	22.6402	23.0082	21.3647	24.8778	23.3248	24.6551	22.7287	21.2669	21.3411	20.9535	21.2184	22.5331	21.0728	21.5142
O14579	25.6486	25.5124	25.5619	25.3669	24.7005	25.2198	24.5091	22.86	22.563	22.2529	26.0199	25.3871	26.1052	26.42	25.0735	25.6921	24.7577	21.4717	25.9267	24.9004	23.4783	24.994	23.0037	23.5232	22.3955	25.436	23.0612	23.1897	21.424
O60684	26.1951	24.6546	25.1951	24.5629	24.4251	25.5099	22.9964	23.2618	23.0921	22.5448	25.5997	25.5462	26.7371	25.2588	24.2262	29.4503	24.2506	21.4608	27.4268	25.4555	24.1164	23.4789	23.4552	25.3417	23.0017	22.8782	23.4662	22.5094	22.7821
P07686	25.0045	24.7577	25.7417	25.1786	25.4104	25.6172	26.1871	26.6027	25.1937	26.3854	26.3626	26.0081	25.2901	26.1901	25.0112	26.5809	25.2809	26.3944	24.8366	25.2841	25.7754	26.0981	24.4313	25.2198	24.046	24.3636	24.5122	24.4843	24.5669
Q6IBS0	25.444	25.4207	25.4683	23.8602	23.8952	25.2458	23.1655	22.94	20.7083	23.1338	26.2421	23.5115	26.1638	26.1781	22.422	23.6069	24.0502	21.5031	25.706	24.738	21.3222	21.5572	22.5097	21.6374	22.6937	18.9125	20.5259	21.5464	20.4502
P39656	27.0997	26.3643	27.341	26.7165	26.5902	27.2085	27.7331	25.759	28.2799	28.0437	27.3767	26.8375	27.1529	27.5673	28.0002	27.4742	25.8875	23.6196	27.177	27.0571	28.3133	27.521	24.9957	27.2421	24.3537	28.1587	28.6978	27.2471	28.9553
P62906	27.4074	26.5289	27.4507	26.3991	26.1544	26.774	27.2433	26.0781	26.1	26.4122	26.9688	26.9305	27.5921	27.1772	27.5614	26.796	26.602	24.2065	27.4664	26.985	26.5306	26.6664	25.4183	26.3043	25.2096	25.0828	26.3156	26.1709	25.9634
P35613	25.5798	24.3452	25.1116	27.4826	28.1584	25.7821	20.1674	20.1425	24.9666	25.0596	26.0438	25.1793	26.493	26.156	26.4894	24.9859	26.506	21.7306	26.1613	25.8904	25.9149	24.7725	22.624	25.1452	23.3053	23.5658	24.9833	25.0966	23.8233
Q16352	22.6658	23.0152	22.9321	22.8138	23.7161	24.4009	25.4604	24.784	21.8471	22.0887	23.6808	23.6711	22.2949	22.8509	20.3903	26.1106	22.6546	20.4946	22.2936	22.0985	24.292	21.3422	21.6171	21.7257	20.9868	24.132	24.2989	28.6869	24.2877
Q0VF96	23.4001	22.9875	25.4679	24.2601	22.6328	24.4747	23.4249	23.3143	23.4986	23.8694	25.5108	22.7839	25.6073	24.1436	24.0485	25.3577	22.1867	21.061	26.1998	24.0085	22.4574	26.1158	22.8773	22.7541	20.656	22.7858	26.4214	23.691	25.828
Q9UJZ1	24.9974	23.7371	25.0805	24.563	24.9572	25.1268	20.3441	20.4153	22.2092	22.7005	25.4737	24.4537	25.8082	26.0294	22.4624	23.7791	24.671	22.1896	26.4792	25.652	22.0732	22.4241	21.5858	21.8067	21.3475	20.5893	22.1386	22.0178	22.1088
P60660	29.6191	27.9844	28.8216	28.6214	28.4307	28.9367	28.4608	26.8785	28.847	29.151	29.4897	28.0983	29.5892	29.3061	29.3413	29.5677	29.9044	26.922	30.0814	29.977	29.0871	30.025	29.6789	28.6061	29.0658	27.3598	29.6758	29.214	30.9667
Q9HAV0	23.1422	21.8671	22.3318	22.3531	23.1737	22.1782	19.6448	19.918	23.2591	23.7432	23.2311	22.609	24.3427	23.6878	23.006	22.9848	20.9456	19.5049	25.1904	24.1669	20.8573	23.3456	22.6375	23.3063	21.4654	22.548	22.5305	20.2511	19.9028
O43175	25.1121	26.1673	24.3192	24.5211	24.4929	24.1727	26.0024	29.8013	26.7761	26.1084	25.0048	25.7577	24.85	25.2938	24.0868	28.5206	25.9062	24.2016	29.714	25.6264	26.5277	29.1129	26.6545	28.1643	23.9909	26.8736	28.4954	28.3288	28.118
P58876	30.3587	29.1774	30.6652	29.0315	26.5364	29.5877	24.2816	25.0839	29.2703	29.9851	30.0736	27.7642	29.7071	30.152	29.7804	29.9164	29.967	27.3386	30.5381	30.5741	28.7512	27.9533	27.1156	27.9448	27.322	27.7084	29.2191	27.281	28.4418
Q9BR76	25.6642	24.9491	24.9324	24.5141	23.3446	25.7631	22.8931	22.2257	24.4214	26.6949	26.1905	25.4648	25.2632	26.0888	25.4943	25.0971	25.1247	23.6302	26.0374	25.8567	25.6352	24.9799	23.7981	24.3231	22.7683	23.9115	24.2488	24.8299	25.093
P06213	23.8729	25.2226	25.1618	24.9832	27.0066	21.1148	23.4998	26.4994	25.1806	24.2148	23.3873	25.3067	22.0825	23.0547	24.0482	22.531	23.9906	20.7627	26.6911	24.2953	24.341	20.7199	21.8379	22.7004	21.0631	22.7131	26.133	24.231	27.3595
P48047	28.0891	25.9787	27.8814	27.1724	27.4235	27.0762	25.8054	25.2789	28.0343	27.9962	28.0509	27.5176	27.8189	28.5622	27.8141	27.5806	26.8698	24.4973	27.1887	27.1926	29.0479	27.3382	26.1802	26.0389	25.2164	27.292	28.285	27.9756	28.1327
P09417	25.8392	24.4194	26.026	25.5905	23.7705	25.5444	21.4698	25.9667	24.3671	25.577	25.5393	23.499	24.8631	26.3965	24.4252	25.6858	22.7477	21.8261	25.6464	24.795	26.4566	24.0184	24.0494	24.6012	23.6704	24.6224	23.7635	26.6728	24.4881
Q9UIJ7	26.848	26.07	25.799	26.03	26.1423	26.0889	26.0193	25.5277	27.7285	26.7594	26.0626	26.6834	26.1624	27.3788	25.8945	26.998	26.777	24.1374	27.2455	26.2724	27.4947	26.3686	27.9924	24.7202	23.5015	26.6096	26.8779	26.6012	26.9509
P08572	25.7794	26.3923	25.7757	25.0966	24.8618	24.6441	25.585	28.5531	26.0252	26.3675	24.2333	23.8889	26.3482	25.7605	26.191	28.3663	26.0084	22.5832	27.2159	25.198	26.84	26.6262	25.2264	24.9657	24.4565	26.3205	27.1179	28.8947	28.0174
Q9Y2S2	26.0701	26.4809	25.956	26.2228	26.1502	25.9538	24.9133	23.9912	24.2709	25.9273	24.0707	26.1768	24.8865	25.1209	25.5975	26.1785	25.2173	24.2952	27.1578	25.8629	26.7289	25.2425	25.5728	24.6015	23.538	24.6115	25.2255	24.8003	25.3436
P08697	24.6339	25.1581	25.1712	24.5491	23.9116	22.2492	27.2079	22.8152	26.2729	23.3483	23.0914	24.9232	25.8054	23.4375	24.7695	25.1212	22.9399	24.6072	24.765	24.4582	23.7176	23.8383	25.0569	23.0159	24.1309	24.6459	21.7917	23.3694	23.0659
O94905	27.1015	25.4988	26.7811	26.6772	26.6799	26.307	26.3006	26.5531	25.7455	26.0728	26.9515	26.4999	25.7241	27.5503	26.2005	27.5099	27.0705	24.2326	26.8371	26.4833	26.8678	26.5791	24.7016	25.9262	24.2117	25.8586	26.5662	25.6525	26.6392
Q8WWI1	20.9088	20.4768	22.4096	21.0229	20.5934	21.6365	21.6256	23.1149	24.6186	21.7404	23.0409	21.1928	22.7987	21.5605	22.2925	26.3762	20.9968	20.4124	21.7383	22.9008	19.8627	21.9454	21.4383	21.8881	21.3456	21.3884	20.5931	20.7501	19.9853
Q96PY5	24.5873	23.7329	24.6536	23.5175	23.0423	24.9795	24.616	23.2847	23.5458	24.6783	25.4855	25.4647	25.455	25.7418	24.9324	24.8536	23.4786	26.5022	24.9249	24.8644	24.8705	24.0963	22.015	23.7592	21.5906	21.8124	23.5509	25.3856	23.5596
Q9UKV3	25.4556	24.0257	25.4843	23.6655	23.8272	24.2108	24.318	26.9614	25.2738	21.9384	24.6662	24.2706	25.6803	25.4178	24.1894	25.1606	24.4086	22.5045	25.0947	25.2405	23.6619	27.5486	23.3997	26.2453	23.3419	24.7692	23.4793	24.4378	23.9886
A1L0T0	24.4945	23.569	24.537	23.0884	23.8652	23.9677	24.7054	20.9792	24.2018	21.3228	24.6498	23.2926	25.319	24.755	24.7313	21.8175	22.0289	21.9568	22.3572	23.3578	23.1978	22.6806	22.3912	22.3082	22.3092	24.335	24.1049	24.2309	23.3694
Q9UHD8	26.0109	26.5488	25.8859	26.5574	26.3	26.9613	25.2439	25.565	27.3762	26.6703	26.0193	26.3593	26.1406	25.8941	26.1422	26.8817	26.0483	24.9	26.4007	25.6973	26.2847	25.5753	24.0174	24.9362	23.3592	23.8797	26.8768	26.9249	26.7091
Q96P70	24.3077	23.5539	23.5631	22.3083	22.1054	23.3747	23.6194	26.0373	20.6128	22.4963	22.6448	23.7225	23.7261	23.6271	22.3986	22.3466	23.0139	20.4189	22.8041	24.8662	22.3026	21.5682	22.8981	21.2196	21.1485	21.8108	21.9467	20.9817	21.0661
P29992	25.6281	25.2535	25.3714	25.8583	25.9848	25.2638	27.7794	24.3821	25.7754	26.1068	23.7846	26.6897	26.2946	25.5318	25.8262	25.7567	25.6435	21.9131	25.9001	25.8	26.765	24.4021	23.9081	23.9264	22.8451	24.4783	25.434	25.3358	25.0847
Q96F07	25.7904	24.4706	21.1889	24.0395	26.4911	25.0151	22.3952	23.5378	25.3508	24.5452	19.1334	18.3051	25.4737	24.1412	24.7689	25.4194	29.6378	23.0854	28.4723	21.3606	25.3293	27.5589	19.2924	25.278	22.1089	24.411	24.5579	25.5334	24.3092
P34949	25.8704	25.2584	24.8504	23.7532	24.6976	25.0976	25.576	22.5209	24.0638	24.5523	24.7215	24.7086	24.5164	25.4354	24.753	24.426	24.6177	22.2786	25.0142	23.9892	25.6004	24.2601	22.6211	23.9715	22.1913	22.8458	21.5741	26.4346	23.1502
B1AHL2	21.742	25.541	22.7842	21.3687	18.9374	24.822	16.1067	17.4767	22.7577	24.2298	25.6069	23.1918	23.8675	20.9406	20.7252	19.8062	22.7366	25.6162	22.1953	20.5848	18.4629	24.1497	24.7886	24.0752	25.1039	21.8589	22.679	18.5528	24.0903
Q96IU4	26.8526	26.2484	27.1524	25.5606	24.3799	25.4307	28.3205	29.2325	28.4081	28.3195	27.706	25.9057	27.0655	26.6989	27.7134	26.7082	26.7833	23.0102	26.2213	25.3422	27.5059	27.2314	23.8632	25.9884	24.8042	24.9671	26.4224	24.2884	26.7388
P24539	27.4132	25.7116	27.3329	26.888	26.5517	26.8026	25.749	28.4179	26.6665	25.1953	27.205	26.9855	27.7653	27.952	25.9406	26.47	26.1921	23.0234	26.9398	28.0115	27.0839	25.3709	23.8258	24.6238	23.8965	25.9727	26.1978	25.3119	26.0643
P30501	21.5742	19.6533	17.5698	22.2278	23.6051	23.1257	21.6385	17.7385	16.8486	17.7513	23.126	23.1375	21.816	22.7482	20.9733	24.4591	22.597	18.0767	22.6419	22.8508	17.722	23.5287	19.088	20.6015	19.2632	17.9408	17.4861	16.9978	18.0527
P49747	22.7714	23.4915	22.4376	20.7831	23.6298	25.823	21.5127	24.8271	21.5793	22.7968	22.9066	23.4106	25.6793	22.9473	23.2483	24.7467	22.8098	24.9401	22.3464	23.7177	24.9136	21.7486	27.7962	23.6877	25.8944	22.1886	22.8164	22.8665	21.6741
Q9UEW8	25.8016	25.7736	26.2903	25.3049	24.5707	26.2278	24.1795	21.8097	25.698	24.6614	25.8615	26.0697	25.5544	26.2032	24.2734	23.3231	24.6542	22.6908	25.1245	26.3563	25.3629	24.1506	22.2627	23.026	22.2211	27.3633	23.8733	23.5618	24.1053
Q96AB3	26.563	24.0893	25.372	25.2734	24.8098	24.4817	20.3202	23.4569	22.5359	21.6953	25.1153	24.5895	26.9426	25.8275	22.6343	23.35	24.0844	20.7482	24.7916	24.5045	23.9083	22.9305	22.0412	21.7385	22.6914	21.1228	23.5236	21.0876	22.8948
Q969V3	23.9143	23.5491	24.8152	24.0603	23.4974	23.4462	21.9677	20.1856	23.8388	22.3997	24.4943	22.0726	24.2125	24.6821	22.6113	22.8216	24.4719	22.4087	24.6646	24.0143	22.7524	22.1776	24.2748	22.6268	24.8966	22.9539	23.0629	21.5101	24.5625
P05026	27.6949	26.6996	28.5546	26.3479	25.8183	28.3677	26.1451	22.9554	28.207	28.2335	28.4687	28.0649	28.244	27.3455	26.7619	28.3596	25.6286	23.0424	28.3542	27.4357	27.4329	27.7892	24.4371	27.4826	25.2964	26.5179	27.3134	29.3833	27.0047
P22059	25.5448	24.0083	25.0614	24.0398	24.2296	24.7671	25.2923	24.0038	22.8586	23.474	25.3817	24.56	25.4601	25.2525	26.0466	26.7198	24.954	22.0206	26.4646	25.3363	24.604	23.6152	22.9776	24.2382	22.9341	22.7805	25.1485	22.549	23.2594
P54709	25.8604	24.7671	25.8489	24.8065	25.6375	25.7633	27.6271	24.2584	25.3567	26.6912	26.6592	26.0107	26.6855	27.4116	26.6986	26.248	26.1843	22.0986	27.0786	26.643	27.4587	25.6931	24.0631	25.2656	22.8002	26.8437	28.1231	25.9165	27.5287
P61019	26.7067	25.5956	26.4773	26.1166	26.5441	26.3902	27.4959	23.4204	24.991	24.6962	26.35	25.7925	27.1804	26.531	26.6298	27.2344	26.8139	27.1373	26.7639	25.9869	25.6907	25.5886	27.0921	25.8531	26.429	25.6366	25.5872	25.8977	24.931
D3DSM0	22.8418	21.9698	23.9968	21.1149	23.4893	22.4216	24.2845	20.232	21.6656	24.0579	25.9606	21.4843	23.583	24.4325	16.1771	21.5739	20.0182	17.3221	17.5598	22.9737	22.6124	19.9632	18.2494	20.7718	18.2939	21.5377	21.5288	18.9112	22.1972
O75947	27.7532	26.5155	27.8632	25.1524	26.4361	26.0495	26.2092	24.7127	26.0962	26.2	26.9577	26.4955	27.9178	27.2791	26.3966	26.3446	25.2154	25.2995	26.984	27.7597	26.9737	25.9481	25.7028	25.8826	25.803	25.9165	26.8019	26.5246	26.5759
P51610	25.0485	23.1762	24.6377	24.1641	23.8507	23.5187	23.9243	23.5543	24.004	24.7578	25.1283	23.5255	25.3423	25.3524	23.0766	24.4188	24.5235	20.821	25.4453	24.3734	22.9805	22.8732	22.7263	22.327	22.2004	20.8947	22.3957	24.0217	22.1333
P55735	25.9302	24.7214	25.3634	24.5266	24.7828	25.5838	24.9325	24.3545	24.25	25.4885	25.8198	24.7485	26.1944	26.1623	24.4234	25.4887	24.5234	22.5813	26.3356	25.7759	24.1708	23.7498	24.1775	23.6851	22.2384	25.5104	25.8955	25.1615	25.3982
Q96SM3	23.1048	24.7318	22.1058	22.7005	21.852	23.2467	22.8511	23.7444	23.0112	27.1396	23.2981	23.3269	26.1033	22.4586	22.8796	24.4657	25.9078	25.2665	23.1829	28.3318	28.3881	25.6718	25.3959	24.4136	25.2862	26.6373	23.0756	27.7296	23.991
P18085	26.124	25.4508	26.341	25.4345	24.801	26.2302	28.466	24.7438	25.9106	27.9754	26.4331	25.7155	26.3134	26.9179	27.038	26.3925	24.4569	21.8316	26.6968	25.5813	27.2202	25.6676	24.0486	24.2498	23.3339	24.8842	26.4229	25.9051	25.7161
Q14573	23.745	22.4111	24.0132	24.2152	24.7501	24.5835	26.7343	25.4624	25.4383	25.1657	24.4469	25.2115	23.1888	23.4666	23.2163	21.9371	23.0501	21.6812	24.3248	23.0644	25.7651	21.4372	23.4555	21.9031	23.9763	24.8778	25.4299	25.7256	24.8067
O14974	25.8113	24.8092	25.9587	25.2885	24.2796	25.5529	26.5138	26.5481	24.7761	25.0313	25.8031	26.1329	26.4038	25.4332	24.9723	24.8052	22.9637	22.3843	25.9048	25.7261	23.3754	24.4051	22.6013	23.281	24.326	24.9172	22.2421	22.9798	25.0555
P05452	26.2164	25.6981	27.4903	27.1004	26.4676	26.5094	26.6486	25.1984	28.1685	26.1386	25.5156	28.5719	26.0759	26.7125	26.0099	25.2651	26.76	26.5344	25.7969	25.4683	22.8122	27.8311	27.5053	27.3609	26.7043	26.0304	24.3086	24.454	25.0321
P13716	25.1421	24.3769	25.8848	25.0305	25.4354	25.0645	23.235	22.6293	24.6475	24.6714	25.0798	25.0545	25.744	24.7263	26.3183	26.5254	25.3318	26.4694	26.6488	23.937	24.8547	25.49	24.1624	25.3617	24.8087	26.1741	25.5557	25.2873	25.0143
Q9BY89	24.9667	21.9868	23.6371	24.4412	24.0442	22.9698	23.2356	19.4609	24.9208	23.4249	26.6068	23.1052	23.4295	24.587	22.4729	21.7157	22.7321	21.4238	24.2872	24.03	22.7089	22.5188	20.2563	23.874	21.4136	20.7267	20.6226	20.6395	20.7903
O43396	26.6326	27.2306	26.3439	26.3376	25.74	26.2057	25.5533	25.182	25.1491	26.0428	26.2084	25.8912	25.3888	25.9264	24.946	25.6407	25.4935	24.5484	25.9884	26.0996	25.3003	25.2079	24.161	24.9015	24.3723	22.8641	25.0154	25.0541	24.4399
P50213	27.6983	27.7228	26.3861	25.4164	26.3393	25.5911	25.4893	24.569	25.5088	25.6869	26.0886	25.9534	27.1047	26.6223	26.1016	25.7542	26.0702	23.2212	26.3345	26.2151	25.9635	25.1765	25.2795	24.7568	23.479	24.8894	25.913	27.2217	25.8233
O95834	27.2148	27.6331	24.4452	25.7987	26.6113	27.3371	25.7892	24.1872	25.7225	25.6453	25.4608	26.8281	27.0393	26.1644	26.5271	24.5691	24.1093	23.6654	25.7094	24.7061	27.6412	25.5401	23.6016	24.2097	22.9271	23.6786	24.9781	24.4263	24.7367
P52630	23.8067	22.4768	23.5921	22.0164	22.1504	24.4047	21.728	23.4767	21.9094	20.3334	23.4276	23.6213	24.2035	23.9111	22.8365	23.647	22.0784	22.2922	25.3927	22.5999	22.7433	22.7912	20.3678	21.8037	20.1595	20.7029	20.619	23.309	21.0371
P36269	24.9379	25.6846	26.8137	24.7205	24.6206	21.7933	24.4144	21.9279	24.8633	25.9409	23.7884	24.5516	26.1913	25.5436	22.625	27.0857	25.7919	23.3272	24.221	26.4696	24.8989	25.452	25.663	23.8982	25.7716	21.9695	24.724	25.1004	26.4208
O75955	25.0323	24.7398	25.0897	25.2207	25.2758	26.3528	28.9942	23.2975	25.6824	25.8453	26.4097	25.5021	24.3718	26.1288	25.1034	26.1298	25.8848	24.3416	25.9775	26.5323	26.2935	25.1669	27.1347	24.8849	25.6213	23.9916	24.9648	26.1734	25.2234
Q02750	25.9621	25.0527	25.3554	25.4519	25.3607	25.8014	25.6082	25.8109	26.2542	25.9801	26.066	24.4115	26.2579	26.4998	24.9588	25.6741	25.0606	21.0129	25.7025	25.7602	26.4403	24.6719	23.0966	23.4507	22.8995	24.7681	25.7062	28.0726	26.3933
P46777	27.267	24.7662	27.0293	25.0136	24.8129	25.0891	24.7667	22.8254	25.1942	26.1218	26.7082	23.8169	26.6881	26.7574	26.3112	26.6889	26.0416	23.0585	27.2302	27.6041	26.7708	25.8199	25.4141	24.3436	23.7008	24.579	25.0879	24.721	24.2056
Q9UQM7	23.225	21.8925	20.8623	21.7569	22.8867	24.2898	20.7471	24.039	22.4388	23.5347	22.7105	24.8674	21.4363	23.646	19.5246	25.0265	21.5542	21.3453	21.9615	23.568	23.607	23.6203	23.2565	23.8903	23.225	23.3954	25.5957	28.4516	23.9595
O75694	23.5999	23.1236	23.0349	21.9653	22.4823	22.8412	24.4536	22.4522	24.116	22.7152	22.2616	22.9018	24.0134	23.2099	23.8346	24.203	22.5295	22.4536	24.8107	23.8561	24.3399	22.9093	22.4111	23.6148	23.8183	23.1327	24.473	23.0793	23.2675
Q09028	26.8398	25.6249	27.1546	26.6915	27.074	27.0436	25.0405	27.0278	26.5658	24.8994	28.1926	27.142	26.6977	27.738	26.3552	26.5565	25.2992	24.5318	26.2911	26.4157	27.1781	25.6185	24.9351	26.2437	24.4586	24.3767	26.4429	25.8055	25.9045
O95671	25.8271	24.205	24.1375	23.4851	22.7536	24.6909	20.9622	19.5095	24.4201	23.6699	24.6357	24.2852	24.7999	25.5389	22.1141	23.4999	23.9988	22.0057	22.5046	25.0365	25.3862	21.8374	22.637	22.5709	21.3345	23.0065	22.9852	22.0167	23.1088
P02652	25.7216	26.7392	27.2361	27.3149	26.6792	27.0056	29.2629	29.6333	26.3249	28.0183	27.5842	26.9969	24.9732	26.5022	23.6836	24.5419	24.2565	27.2192	24.7876	26.9962	26.4604	26.1839	28.8293	27.7196	27.4687	27.6187	26.9841	27.8192	26.2936
P62333	27.3595	25.8334	26.5372	25.866	25.4761	26.165	25.6384	25.3302	25.846	25.5762	26.9215	26.4642	26.8754	26.9532	26.5031	25.8543	25.9241	25.765	25.5134	27.5127	25.4156	26.1694	24.3165	25.2734	25.5281	23.7921	24.867	24.3738	23.7774
P39687	26.3929	24.4172	26.1533	25.7585	24.9137	26.1384	28.0447	25.3231	27.4515	26.6794	27.4959	24.8247	26.2921	27.0219	27.1032	27.0122	25.7768	21.7431	27.4677	26.5427	27.4898	24.6165	23.7109	25.5129	23.3309	25.2001	27.4752	24.8689	26.4628
O14979	26.2856	24.5667	25.4275	24.588	24.5209	24.6084	26.5368	24.875	25.0568	25.2541	25.1595	24.4179	26.3775	25.1548	26.5744	26.9392	26.185	23.727	27.837	26.4085	25.5333	25.8432	25.2873	24.96	24.9219	24.6532	24.6896	24.7245	24.0154
Q9UHQ9	25.4922	24.4573	25.5005	25.3108	25.3921	24.654	25.5663	25.7108	25.7029	26.1172	25.392	25.7236	25.6552	25.9672	25.6943	24.9131	25.733	22.2958	26.7517	23.2692	26.4933	25.2684	22.5279	25.0159	23.5666	25.0825	26.5537	25.4212	26.4077
P30504	23.6925	22.8986	24.9647	24.0987	22.9217	24.6091	24.7914	24.2978	21.0807	22.4069	24.4792	23.736	23.3006	25.8914	22.0959	24.4393	24.4944	20.9154	20.7992	23.8124	21.9398	22.8027	22.3348	21.8921	22.9044	21.2398	21.8374	21.6352	21.1792
Q9Y6U3	22.5943	23.5777	23.5512	21.4407	23.6754	22.2446	20.7746	22.6469	24.5895	19.6074	24.7654	22.1971	22.9726	25.0761	23.3057	21.3185	24.8813	24.5544	22.7239	23.8717	21.1616	25.8911	25.5824	26.6928	26.0917	22.4855	25.0804	24.1439	25.0486
K7ELL7	20.2546	17.0908	20.2882	18.3838	19.2333	17.1977	16.1719	16.7155	17.6276	16.7125	17.1256	18.1497	22.3961	18.4802	17.276	18.1915	17.9396	17.7608	17.3665	16.8717	18.0219	17.9662	17.9196	17.8737	17.1908	18.1225	18.0337	16.1006	16.706
Q9NR45	26.1448	24.6549	25.3229	25.5361	24.9762	24.8827	25.2062	23.0713	25.2329	25.2553	26.8586	25.6018	26.9275	26.6141	25.4808	27.1616	25.9462	23.7036	27.4149	25.9077	25.0011	24.9224	25.1897	25.159	24.2785	22.915	23.6384	24.0382	24.9395
P48147	25.5066	26.5425	26.4076	25.2283	25.6313	25.4145	23.1175	25.2392	24.0216	25.8117	26.2412	25.5261	25.2351	25.3404	24.4484	25.5206	23.836	22.4419	24.0706	25.1338	24.5768	24.1972	23.908	24.3472	23.23	25.2759	24.8069	25.5035	22.9571
Q13045	25.0512	24.1143	24.9304	24.1369	24.3155	24.3799	23.7319	24.7619	27.0502	25.0869	25.0561	24.7443	24.0193	25.3057	24.7853	25.4806	24.3238	24.0933	26.7469	25.4198	25.9767	25.4716	27.5225	23.4441	27.1043	26.9646	26.9991	26.8066	27.3039
P49915	24.1737	24.5949	24.5091	23.8508	24.351	23.5449	21.4485	23.0142	24.4982	24.0645	24.6931	24.1997	25.2119	24.7986	23.8039	24.6009	22.9658	21.6403	25.9721	23.8597	25.0349	23.1261	22.0528	23.3492	22.5565	22.4143	23.3498	23.191	23.0025
O14498	26.6624	26.6136	26.5634	26.184	25.0727	24.7265	24.7661	25.8472	26.7026	26.1922	25.4522	25.7668	26.8067	25.1234	25.4534	25.6502	26.1794	27.7451	26.0095	26.1947	25.1587	25.0607	24.3574	25.1587	24.7398	23.5395	24.2724	25.357	26.1818
Q8TBN0	25.999	23.8896	23.7444	23.1185	22.5307	24.4291	20.4722	19.0278	22.0588	23.3733	24.4321	24.3301	24.1414	25.1337	21.6765	21.0527	21.231	21.1722	24.219	23.2918	22.9861	22.1731	21.169	21.4003	20.8936	21.0667	22.2747	20.7712	21.3568
Q86XP3	25.1698	23.6885	24.2487	24.0168	24.6226	24.634	23.2434	22.881	23.6865	24.6434	24.8457	24.6653	25.0128	25.296	23.5559	24.056	23.6115	21.2914	25.4435	24.1624	24.9585	22.6914	21.9868	22.1813	21.932	22.161	21.7549	22.6244	24.0662
A0A0A0MSY4	22.6564	23.0585	24.7078	25.3449	26.1965	24.344	24.1236	24.6105	23.4466	21.2692	22.7112	24.486	25.765	21.6985	22.9444	23.7986	23.0818	21.6919	22.367	23.062	21.8489	22.6902	22.0626	22.8896	22.618	23.5178	24.4823	21.6316	24.7598
Q96AG4	26.652	26.1917	26.672	25.6511	25.9984	25.9977	26.8698	29.8209	25.8786	26.085	27.1569	26.4558	26.8907	26.9642	26.2589	27.3041	26.6231	25.0815	26.4968	26.6756	26.6481	25.6143	26.5766	25.32	24.8043	24.8069	26.2757	26.051	25.6206
O14841	25.2213	27.1473	24.8614	23.9741	24.2198	24.1835	24.104	24.9328	23.2215	23.8749	25.1285	24.2369	24.2433	24.7019	22.7296	22.538	25.4104	22.3635	24.6763	23.6461	22.8976	23.6143	24.6983	24.9227	26.1459	21.3282	22.9502	23.8524	23.5071
O76094	23.8159	24.5801	24.8669	24.2001	24.0421	24.5834	24.5539	26.2062	25.2587	22.0867	25.3991	22.7195	25.0432	24.9638	22.843	24.3584	23.5732	21.9859	25.002	25.6717	24.4501	22.715	21.7187	22.9096	22.4027	24.1405	23.3805	22.4726	24.7638
P0DMN0	25.1653	23.1277	24.2055	22.7762	23.0571	22.1499	24.8752	24.5029	23.8534	23.7293	22.3179	21.5932	24.3183	23.4449	23.9933	22.2454	23.5631	21.378	25.6237	23.9548	24.6837	22.6014	22.7518	21.7453	21.9389	22.9273	21.8752	22.4532	23.1067
Q9H6R3	24.6091	23.7272	24.8869	23.6725	24.9878	25.351	23.7723	23.6595	24.1879	24.0394	24.6271	24.0326	25.292	24.9395	24.4963	20.7268	26.465	21.9363	24.3287	24.3474	25.6709	20.8541	21.4188	23.2579	21.862	23.608	24.4726	23.5084	24.9483
A0A0G2JMB2	16.8498	16.3457	18.4708	19.3375	21.1265	21.1768	10.8136	20.3347	16.6069	17.6573	19.1702	21.8558	22.6158	16.1119	21.7539	16.5578	17.527	23.6767	12.0792	13.4686	15.3547	21.1819	23.3508	23.3472	23.9908	17.2733	17.2736	15.8728	16.895
Q7Z2K6	24.5975	25.5411	25.9692	24.7909	24.6836	24.8765	23.8753	24.3629	24.3548	27.2516	25.4633	24.8723	24.7316	25.5143	24.6153	27.2026	25.9887	23.794	24.4057	25.668	26.3827	23.0456	24.8318	25.1916	23.3013	24.1438	24.7275	24.2285	25.132
P0DP25	29.3315	28.0477	29.3167	28.4108	27.9629	28.8963	27.8527	26.6196	26.765	27.355	29.0883	28.5999	29.1439	29.1627	28.5596	29.4552	28.8326	26.8274	29.5937	29.0944	27.244	27.9879	26.2968	27.6249	27.1416	25.5866	27.006	27.3679	26.6566
Q9Y3A5	26.1043	26.1914	26.5607	25.8431	26.2846	26.3399	25.6537	25.2763	25.7749	25.9864	26.9537	26.1772	26.0289	26.6457	25.4021	24.6428	24.7576	22.9672	26.294	25.9077	26.2278	24.4849	24.6081	24.1928	22.1148	24.6387	24.9783	24.3431	25.5898
P10644	25.6067	24.5175	26.0885	26.0378	25.2446	25.5048	25.0864	26.0541	26.0463	25.4754	25.7605	25.3086	25.6285	26.4943	25.3771	26.2112	25.4406	26.3211	26.4066	25.0045	26.087	24.3516	24.2584	24.0477	23.278	25.3293	25.3005	24.7689	25.3871
Q13011	25.9788	25.212	25.9962	26.038	25.0494	24.8857	25.2001	25.3728	23.4925	23.3365	26.0908	24.909	26.2172	26.2096	25.2927	25.9775	25.3183	22.0478	23.9601	26.0534	26.7038	24.6138	24.8474	23.8989	24.1752	23.9103	24.9883	24.9285	24.7249
Q92752	21.4432	21.9133	22.6261	22.741	23.9717	22.6508	22.6253	21.0688	21.4403	20.7575	23.8535	22.7088	22.9607	23.5337	23.3182	26.0882	24.1512	22.0238	24.4441	22.5068	22.4478	22.4078	22.3813	23.1136	21.7012	22.3931	23.933	27.082	23.6685
P36507	24.8621	23.4676	24.7232	24.1691	23.4778	24.626	22.289	23.2135	24.2106	23.8508	24.6219	23.8797	24.1642	25.2987	23.2047	23.4315	23.1852	19.2684	23.9435	23.6009	24.9447	22.5333	19.8899	22.8441	21.3894	24.39	24.9855	24.5726	24.8894
O60486	24.6449	22.7771	24.4267	23.7558	24.5227	24.4766	22.836	21.8315	22.9262	23.9427	23.8607	24.3108	23.6571	24.0806	22.1	22.1612	23.8989	20.5954	23.2766	24.1255	22.3486	21.6915	23.1629	21.8599	21.7152	21.4956	22.8144	24.0668	23.0941
P48059	25.8822	27.2023	26.5611	25.9883	25.8802	26.4677	25.3675	22.8263	24.4447	24.5809	26.9599	25.917	26.3798	26.8279	25.4888	25.3621	26.0019	27.3865	25.7515	28.2633	23.5421	26.5771	25.5864	24.7312	24.4303	24.4019	23.6533	24.9571	24.5211
P20674	26.8693	25.1088	26.1827	25.3178	26.3912	25.9447	24.7557	22.5104	26.1911	27.5324	26.9601	25.8957	27.6866	26.9994	26.5189	26.1774	26.1594	21.7839	27.1458	26.817	26.2258	25.1401	23.7637	23.8283	24.3021	25.7267	26.564	28.4734	26.5085
Q12888	24.64	23.6791	24.8253	23.6216	23.994	24.3271	23.4482	20.2903	22.3335	22.6595	24.7862	25.0264	24.1141	25.5248	23.4536	24.8065	23.586	22.6279	26.1385	24.3274	24.0521	22.3866	21.419	22.5878	21.9366	20.6217	22.8284	22.144	21.8626
Q9BWD1	23.5106	23.0698	21.7094	21.5169	20.5688	22.7432	23.0092	23.8229	24.3407	24.1494	22.5083	22.677	22.8538	22.3537	22.7181	24.3395	23.9143	22.3058	23.0247	24.8264	25.2323	23.6118	20.9989	23.3622	22.3732	23.3596	24.1712	24.6967	23.9587
Q6UXI7	22.2578	22.0276	21.2433	21.3291	21.1729	20.2568	25.4689	24.0001	21.6464	19.8212	22.6742	20.5399	24.6443	21.7197	21.7701	24.0774	20.9498	22.4628	24.2852	22.99	23.622	24.0868	26.0376	23.9696	25.2913	21.7812	22.8525	22.1088	22.602
P30040	26.8129	26.5538	27.1597	26.3298	26.3582	27.5083	26.0158	23.5405	25.8691	26.6893	27.8176	27.4146	26.3552	27.7553	27.1244	28.3978	28.1856	26.4109	27.2047	27.426	26.5294	27.2064	26.8568	26.4865	25.8923	24.7997	26.131	25.0205	25.8063
A0AVT1	25.0323	23.5896	23.4857	23.3837	24.7044	24.1353	24.4726	24.0938	23.974	24.0174	23.7294	24.5497	24.8544	25.0653	25.7967	26.59	28.7848	22.5395	26.334	25.0684	26.0792	24.385	22.9245	23.1415	22.4049	23.2262	23.6794	24.5367	23.7065
Q14498	25.018	23.9535	25.2235	24.2039	24.6807	24.3038	23.2952	21.5462	22.9682	25.4525	25.2169	24.8047	25.5134	25.632	24.6127	24.7653	24.091	20.961	25.2915	24.2587	23.8864	22.5604	22.0313	22.5045	21.6898	22.8627	23.038	22.3015	21.899
O00629	24.9195	24.5909	25.2914	23.2115	23.2265	23.5594	21.136	23.4567	22.6397	22.7221	24.5832	25.2446	24.9549	25.5703	24.5094	25.0071	23.1238	21.1693	24.8319	25.2151	22.5339	22.9943	22.6722	23.1499	22.2185	20.1186	20.2596	22.4145	20.7332
Q9NSD9	25.9494	25.6252	25.7325	25.2039	25.519	25.3547	26.4657	25.2061	26.1735	25.0509	25.4268	25.3085	27.0818	26.0068	26.9226	26.3468	24.3032	26.6683	26.4528	25.3786	26.5042	25.695	23.9739	24.6458	25.6456	26.1255	26.5696	27.6026	25.6849
P21397	21.836	22.7355	26.3548	21.9331	20.3247	20.796	20.8018	22.7604	19.7903	20.9329	20.4572	22.8671	21.4575	21.9113	22.5006	22.4229	22.7353	24.7843	23.5594	23.6098	21.3672	20.252	21.7419	19.8296	24.7413	20.054	19.8554	20.4043	19.8851
A0A0G2JQM1	20.939	19.7261	22.1302	19.4885	20.3738	17.4509	17.6036	16.6962	15.0589	16.7476	20.9112	20.9871	21.3948	22.376	20.4995	21.0104	15.9035	19.1733	16.8363	17.2479	19.8999	19.9326	17.2968	19.139	21.6708	17.3422	15.6024	16.1998	19.3475
Q9UJS0	24.6268	23.9655	23.0277	23.5935	24.9677	23.5497	22.6412	21.3991	21.7988	21.6568	24.0905	23.8697	24.3384	24.5611	22.7196	22.5641	24.2858	20.5265	24.0175	22.2093	22.5567	22.1545	20.2594	22.6278	20.7237	22.2	23.142	21.3126	22.379
Q96AY3	25.1737	24.1177	26.9436	25.3638	25.2005	26.2595	24.1744	26.3391	26.0026	26.7427	26.5587	25.5164	26.442	26.4111	25.7588	26.219	25.0811	22.2208	26.9327	26.8336	25.8734	24.6377	23.6327	24.4904	23.6247	24.7172	25.5814	24.0989	25.4813
Q9NT22	23.7914	23.4287	22.9742	21.8447	22.5021	23.0831	23.2987	23.7109	23.8772	20.7028	23.3211	23.4888	23.1177	22.9097	21.9485	22.4243	21.8354	21.6684	25.1899	22.1442	22.4491	21.3828	21.2812	21.9303	22.5659	22.9332	24.9752	22.4185	23.2912
P31942	26.5811	26.1695	27.083	26.018	26.3406	25.673	25.3245	22.8745	26.155	26.1082	27.466	26.3991	28.1575	26.3785	25.9155	26.9871	25.1789	24.0112	25.2523	26.9452	25.7245	26.2384	25.8429	25.2255	25.0708	23.2191	24.6506	23.7949	24.8538
Q9BTW9	24.5097	24.0651	24.1732	24.2085	23.9909	23.6855	27.4608	22.9069	25.6263	24.5112	24.3052	25.1726	24.2955	24.3455	23.3935	22.824	22.4401	23.4974	20.4449	23.8161	27.2368	21.7532	20.8713	21.8422	23.2949	25.757	27.5648	26.9161	27.8219
P08574	26.2868	25.095	25.9144	25.8571	25.0683	24.8395	25.0669	21.5776	26.1123	25.7054	25.8715	26.1935	26.1943	26.4245	25.9403	26.6089	26.2952	26.2242	25.6571	27.0278	27.1036	25.1688	24.6365	25.9173	24.0668	26.471	27.1842	27.8937	26.6548
Q8IUE6	28.0943	27.7096	26.9692	27.1383	25.5359	27.4589	19.1622	25.7116	24.1429	22.8327	27.3719	27.2781	27.6958	27.2177	24.6198	24.8347	25.7279	24.0566	28.9963	26.8868	23.7626	26.3609	25.1739	24.6685	22.3749	18.4473	23.8328	18.7791	24.1116
P62081	27.2012	26.3562	27.4181	25.8835	24.3871	26.6394	26.11	27.0292	25.6731	26.432	26.8456	25.6085	27.3975	27.6865	26.2417	26.3734	26.4823	23.5382	27.165	27.3911	24.9195	24.9705	24.8286	25.3184	23.6716	24.7628	25.5798	25.0795	25.3125
Q53GQ0	26.4779	25.2862	26.2194	25.3773	26.1559	26.3539	25.7814	21.1926	24.2997	25.931	26.2804	25.3868	26.9424	27.375	25.101	25.0741	24.8619	22.7672	26.3642	25.9368	25.6764	24.3822	22.5276	24.7931	21.3553	23.6369	23.7583	24.5342	24.447
P99999	26.9956	24.338	26.5758	26.0393	25.6214	26.2046	27.1791	27.0994	28.0637	28.1938	26.7761	25.9859	26.682	27.4962	27.6219	27.6175	25.337	22.7789	26.7362	27.3844	27.6265	26.112	25.4384	25.4538	24.8519	28.5094	28.9518	29.6266	28.7231
P35637	26.6631	25.212	27.0843	25.004	25.6787	25.5821	25.9758	24.1328	25.5261	25.118	27.6007	24.9832	26.4122	27.1368	26.6865	27.0505	26.6616	24.9566	27.0713	27.1706	25.2831	26.1191	25.236	25.5231	25.5569	22.5164	23.5335	22.6552	23.8421
Q07021	26.3392	26.7752	25.128	24.1428	24.7899	24.692	21.2378	20.0716	22.431	25.177	24.6134	25.0908	26.4803	26.5521	25.1929	25.7838	23.6474	25.5424	26.4486	24.6468	24.4486	23.6365	23.0771	22.8923	23.8308	22.2369	23.4763	25.4372	23.8995
Q9HCJ6	25.6404	22.7198	24.8993	23.1696	24.0785	23.84	26.9776	25.0034	24.5019	24.3323	23.3971	22.4195	25.6255	25.0306	23.1921	22.5304	22.7475	19.9074	23.597	24.7319	23.3363	22.2731	21.3887	21.4079	21.0136	21.8242	24.3192	24.5431	23.1585
Q9NUJ1	25.9081	25.5584	25.933	24.7834	23.5064	24.5746	25.0871	23.7804	24.881	24.9358	25.6037	24.9732	25.3015	25.8299	26.2313	25.5521	24.8232	23.7571	26.6618	24.9175	25.547	25.0662	22.0494	23.7854	23.1585	24.5143	25.6804	25.2917	25.4982
Q9NRV9	26.545	25.3935	25.9991	25.5962	24.8773	26.2787	25.6245	25.3134	26.3208	27.3584	26.6055	25.6062	26.3283	26.8485	26.888	25.5406	25.7321	23.2865	26.831	26.5334	26.3793	26.2232	24.1363	25.1318	25.3771	27.2449	26.6741	28.0643	26.8456
Q9H9B4	25.5463	24.4119	26.3319	26.048	26.3879	25.2744	23.6441	22.2707	24.1944	24.7038	26.0396	25.0549	26.0931	26.4514	26.4811	25.4155	25.043	23.0825	25.8381	26.0716	25.088	24.8038	22.99	24.4596	23.9847	24.9435	25.725	25.5636	24.6176
P22234	26.1041	24.7102	24.957	26.4457	25.1825	25.4447	25.0742	23.6933	24.1759	26.2109	24.7378	25.7858	24.9826	26.0791	25.3753	25.395	24.7817	22.683	24.4341	25.4025	26.5633	24.6825	23.382	24.2681	23.7657	23.4561	22.7737	24.3703	22.7397
P07741	27.47	26.2334	25.9345	25.0018	25.5045	25.9862	27.4956	24.3905	27.2969	26.8797	25.8397	25.6467	26.8321	26.3971	25.9966	26.8644	25.7484	24.6786	26.7485	27.1229	28.1157	25.0734	24.6135	24.7715	24.5869	25.6365	26.609	25.2463	26.0125
P27105	24.6871	25.4409	25.5949	24.904	25.5211	25.0468	25.6051	25.0212	25.2997	26.1933	24.9495	25.3319	26.8869	26.1501	25.4544	26.4451	26.3377	26.4457	24.6409	26.4608	27.24	24.5176	25.3215	24.8025	25.3674	25.7218	25.2617	26.9918	25.9844
A0A0A0MS41	24.3037	22.3545	24.2495	23.561	23.8672	24.534	25.9465	21.8987	23.4352	22.9245	24.9249	25.007	24.8516	24.8978	22.7244	24.9431	24.9056	20.3749	25.9983	25.2355	23.3589	23.4369	22.0145	23.3621	20.4038	21.7514	23.3264	23.2665	22.9107
Q16718	26.2724	25.1962	25.7232	24.8925	24.982	24.643	20.3038	19.1569	25.0669	24.6266	25.522	25.4895	25.9742	26.4493	24.2807	24.6015	26.1672	23.545	25.6878	26.8104	25.284	24.1473	23.9481	22.2875	24.3666	24.1676	25.0596	25.9016	24.72
O95479	23.7993	21.9894	23.5368	23.0673	22.7547	23.4751	24.9946	27.9116	22.2874	23.3745	22.6073	24.0467	23.4406	22.85	23.8156	26.141	23.2875	22.4055	24.043	22.9776	22.8365	24.8164	23.1055	23.3753	24.0179	22.3847	23.773	23.2442	23.0607
P46782	26.4541	25.7694	26.3861	25.8848	25.2135	26.2185	24.5372	22.9999	23.6134	26.9962	26.8273	25.3656	26.9276	26.4914	26.0523	26.397	26.318	22.9323	27.8491	27.4005	25.3822	25.4152	25.6316	25.4756	26.1587	22.4235	24.4187	23.2605	23.4278
Q4KMQ2	25.6099	23.8778	24.8216	23.0848	25.4326	25.9191	29.769	23.1989	21.3842	20.6496	24.7557	25.2253	24.9708	25.7294	24.5484	22.9019	28.7443	22.8635	21.4038	23.964	24.7976	24.0606	24.0023	23.5856	23.2056	20.5563	23.0212	22.5813	22.3742
Q9Y6C9	26.733	25.505	26.2437	25.9352	25.5909	26.6145	27.2127	23.7613	27.6098	26.9325	26.3897	26.286	26.0408	27.6117	25.889	25.9764	25.811	22.0363	26.8789	26.198	28.1072	25.3176	22.9353	24.4831	22.5598	27.4108	28.1179	28.2006	27.2486
P54577	25.2921	23.9703	25.1633	24.7637	24.9066	25.7188	26.4209	26.4307	27.2867	24.6716	24.982	25.7224	23.9645	25.3281	26.328	26.4215	25.3405	22.8277	26.3589	25.6078	25.6963	27.5658	24.5491	27.5438	24.1608	28.0852	26.1223	26.2122	26.9179
P31689	23.5356	23.2006	24.6559	23.491	22.807	24.5967	23.7133	27.4035	22.4543	23.5802	25.2432	23.4119	25.4745	25.5622	23.701	24.9111	24.1767	21.5482	23.9394	24.2175	23.7774	23.5331	23.2591	23.0643	23.3875	21.0539	22.5712	22.3788	22.0548
Q8WXF7	24.2546	21.3649	24.5497	24.9525	25.2422	24.6442	21.8177	25.1709	21.8513	23.3056	23.6975	25.0105	24.2954	24.3506	23.7795	23.5783	22.0123	20.2761	20.8075	22.0249	23.7224	23.7387	20.8067	24.1008	20.6068	24.2102	23.5564	26.1378	24.019
P11310	25.9763	24.6868	25.3611	24.9736	25.1316	25.3524	25.9341	24.4006	24.5833	26.2693	25.6131	25.1624	26.0674	26.6874	24.8776	25.3674	25.6096	23.3941	25.5384	25.3936	26.682	25.5989	23.8241	25.4247	23.7484	25.2898	26.8004	24.838	25.9667
P60900	27.7241	26.6652	27.6401	27.2781	27.1599	27.5306	28.6927	26.8561	27.3131	27.5989	28.2446	27.058	27.2494	28.1945	26.8536	27.3036	26.775	24.1927	26.8577	26.8998	28.1375	26.53	26.1716	26.2891	25.3382	26.1811	27.0293	26.0239	26.5463
P00492	25.9479	23.6289	26.0331	25.7206	25.3558	25.9919	25.6463	22.6479	25.5879	23.3741	25.4168	25.004	25.8331	26.8277	26.4551	26.7184	25.2074	24.6598	26.0522	26.0016	26.0508	24.6262	27.2943	25.0887	23.6688	24.3041	25.8227	26.4192	25.3693
P51570	25.6685	24.7994	24.159	23.2568	24.5937	25.7429	23.645	21.6397	25.1629	23.9452	25.0706	25.4879	26.2309	25.4897	24.0279	24.7901	25.1754	22.2322	24.8764	25.3783	25.2759	23.8841	23.3857	23.401	24.2764	22.7449	24.7379	24.5615	24.563
Q00577	25.3095	24.8075	25.8466	25.2113	25.3403	24.1036	24.2983	20.1933	23.3117	24.3342	24.9239	24.3725	25.7813	25.9285	24.4107	26.0676	22.8343	22.9629	25.3512	24.9329	25.2997	25.1768	23.7229	24.5369	23.1341	23.2988	23.6295	25.2677	22.9327
P60880	23.8841	22.8441	22.4161	22.6788	26.4014	25.3353	23.0098	23.2481	26.8736	22.5411	23.4452	21.8959	23.0448	24.3969	23.2732	26.5624	20.1378	22.3498	23.8078	21.6614	22.6973	20.7819	22.5737	22.9558	22.1106	24.8525	26.2436	27.929	24.062
P36405	26.3226	25.7351	25.1055	24.8801	24.4438	26.1982	26.3449	23.6349	25.0331	25.0986	25.5037	25.7699	25.6032	25.8382	24.2838	22.8593	23.3554	21.8141	24.1428	24.6148	25.8141	22.5073	23.2887	22.0648	22.6907	23.642	25.1418	25.2494	25.0005
P13761	27.3538	30.2385	26.0145	25.3802	25.6718	25.8181	24.6234	25.4565	24.5152	24.9702	27.217	25.9942	29.1349	27.3482	26.3411	25.6587	24.3356	23.3893	28.8023	23.1695	21.6785	28.6753	23.9824	27.8957	22.9063	22.7062	23.4284	22.6752	24.1675
Q6PGP7	23.5001	23.8299	24.8546	23.8864	24.3493	23.8696	26.9671	24.9349	24.4038	23.6407	24.5383	24.6538	23.8033	24.996	24.836	24.6767	22.7069	22.7575	24.9281	23.8543	25.3715	22.3353	22.1056	22.7441	21.9944	23.1935	24.3661	23.2834	23.962
Q96JY6	24.9147	24.5038	24.7856	23.4782	23.0827	24.8652	24.637	24.4583	24.0556	25.3332	24.3645	25.4536	24.5954	23.4536	24.1047	26.6645	24.7292	24.359	24.1033	25.3765	22.2486	22.7334	25.1116	22.7929	24.5322	23.5093	21.9959	22.8061	23.3912
P52907	27.2788	26.757	27.4186	25.6447	24.9035	27.4383	23.379	23.6947	25.0693	25.0992	27.378	26.829	26.8963	27.8108	26.4141	26.7102	25.7312	26.1941	28.3644	26.7295	23.1113	25.9359	24.0261	25.4226	23.9758	21.8294	22.7268	20.0898	22.5166
Q9NQ66	23.9703	21.4924	25.3451	21.1399	21.3291	21.9522	26.0179	20.7946	22.5532	22.3828	21.6658	21.5739	24.391	23.0583	22.1097	23.5718	21.0013	21.8392	23.1338	21.7554	21.7337	21.9598	21.7933	21.6767	21.1245	21.5343	23.1948	24.6914	22.327
P12532	21.4686	23.2418	23.7249	23.0279	22.6833	23.6205	25.8217	20.2153	20.2941	22.5786	23.3602	23.6763	24.8987	24.0328	22.7871	25.042	22.3052	20.9355	23.4332	21.2536	23.0863	22.4302	21.5475	22.9336	20.5338	24.2302	26.2165	28.2862	24.5575
P25786	27.1834	25.0833	26.7179	26.2255	25.5516	26.651	25.5734	25.3307	27.7472	27.1357	26.7554	26.1097	26.6568	27.0084	26.0995	26.9561	25.9214	23.6084	26.2396	27.1302	28.0762	26.0045	25.6041	25.3416	24.6595	25.8907	26.5667	26.4683	26.5967
Q9BZV1	25.1016	23.4546	24.3971	24.9109	24.6047	24.104	22.5603	23.4653	21.2475	23.1024	23.364	24.3998	24.7719	24.8996	24.9401	24.7257	25.0736	21.8508	24.8023	23.7078	24.2527	23.8645	21.8955	23.5263	22.6947	22.8747	22.9581	21.9035	22.6445
Q04760	27.525	27.0373	27.7718	26.1795	26.6838	27.223	26.6492	27.3976	27.5979	28.008	27.8608	26.8261	26.9056	27.6804	27.3345	27.1311	26.8696	25.3203	27.9499	27.2801	28.6298	27.1522	26.5393	26.3603	25.0335	25.9899	27.0145	27.1014	27.0272
P63208	27.222	26.0911	26.6017	26.5113	26.0194	26.4796	25.8366	25.2496	26.0309	25.2572	26.8412	25.3059	27.4574	27.2723	26.6853	26.6032	26.5178	24.6184	27.0314	27.0759	27.1847	26.2009	24.7518	25.8851	25.0746	25.4285	25.7039	26.3488	25.9392
Q9ULZ3	26.1365	26.8792	26.4705	23.1156	26.4795	27.1945	24.6399	22.8394	24.6005	25.7132	26.8155	26.109	26.1556	26.727	24.6153	26.6029	25.0717	24.0605	25.8144	26.1574	25.2151	24.3747	24.1954	23.8074	23.9172	22.8227	24.1251	24.5698	23.7522
Q13363	25.7652	25.8661	25.845	24.717	24.3515	24.7048	26.4503	22.2892	26.0512	25.0299	25.0281	24.2627	25.8241	25.376	25.3922	25.7014	27.0099	22.9455	28.5105	25.5022	26.0364	24.7211	25.6567	25.2714	24.2405	25.5465	25.9834	25.833	25.6866
Q07955	28.1001	25.9431	27.964	27.0851	26.964	27.5671	26.1984	25.8803	26.5321	26.6171	28.7189	27.1276	28.0645	28.4576	27.8082	28.1997	27.2288	24.1357	28.9043	27.5801	26.5825	25.5966	25.2007	25.8652	25.2812	24.8506	26.2991	26.6491	26.0841
P15880	26.8705	25.683	26.6121	25.8341	25.9619	26.3342	27.674	26.2627	25.9337	27.8033	26.7553	26.3312	26.8465	26.7521	27.3819	26.981	26.242	23.765	27.0282	27.7196	27.8829	25.833	25.3073	25.9103	25.6179	26.2795	26.3084	26.2815	26.327
Q12765	24.5641	26.4951	23.2931	26.2447	23.9655	23.6353	21.5504	23.3626	25.4078	23.7803	25.5986	24.5588	24.9561	24.7691	22.9057	26.6798	24.1389	21.5692	25.5692	23.6523	24.9546	24.8944	23.4179	24.8314	24.8708	24.0234	25.5648	26.5872	25.606
P30046	25.3824	24.3344	25.3162	26.4246	25.6069	26.4175	26.0398	26.5533	26.9792	27.1359	27.1343	26.2942	25.3551	26.9899	25.9469	26.9522	26.0671	25.7003	25.6149	26.8089	27.7927	26.7774	24.7897	26.0485	24.6935	27.2752	27.188	27.2786	27.0078
Q8NCA5	24.0359	23.1415	24.8198	22.6917	23.3126	24.9449	27.3814	23.0094	24.3129	22.9374	23.5048	23.7298	23.8392	25.0076	25.0206	23.0297	23.8636	21.6081	25.9279	25.0479	23.8072	22.9954	21.1057	22.1049	20.3465	21.9457	23.071	21.8938	23.5049
P50502	27.3127	26.717	27.1946	27.7663	26.5324	26.6249	24.9526	22.9817	26.9727	27.6898	27.3975	26.5232	27.1598	27.188	26.8223	28.1285	26.8061	26.9592	27.5539	27.384	28.4569	27.2731	26.1756	26.6666	26.3817	26.5143	26.9173	26.6962	26.4811
Q00688	26.3018	25.0503	26.1559	25.2936	25.0103	26.4994	26.5921	25.2499	26.598	25.8337	26.5831	25.9461	26.1775	26.8649	28.1501	28.6384	28.8321	21.7755	30.4883	25.976	26.8299	30.2187	28.1469	29.8951	28.4574	25.4225	26.7787	25.6256	25.9374
O95810	24.7837	25.1067	24.4172	26.1605	26.8029	24.1545	28.7894	23.6134	25.5347	26.3244	26.3237	23.9761	27.3857	24.4782	25.6001	26.6729	26.8962	24.0252	27.0074	25.17	25.9942	26.3198	24.3695	25.4164	23.4051	25.6886	25.4339	23.9762	25.7413
P23258	24.4805	23.1934	22.7126	22.4422	23.4647	22.9317	20.3726	22.3802	23.4677	22.7768	23.3844	23.3018	24.1263	23.8969	22.1216	23.2082	23.0448	20.9698	22.4696	23.7918	23.1442	22.8124	22.1252	22.3237	22.0055	23.1262	24.1932	22.9024	23.0666
Q00325	27.4476	25.4573	28.474	27.2064	27.4021	27.0271	27.064	26.3433	27.2432	27.5495	27.698	26.135	27.4923	28.8839	28.0779	28.0523	27.3852	23.1109	26.7194	27.2112	28.3479	25.7872	24.1439	25.2687	23.3897	26.2246	27.7023	27.7835	27.3819
Q92777	24.0452	26.5537	21.4324	24.93	25.0507	21.9622	24.3003	21.4932	21.9755	22.2908	24.3475	20.2455	22.3481	22.7412	21.0739	26.8306	22.9625	20.0373	21.8581	20.6325	20.9416	22.0117	20.3206	21.8231	23.4715	22.4044	25.4108	28.3067	24.3646
Q8NBX0	26.1117	24.0974	26.2607	25.4374	24.1359	24.9233	25.1198	23.9484	24.4191	25.6063	26.1674	25.0076	25.6883	25.7641	24.7648	25.2115	25.7679	23.2497	25.684	25.798	26.9926	24.568	22.285	23.171	22.6112	25.0744	26.4043	25.8131	25.6448
Q9UJU6	26.9525	25.4634	25.8948	25.5691	24.7299	26.8419	23.7243	23.0328	26.0725	27.1439	26.7642	25.9939	26.4221	27.2157	25.6207	26.3327	25.9657	24.1141	27.1259	27.1678	25.8401	25.8611	24.9647	25.4236	24.463	21.6171	25.2335	26.0603	25.3764
Q15404	25.1452	25.5025	24.9747	25.6309	25.12	25.7883	23.4452	23.9262	27.1146	26.2168	26.254	26.1112	26.132	26.2326	25.2717	24.9658	24.5335	23.3023	25.9876	24.6562	26.8017	26.3697	24.4514	25.6907	22.8287	25.8984	27.4861	26.9414	27.7623
O94925	24.2705	22.5264	25.7302	23.3102	23.6835	23.8916	22.3358	25.1342	23.6531	23.4922	23.9415	24.1582	24.6082	25.1759	23.4487	25.5603	23.6212	21.7003	25.0967	23.4801	22.156	23.6658	21.0711	21.3258	20.8645	22.9098	22.5859	25.4888	23.3782
P36915	25.2101	24.3738	24.3424	25.2932	24.4276	25.5217	25.8459	25.5136	24.4469	24.8446	25.0674	25.2989	23.7146	25.2647	23.8314	23.976	22.7415	20.4438	24.9861	24.5244	25.3639	23.0708	22.4737	22.77	21.1262	23.639	24.3695	24.4351	25.1338
Q9P265	24.3799	24.3476	23.4699	22.8101	24.9498	23.0713	25.5359	25.8895	24.1418	24.3102	23.5624	23.7603	24.0631	23.3409	23.9657	23.0267	25.4616	20.6859	24.0162	23.4148	27.4498	23.6762	21.1035	22.226	20.7971	26.0369	24.6729	24.7805	25.4124
Q03013	18.3555	15.8041	19.4498	18.2479	19.5166	16.164	20.0839	18.9596	16.9675	19.6667	16.7272	21.882	18.0127	18.3852	17.7267	18.5715	18.4089	17.989	17.0359	20.8681	19.3046	17.6223	18.8605	17.9865	22.3732	19.8241	17.4196	17.2896	18.1913
P01903	24.7776	25.4815	25.508	23.3109	23.449	25.1353	27.0886	24.1041	25.2016	26.9929	26.4616	25.0843	24.5792	26.4333	24.8963	26.2451	24.702	22.9073	26.9621	26.2921	25.2343	26.5127	23.7439	26.8571	25.0677	26.6314	25.605	24.3741	25.1193
P00748	22.6232	22.6233	24.12	22.2412	21.66	21.7448	27.5908	23.8331	25.1356	24.8405	21.6019	22.8137	21.6449	22.499	23.811	24.1037	23.2522	24.4058	22.5221	24.0022	26.047	23.9465	25.672	26.0825	25.2501	25.7467	25.8529	26.9508	26.1917
P62495	25.2585	24.6874	26.1102	25.2732	24.6184	25.162	27.059	25.4789	24.7986	26.1069	25.3848	24.743	25.6018	26.1315	25.704	25.856	24.176	22.3649	25.7526	26.1565	25.7878	24.5778	23.178	23.6909	22.8822	23.9434	25.6573	25.6614	24.7285
O43488	26.7487	25.8801	26.1113	26.6617	26.1119	26.541	25.3338	24.1351	24.6834	24.8244	26.1367	26.4494	25.8825	25.6407	25.7874	26.3989	26.47	24.9374	25.4322	26.2538	25.2838	25.8766	25.5673	24.9649	25.8217	24.2614	24.7435	24.1243	24.7927
O43809	25.5648	25.2578	25.6325	24.7842	25.6121	25.1872	24.5435	24.0558	24.581	22.0298	25.8323	24.9151	25.4917	26.0642	24.6969	25.2574	25.2111	29.3626	26.3835	25.3248	24.5391	23.5644	23.8992	23.0504	24.8027	24.2178	22.4609	22.9234	23.1125
O94919	25.3664	23.5154	24.34	26.2227	24.5082	23.7305	24.1936	19.5003	22.1509	24.4484	24.1	26.2591	25.9837	25.3907	24.6341	24.2227	24.3474	20.9282	24.876	24.1996	23.4498	24.1633	21.8601	23.5734	23.2438	21.8015	22.7482	23.2774	23.7882
P18621	26.6546	25.5657	27.2893	25.2283	28.7013	25.9672	24.7789	27.0827	26.2874	26.0914	27.1525	25.5652	26.493	27.2513	27.415	26.0829	26.8574	22.8719	27.4468	28.3721	27.023	26.0976	25.5148	24.901	25.4151	25.2144	25.8477	25.3665	25.5159
P84095	25.7636	24.3715	25.5483	24.0302	24.4097	25.6898	23.4544	21.2383	23.0022	25.7595	25.9399	25.1078	26.239	26.8982	24.2366	25.8322	25.9746	22.6814	26.5609	25.878	23.8077	23.7825	22.6351	23.7814	22.252	20.644	21.3614	23.5588	21.9301
Q15067	23.4344	22.0822	23.3851	22.2409	22.6464	23.2262	23.5079	24.3078	24.6486	24.0782	24.2457	23.4173	24.0471	24.2009	23.5304	23.1157	24.2846	20.8435	22.9931	23.5217	25.2329	21.8381	24.4391	20.2959	24.4317	23.0564	24.7833	24.0048	24.1449
Q9NUV9	23.8132	23.9029	24.1412	23.0368	24.2344	25.9431	20.3446	22.2931	25.2941	25.0154	25.4589	23.6639	23.6254	26.0668	23.2252	24.9019	24.1232	21.3297	23.4022	26.034	23.2438	24.3422	22.9251	23.3949	22.0966	23.3825	20.9002	24.1659	24.1282
Q9NQR4	26.5904	26.5737	26.2595	26.1186	26.9842	25.9234	23.65	20.0663	25.6065	25.7226	25.8658	25.772	25.9625	26.9525	24.7837	25.1218	24.8211	23.3791	25.1017	25.1767	26.4116	23.2784	23.99	23.7917	25.024	23.5181	24.6361	24.8153	24.7866
Q92974	24.1147	23.236	23.8066	23.2278	22.2573	24.4706	24.563	22.7327	26.9124	26.3799	24.0772	23.6869	24.2835	23.8729	23.0131	25.2177	23.6309	20.9602	25.7538	22.5529	26.0871	23.6324	22.7502	23.3483	25.8804	27.7625	27.5397	26.4119	27.1239
Q9UQ35	25.446	23.4353	25.0999	23.8176	24.5515	25.0567	22.4609	24.6365	22.8009	23.6994	25.4028	24.0807	25.2013	25.6998	23.7965	23.1069	22.9154	21.2616	24.7883	23.7889	23.8123	22.8853	23.2241	22.0515	23.5829	22.8997	22.8347	23.4348	22.0691
P62633	25.254	22.9929	25.6318	25.7247	24.2758	25.3836	20.6841	22.6439	23.6725	24.425	26.8288	22.9047	24.4905	25.9807	24.3224	25.0859	25.6027	21.3311	25.2303	26.4455	24.1394	24.8752	24.519	23.4903	23.4717	21.3667	22.2298	21.303	20.9601
P78344	24.4698	24.1692	24.1278	23.1157	23.4874	24.7128	25.4835	23.401	23.959	25.068	24.5838	24.6687	24.1692	24.6556	23.8498	25.2551	24.8008	21.9874	24.8264	24.8067	25.6773	23.903	22.7831	23.526	22.0989	21.5061	23.7211	24.5312	22.5025
P20618	26.2781	25.238	27.1498	25.79	26.1592	25.8048	25.7824	26.6884	26.1196	26.4982	26.6779	27.5875	25.3	26.4424	26.8399	27.0575	25.9389	23.8411	27.1226	26.439	26.6739	26.4595	27.3702	25.4904	24.4063	25.6411	26.0747	24.944	26.1258
P80404	23.9529	23.4556	24.1342	22.8152	23.734	24.2258	25.4842	26.2959	24.586	24.1383	23.8827	21.9591	24.7765	24.442	22.552	24.6089	24.2361	23.1035	23.2576	25.0882	26.0322	22.1863	24.2652	23.4	22.7331	26.3788	26.4636	27.1735	26.1255
P17302	26.6388	22.9846	23.6742	25.1243	25.9992	25.4018	25.2192	25.2533	23.5229	20.2286	26.0013	24.3463	23.4052	24.9571	22.081	22.8952	24.2883	21.6331	21.6063	24.1613	22.997	24.0008	24.8285	20.5438	21.6367	22.7589	23.8162	22.4412	24.4141
Q15052	23.9264	24.0513	24.3619	23.7342	23.896	24.7302	26.3702	21.352	23.4711	24.717	24.0763	23.5615	23.2444	24.7018	24.8926	26.1717	23.6191	23.7037	25.0001	24.7241	22.376	23.5612	23.352	25.8081	23.5149	24.026	23.8669	22.1025	23.8484
A0A0G2JR96	14.8214	17.2079	16.5889	16.4119	16.7363	17.1966	16.3939	16.9882	17.194	17.0295	14.2088	14.057	15.7107	16.3503	17.0012	16.4416	13.1926	17.2068	14.83	19.6243	17.517	14.3274	17.3754	16.7483	16.1114	16.1473	10.7749	15.095	13.8437
P55769	27.1951	25.4389	27.0948	25.9003	27.1783	26.5589	25.4854	25.4969	25.4261	27.0359	26.6202	25.9673	27.1656	27.5983	26.8105	27.5838	26.9437	23.4718	28.0508	27.4818	26.54	25.8558	26.1316	24.7268	25.7472	24.967	24.419	24.422	23.4188
O43827	24.458	23.2767	23.7027	21.7981	22.0623	23.8294	22.1467	22.4334	21.3269	21.477	25.8805	23.084	23.5012	23.6648	20.2173	22.1622	22.9252	21.3627	22.8555	23.7695	21.8474	21.8174	26.918	22.0656	25.4592	21.1184	21.6581	21.6165	22.1116
Q02153	25.8187	25.3334	25.0008	23.9665	24.7033	24.2918	26.0847	24.6762	25.5914	24.5683	24.9993	23.7825	24.7872	24.335	25.4084	23.0133	23.7403	24.0305	25.1295	25.7739	25.9574	23.9803	23.0769	22.9932	22.6682	23.8397	24.9693	24.7641	24.9891
Q9Y4I1	22.4226	22.1705	22.8058	21.8403	21.5368	20.8327	23.3327	22.6425	28.8088	26.8244	21.5023	22.1322	23.6876	22.197	22.8945	23.6721	23.3866	21.3881	22.1933	23.1481	29.1672	22.6694	23.3441	21.2578	22.5963	26.1451	29.831	29.9326	29.7438
P63096	22.2936	21.4236	21.5622	21.409	21.6321	20.4106	24.1811	26.9449	21.1721	21.1186	21.586	21.0676	23.2833	22.3236	23.6372	24.552	22.283	20.3088	24.8029	22.8264	20.8701	22.3561	21.1535	21.7446	21.7414	22.3657	22.4891	23.847	21.4844
Q9Y394	25.5797	24.5	25.8682	24.6497	25.7313	25.304	25.2735	22.6311	24.2013	22.004	25.2734	25.4134	26.0446	26.3639	25.9439	26.1967	26.1692	22.2311	26.0335	24.5162	25.0779	25.0005	23.2766	24.5464	21.6274	22.5312	22.9019	23.0741	23.5584
Q9Y2Q3	26.7217	23.9048	25.7637	25.1918	23.9821	25.3371	27.5643	25.5541	25.7424	24.6345	25.1004	23.7162	26.6459	26.3359	25.4673	24.2569	26.0945	23.718	26.9677	25.8048	25.5367	25.3676	24.0962	23.9194	24.272	23.5731	24.7749	23.0662	24.9368
P09455	24.5878	23.8199	24.2402	25.3723	23.6707	23.7339	28.1133	25.1473	24.2973	23.4233	22.117	24.5118	22.1633	24.0581	24.7762	22.6263	23.62	21.6297	24.9628	23.1174	26	23.6202	20.727	25.6357	21.7054	25.1672	24.277	21.0834	23.3138
P62917	26.6449	25.1429	26.6662	25.1234	23.7255	24.2897	21.9154	22.5354	25.2526	26.3593	25.747	22.7073	26.5591	25.5628	25.7062	24.4597	23.8382	22.0674	25.2445	25.7276	24.9918	24.9419	23.7679	24.2056	21.7437	21.2723	25.0313	21.6883	23.5915
Q99733	25.9516	25.0893	24.1197	24.7171	24.1272	25.457	20.904	21.1389	23.0061	25.1204	25.8997	25.7356	25.4801	25.3431	23.6114	24.4686	24.1813	23.0883	26.1844	25.0753	23.6736	23.7108	23.1126	23.8336	23.0761	23.6687	25.0709	25.0811	25.8144
Q6PCB0	24.0563	25.0133	23.0663	25.2998	25.6867	22.5345	24.1768	23.062	20.6922	21.035	23.4799	24.3945	22.7696	24.677	21.942	24.4323	23.7981	22.2814	24.6369	23.5104	20.8704	21.8867	23.4575	22.3166	22.3051	22.1011	22.0678	20.5907	20.7559
P07225	22.8921	24.0543	23.5266	24.2446	23.931	23.2549	21.0521	20.159	23.6028	21.3625	23.5137	24.3375	23.2411	22.8013	26.4045	25.7877	23.2267	24.7644	21.4177	21.1061	21.2719	25.4452	23.5245	25.0572	23.7344	24.7628	25.4923	25.8355	25.6644
P27694	25.5475	23.9167	24.4616	24.1695	24.3405	24.1525	22.7903	21.011	21.8947	25.3445	24.6525	24.0155	25.5686	25.348	23.9961	25.8598	23.8375	21.924	25.4704	23.853	24.7508	23.9511	22.4716	22.7876	23.2904	22.7905	23.278	24.7139	25.5006
P49589	23.4732	23.1707	23.5863	23.9768	23.5178	23.1998	23.5835	23.4356	22.4722	21.4102	23.714	24.1275	24.1097	23.6287	23.9122	24.5688	23.2145	20.2404	23.096	23.7957	22.8085	23.0548	21.6785	22.2176	20.8717	22.7136	22.7904	21.236	21.4583
P22307	26.5731	25.0438	26.7518	25.9621	25.5867	26.2504	26.3579	25.4824	25.4279	25.4629	25.9807	26.0347	25.817	25.8946	25.3045	24.9124	25.3134	20.8904	26.2512	25.2461	25.7073	25.4754	24.4747	24.4655	23.1198	24.2017	25.3999	23.6227	25.516
P48637	25.5011	23.6927	25.1711	24.8049	24.5965	25.4568	25.1151	23.5211	26.6372	25.734	24.9913	25.7302	24.4415	25.4206	25.7995	25.8542	26.2967	25.0675	24.7771	27.6625	27.1856	25.4348	24.86	24.577	23.4955	25.3731	25.867	25.1973	25.6058
Q9UKV8	23.7432	22.5566	23.7611	23.8267	22.2782	22.684	21.3498	22.1468	21.6027	22.9488	23.8406	22.6685	24.5532	23.2821	22.9523	23.7544	24.0453	20.2309	24.6851	22.515	22.9721	22.825	21.357	22.8942	22.2144	21.4578	22.0545	24.4266	22.7391
O95373	24.7896	24.1925	23.9018	23.7134	23.7462	24.764	20.1609	22.2185	20.9562	25.1562	24.5435	24.9179	24.5262	25.3603	22.6839	24.0891	23.5132	21.9997	23.6399	24.7957	23.337	22.0683	20.8296	21.8632	20.9864	23.7045	22.4832	22.7745	22.9092
Q16647	22.8482	21.0989	22.1032	24.0005	23.8705	23.3279	24.4848	22.5386	23.0633	24.3822	23.9949	22.6925	21.7256	24.8904	24.6904	19.9549	22.483	21.3902	25.3599	25.8812	23.886	23.5509	23.8428	20.5952	23.288	23.0647	25.0364	25.1733	25.3498
P47755	27.4378	27.4129	27.1132	26.8772	25.842	27.9669	24.7146	24.2894	27.9202	27.7296	27.4252	27.3992	26.9632	27.5967	26.9702	27.5323	25.8424	23.044	27.3363	27.5297	27.7729	26.5858	25.6803	26.247	25.4843	25.6365	26.2636	26.1028	26.5183
Q9Y2Z0	24.9635	23.6974	24.655	25.0435	24.9743	25.2791	21.3398	25.5968	23.8861	23.8858	24.3026	24.4048	24.7496	25.3508	24.4584	24.0182	24.129	20.9358	25.4943	25.8049	23.8332	24.2398	25.3188	24.1	24.949	20.0704	21.0246	21.3445	21.4013
P46060	24.2715	22.4902	23.9135	23.2091	24.8607	23.4941	23.6321	22.5256	21.0191	20.1488	24.2528	24.0325	23.952	24.1802	24.4807	23.6335	23.3714	21.4426	25.5191	24.1041	20.579	22.1194	20.6211	22.8872	21.1764	20.4076	21.1697	21.3603	20.6587
Q9Y5M8	24.2483	24.131	25.3028	24.7161	25.7525	25.3685	22.4856	21.3024	20.3972	23.1273	25.0546	24.814	24.8514	26.0674	24.8197	25.8346	24.1381	24.2824	27.3352	25.3245	22.8955	22.3874	23.0658	21.7246	23.5235	23.2662	21.8279	24.0339	23.6186
Q9P2R7	26.1436	24.1737	25.6691	25.4925	24.9914	22.9254	25.6323	24.8111	26.2299	26.0514	25.2097	25.1218	25.7235	25.8724	25.9232	26.3956	24.872	22.563	25.0427	25.9569	27.8415	24.9026	23.5525	24.2272	22.4317	26.3144	27.8006	27.5449	27.1534
Q9NQG5	24.897	24.5926	24.3262	24.111	24.5055	24.6253	25.0311	25.0412	22.8262	24.3393	24.2442	24.2935	25.299	24.9615	24.7214	24.997	24.7696	23.5393	26.1883	24.7148	23.4457	24.0659	22.6434	23.699	23.0487	20.7903	23.2173	21.7838	22.5975
Q8WXH0	23.7313	21.4978	22.64	21.8071	22.1675	22.0887	24.4978	22.6103	24.2452	24.2434	21.6642	22.7543	23.038	23.3603	20.9879	21.4368	23.1335	23.3019	22.525	23.0079	20.1803	21.2279	20.4755	20.4329	20.9168	23.0647	20.631	24.7894	23.9322
Q6NVY1	26.8462	24.767	25.1561	24.5617	23.9411	24.8402	23.9214	23.3509	25.2011	27.3077	25.8051	25.1717	26.7455	26.291	24.951	24.5192	23.814	21.174	24.7426	25.2987	25.7221	22.8473	22.661	23.7476	22.715	24.3978	25.7978	25.1446	25.081
O75351	24.9369	23.4294	24.4368	24.7519	24.8344	24.4928	25.0122	26.2283	22.4656	23.1217	24.8597	24.3472	23.647	24.3515	22.1364	23.8467	25.5822	23.9105	22.714	26.1931	22.4127	22.653	24.0492	22.6606	21.7705	24.9081	20.0048	21.3449	22.0634
P50402	26.0897	24.778	26.4226	25.1167	24.5011	25.8688	20.2482	22.9501	22.8166	25.2983	26.0371	25.8704	26.075	26.1417	23.9049	25.7077	24.2121	21.0198	26.692	25.9938	24.6629	24.6599	22.1501	23.7744	21.6692	23.4452	23.8102	24.941	23.7799
Q13155	23.5491	23.0834	23.0585	23.5382	23.301	23.2193	20.8595	20.4898	24.03	22.2885	24.5148	22.7074	23.914	24.8958	23.1741	23.5074	23.7137	20.8813	23.7306	23.5926	23.4459	21.6141	21.236	21.2092	20.1963	24.6119	25.326	24.7996	25.6955
Q9H3S7	24.9001	23.6987	24.3792	24.9164	24.6109	25.3333	26.7847	26.9204	22.7805	21.3456	24.8275	24.9621	24.525	25.2693	24.996	25.0385	23.1556	21.6715	26.0163	24.8355	21.7847	23.3555	22.216	23.1177	21.242	22.0276	23.139	20.3074	23.0903
P25789	24.8684	27.0351	25.7085	25.2578	25.5818	25.3606	25.0026	22.9344	26.4492	26.5192	26.075	25.4472	25.1131	26.1024	24.8591	24.8299	26.4297	23.4465	26.436	25.1896	27.7933	25.2268	25.1824	23.8273	24.9315	23.2402	26.4832	26.0702	26.9504
P30050	27.3968	26.1799	27.1084	25.9855	26.169	26.7032	27.259	26.5667	26.0758	27.0706	27.4931	26.8454	27.6606	27.9608	27.13	27.2533	27.1457	25.2515	28.2712	27.3089	27.5824	26.7364	25.4377	25.7893	25.0947	25.6471	25.9732	25.32	25.9192
Q08AM6	24.023	23.668	23.5976	22.6549	23.4616	23.6349	25.1546	23.1717	24.3664	21.1778	23.6674	23.1583	25.3552	24.3877	23.0428	23.2029	24.2773	22.2997	23.7419	23.0838	22.3923	22.871	21.64	21.491	22.1918	21.4913	22.9105	21.2359	24.273
P62249	27.358	26.8771	27.9664	26.7469	26.5397	26.8116	28.5063	28.0064	27.6863	28.9284	27.6225	26.8551	27.8201	27.7314	27.3329	26.6722	27.2234	26.4532	28.1524	27.7993	28.3611	26.6838	26.3613	26.0012	27.3554	27.552	27.5869	27.5616	27.0216
Q9Y2B0	25.6462	25.139	26.346	25.0708	25.7436	25.5904	26.2854	24.0311	25.134	26.4554	25.6123	25.3351	26.3126	26.4135	25.7555	27.3095	25.687	24.3332	26.5796	25.7396	25.2553	25.7606	25.2014	24.7994	24.8481	26.1157	24.8466	25.5112	25.5055
P23141	21.7336	23.5414	23.3989	21.1304	22.6575	22.3753	24.7426	22.6976	23.033	21.8232	22.0779	22.4145	21.3359	22.8563	24.0018	25.2278	21.8774	21.605	26.2187	21.8846	25.8246	24.6297	23.5091	23.3657	21.6255	25.6758	27.0084	25.7178	26.2243
Q86TX2	25.2751	24.1339	24.9079	24.3017	23.5835	24.4358	26.1265	24.8921	23.9664	23.3573	24.1193	24.5824	26.1337	25.6247	23.7747	26.259	24.9889	22.3023	23.1706	26.4028	25.2404	24.5709	23.3234	23.9501	22.1955	23.8175	23.863	23.4441	24.1256
Q9Y285	24.1546	23.9903	24.4126	23.5649	23.4901	23.7153	24.1273	22.4987	24.8224	26.9133	23.8738	23.5041	25.3064	24.8215	23.753	23.6596	25.7555	21.5253	24.4161	25.1498	25.4569	22.9808	22.2695	22.5235	21.1213	25.9355	24.7564	25.0178	25.6565
O60504	25.8034	25.2869	25.4016	25.2228	25.0218	25.4412	26.4047	20.3188	23.2757	24.358	25.138	25.2194	26.0962	25.3144	24.1252	24.7192	25.3845	21.317	25.3633	25.7928	23.1543	24.5093	22.7837	23.588	21.5286	22.3644	23.6057	22.0269	23.4731
P56199	25.1001	23.3201	25.169	22.6419	25.0556	24.5255	25.9429	26.5565	25.7937	26.7959	24.4114	23.3288	25.5769	25.8718	23.5381	23.594	23.6769	21.159	25.0424	24.7684	27.343	24.5897	22.6731	22.4035	23.3418	23.0221	26.2565	26.1696	26.1074
Q14574	21.871	20.4641	20.8682	24.8184	25.571	20.4489	20.4451	22.9638	22.2828	21.845	23.6704	21.0172	19.8428	24.5776	22.6433	22.4016	25.2849	21.6683	23.9894	24.9272	21.0915	22.62	23.1433	23.0632	22.4547	23.8275	22.0816	20.2193	23.1959
O43290	23.384	22.0379	22.5761	21.5753	22.198	23.5492	23.6132	21.4277	22.8269	22.8729	23.3859	22.2967	24.2432	24.627	21.9878	22.5057	22.213	20.8389	22.3577	25.539	22.7742	20.1497	19.4287	21.9951	20.3416	22.8241	22.8121	21.785	22.1217
Q9UBB4	24.8552	23.8792	21.4636	23.1923	23.2894	24.5385	19.9089	22.0898	21.1788	22.2572	23.7357	24.3889	23.4629	23.7128	22.4892	24.439	23.4825	22.2089	24.7941	23.036	24.1479	22.8285	21.2338	24.121	21.3062	21.3407	21.8131	23.7285	21.6692
P62277	27.7707	26.7351	27.0919	26.1149	25.8383	26.5551	27.4581	22.9623	27.1591	27.8332	27.2253	26.4001	27.3426	27.3966	27.2251	26.8753	26.8298	23.282	27.8926	27.2837	28.3253	26.2509	26.0226	24.4516	25.6793	25.4626	27.166	25.8341	27.0125
Q13618	24.8976	24.6108	24.6662	24.2271	24.7508	24.9666	24.7106	23.2178	23.4416	23.8679	23.5282	24.564	24.5286	25.3547	24.0426	24.2571	24.2919	23.0176	23.7205	25.1762	26.23	22.9705	24.1337	22.9378	21.8792	23.6807	23.4179	24.4448	23.7308
P43652	22.8301	23.9111	24.4261	24.3813	24.5641	22.7877	25.7857	23.162	25.7044	22.0095	24.4546	23.9565	23.8203	24.8511	23.7756	24.4255	24.6491	24.9622	23.52	24.8065	24.0133	23.8972	25.0658	25.6938	24.5446	24.5565	24.5987	23.8878	24.2915
P68402	26.7634	25.664	24.6263	24.7528	24.4966	24.8872	25.3436	24.3678	25.6012	26.7348	25.7558	25.8705	26.5229	25.9543	25.973	26.383	24.2686	22.881	25.1641	25.9995	26.095	24.9326	23.7592	25.0001	23.8503	24.0425	25.7909	25.199	24.9197
Q08J23	24.0219	23.0314	25.1625	23.7658	24.241	23.2808	23.4707	22.0326	22.6995	21.5015	23.1104	23.6715	23.8667	24.2062	23.7551	24.5658	24.943	21.9626	25.8922	24.4101	23.5917	23.5486	22.1975	24.8262	24.73	23.103	24.2744	22.0577	23.0087
P51114	24.3719	22.9699	23.0018	22.8676	23.5482	22.7874	24.1452	22.5009	20.4594	22.2317	23.2874	23.173	24.4609	23.7871	23.8963	23.672	22.4983	21.1133	25.0083	24.3154	23.7994	21.6032	22.683	22.3102	22.3982	22.1612	24.1898	22.0087	24.329
P04080	29.285	28.325	28.6615	29.5235	27.9832	28.8068	25.106	23.0868	30.4929	27.617	28.9635	29.571	28.6409	29.016	28.5911	28.2233	28.8997	25.615	28.1181	28.2858	28.2506	27.3728	26.4777	27.4678	26.7169	27.4281	27.5726	26.6403	28.85
Q9Y6G9	26.768	23.7461	24.7835	25.0972	25.6641	24.8354	25.1231	23.4772	22.161	23.8072	24.3279	24.8947	25.4657	25.1154	25.7096	25.3813	25.281	23.2654	25.554	24.8061	23.8977	26.3692	23.4503	25.3077	22.0815	23.6713	23.6011	22.8242	23.4351
P55287	25.4598	23.7361	24.2339	23.5462	23.474	25.6532	23.9409	23.0823	21.2546	23.5169	24.8316	24.8738	25.8056	25.3555	23.1108	24.1259	24.6776	22.0451	23.7431	25.806	23.4246	21.7718	22.5438	20.977	22.2172	22.5805	23.5169	21.4864	20.9651
Q9NYF8	26.0323	24.0012	25.6752	23.7553	24.9675	25.3583	23.3109	22.9367	24.3549	23.8285	26.0311	24.2438	25.6253	25.9563	23.5726	23.9235	22.1279	24.701	24.8925	25.0362	24.8675	23.2403	23.6886	23.2928	24.0224	21.9346	22.5822	23.9075	21.7748
Q8N1F7	25.9368	24.1241	25.2609	25.2703	24.0732	25.7612	25.2035	22.0627	24.9774	25.9218	25.8022	25.4724	24.8352	26.61	25.9958	25.51	23.8093	20.8757	27.2727	24.6931	26.1054	25.5813	20.4477	24.5931	20.7826	24.3625	25.0184	24.4036	24.6412
O75489	26.1135	24.8939	25.5571	25.6447	25.774	25.1697	24.0159	22.1605	24.4534	24.3496	25.3818	25.4209	25.7993	26.3133	25.6729	26.4924	25.428	22.1065	26.6095	25.3476	25.2895	25.6364	22.6524	25.2142	23.5796	24.4086	25.0198	26.0775	24.829
P25398	28.5853	28.0143	28.0306	27.8615	28.3244	28.5657	26.297	26.5121	28.5616	28.0974	28.6669	27.7812	29.175	28.8259	27.8213	27.4572	27.9205	25.4724	27.6746	28.9925	28.7133	27.4074	27.0231	26.5057	27.5132	26.85	27.815	26.2914	27.4573
O75475	24.8548	23.7174	25.4584	25.4192	26.2872	26.7008	20.0071	20.0373	24.0997	20.6975	26.3924	23.5417	25.5595	26.7995	25.1555	27.226	25.7355	21.4427	27.2793	26.0424	23.9795	25.171	21.8171	26.9547	23.3782	22.8709	25.2185	24.7109	25.6074
P06132	27.0238	24.1062	25.0618	23.6099	23.058	24.9251	24.1562	25.7069	25.3147	23.9138	24.6478	26.222	25.5711	25.2061	22.9922	23.3885	24.2633	22.0613	23.0402	26.2299	26.5008	23.2592	21.0406	21.9884	22.9928	23.5693	23.4179	23.8048	23.6348
Q96AQ6	25.0494	23.6188	25.3989	25.2893	24.9667	24.8866	24.5916	24.7072	24.427	25.3868	24.7963	24.6316	24.8568	24.6493	24.0086	26.0637	24.5471	21.7531	26.5391	24.1983	26.1779	23.2259	21.9173	24.0205	21.0092	24.4495	25.8861	25.1641	25.4421
P07738	25.1393	24.9366	25.2585	25.048	24.9208	24.9951	26.1878	25.1534	26.144	24.2175	24.0274	25.4247	24.4823	24.7426	26.3345	25.2254	26.4455	27.1271	25.3039	25.9167	26.7506	24.2529	25.2279	25.464	26.1278	26.2583	26.8327	25.4146	25.3798
O43747	24.954	24.0245	24.4263	23.6465	24.0249	24.3266	25.7745	21.9198	24.1911	25.2838	24.6029	24.4196	24.3047	25.0315	24.4691	26.0639	22.7864	21.1108	25.1063	24.7907	26.0008	23.338	21.6861	23.1111	20.7521	23.7305	24.4559	24.8114	23.9174
O95833	25.9302	21.9713	20.96	21.664	22.1723	25.0656	20.3269	20.0775	21.4771	19.6906	22.2893	25.8685	26.0994	21.8827	23.6366	22.3279	22.1518	20.0299	21.8274	24.0068	22.3831	20.7649	22.6966	21.0193	23.1956	20.4921	21.2108	19.684	20.5804
P08727	23.2002	21.7626	23.9424	23.2989	23.5566	23.181	24.5212	24.6	25.3038	24.3424	23.1892	22.814	22.7787	24.2019	24.7081	23.6834	23.7476	22.0373	25.2262	24.4919	26.7985	19.9368	25.0404	22.4982	21.912	25.239	25.9129	23.2687	26.1402
Q9Y617	24.1902	25.6688	24.7174	24.1598	24.6537	25.4498	23.7742	25.9529	25.1834	26.0498	25.767	23.9843	24.139	25.0856	25.0092	23.9919	27.0728	23.6553	24.2475	25.1156	26.2278	24.1614	23.2698	23.9097	23.5221	26.0649	26.6809	26.5826	27.2649
Q9H2G2	24.4529	22.7647	23.0065	23.4964	24.2123	23.8399	20.0835	27.3664	23.498	24.3569	24.3156	24.0014	25.1128	24.9452	25.0197	25.2671	23.4467	21.3666	23.9481	25.2255	23.5527	25.0954	22.3802	24.3539	22.4823	21.6147	23.7569	22.8531	23.3808
P17612	26.3193	25.1609	26.2514	26.0382	25.722	25.9344	27.0499	26.1715	25.6989	27.0053	26.4825	25.9209	25.9615	26.9411	25.3769	25.6699	26.4557	25.0532	25.6552	25.5687	26.9854	24.3845	27.5086	23.9844	25.7981	25.9376	26.4787	26.9281	26.1734
P48357	25.0832	23.2822	25.5474	24.1297	25.1658	24.5597	25.4324	23.2765	25.3649	23.5898	23.3796	25.6486	24.4792	24.5519	22.6429	22.9419	23.4362	23.6495	23.0077	21.7382	23.068	23.2289	22.3544	22.9664	23.6707	23.6718	24.533	22.1566	25.2657
P33241	22.2726	24.1412	23.5227	24.9647	23.7778	24.2163	23.5134	21.3004	23.4435	22.4463	25.6122	23.9632	23.7285	26.7113	20.2441	21.7475	24.4487	21.0852	24.8191	23.8844	22.0435	20.6749	21.989	21.9415	22.3568	22.0028	19.7918	19.277	21.7553
P34913	25.2099	24.5229	23.9639	23.7398	23.6495	25.4073	25.425	25.3027	24.4605	24.3784	24.8954	24.7914	23.6153	24.9528	24.5761	24.6626	24.773	22.694	24.3254	24.213	25.531	23.5388	22.6446	23.062	23.2342	25.7207	25.287	24.4216	24.8514
P30876	24.8307	21.7459	23.4339	23.5862	23.6315	23.8712	25.0466	25.9529	26.6576	22.2181	23.2858	23.574	24.8501	24.6327	23.5646	24.9771	23.6936	20.7979	24.9789	24.3085	27.5804	23.9153	21.3578	22.5433	21.2357	25.6237	26.7187	26.8082	26.5923
O75340	26.0753	26.0022	26.4273	26.0821	25.8004	25.8683	23.6562	22.9937	25.651	25.9051	26.575	25.8473	26.6298	25.9596	26.2477	26.3241	24.3582	25.8752	25.2867	26.2366	25.8384	25.5913	24.5787	25.4224	24.297	24.6634	25.9586	25.6258	25.0451
Q8IWY4	22.4792	23.7066	22.3582	23.6137	22.8329	24.8374	20.2271	24.1325	20.3323	21.2955	24.4177	24.4092	19.9559	24.5516	20.4759	20.3146	21.1889	22.5605	21.8913	24.0919	21.5333	24.0226	24.3934	24.5306	22.9925	21.0046	21.5509	20.3959	19.963
P09871	24.7012	25.3779	24.6948	23.3044	24.1411	23.9593	24.9953	25.4784	25.7365	23.7459	24.3543	24.6161	24.8666	24.7105	24.2821	24.9565	24.9352	25.0354	26.0857	25.1674	24.1976	25.4966	25.5404	25.0082	25.7324	25.6777	25.6887	25.8583	25.0779
P28074	26.1172	24.0786	26.1132	25.5452	25.4917	25.2893	26.5828	25.4121	26.3923	26.4695	26.4785	25.6775	25.0789	25.7553	26.4872	25.5919	24.9031	22.6693	24.9704	26.36	25.4693	24.8819	24.6181	25.9133	23.7359	23.2602	24.2992	23.8819	23.9708
K7EJH8	21.7254	22.0588	23.832	22.3732	21.7939	22.2944	17.0127	18.0954	24.3257	22.3641	22.4819	21.4144	22.1903	22.0167	20.9433	22.2679	23.2386	16.6627	19.4531	21.4954	24.3079	23.726	24.1269	21.9376	26.3073	23.5995	25.4354	24.803	26.3882
Q96C23	26.1702	25.827	25.0613	23.5357	24.5824	24.562	26.2607	22.6297	21.2325	20.8609	25.5743	25.0905	24.0479	26.1542	24.0989	26.2275	24.7608	24.2057	25.4909	27.1182	22.9704	24.5503	23.8697	24.4424	24.1645	22.0476	21.2044	24.7995	22.2563
O60502	24.3356	23.788	23.3154	22.7703	23.6773	23.4061	23.0113	22.8733	27.8547	28.8773	23.4274	24.2276	24.7537	24.7272	27.0241	27.1946	23.0792	21.2007	25.0225	23.0415	28.8443	27.0841	22.222	24.5811	21.2384	26.2618	28.1248	29.0245	29.1165
Q9ULD0	19.9822	21.3149	17.9848	17.6811	20.1637	20.5934	17.7938	17.0817	17.6866	17.4095	20.8634	21.6094	22.4524	17.2807	16.6264	17.0355	16.8066	18.5309	22.9155	20.1254	19.481	19.6081	17.098	21.2303	20.2529	17.6313	17.0992	20.5873	18.513
Q9Y6I3	24.6759	23.2634	25.1138	24.0901	23.8507	24.6797	25.0819	24.7504	24.1845	25.77	24.9951	23.8711	25.174	25.2426	25.0892	25.0699	22.5226	21.9089	25.1599	24.8601	25.0148	24.0537	22.3602	22.4513	20.7459	23.1154	24.2027	25.2832	23.6627
P15170	27.2147	29.4227	24.1396	23.5683	24.0678	24.8757	24.2761	22.7619	24.2821	25.1023	25.6893	23.0853	24.7186	24.4597	23.8544	22.8504	25.488	21.6599	24.2024	24.8847	25.3155	21.6957	23.5025	22.2835	22.2118	22.1808	23.8968	25.0074	23.9381
P50552	26.1575	25.5445	25.5678	25.5382	25.1992	25.5807	25.9958	25.1843	24.6899	26.965	26.3832	25.4283	27.8575	26.1401	26.0832	25.9089	24.9132	24.7534	25.2845	26.0239	25.9142	25.2442	25.4349	25.0787	24.3524	24.9289	24.0279	24.3717	24.9713
Q8IUD2	24.1148	22.5188	24.051	23.6249	23.7271	24.4869	23.7142	23.7984	24.0002	24.8496	24.4334	24.1054	24.1951	24.027	23.4502	24.2283	24.1835	22.0844	22.3784	23.4853	24.9834	22.1017	26.6621	22.4435	23.4126	22.0114	23.7668	20.9795	22.6987
Q9NR46	25.6521	25.3715	24.4426	25.6693	25.2764	25.5411	24.6833	23.8389	25.728	24.6818	25.5359	25.5661	24.3753	25.1321	25.5214	25.3857	24.2285	21.744	26.8486	25.3459	26.1008	24.9341	22.952	24.2757	23.798	25.5643	26.4653	26.358	25.3802
P04920	25.1528	21.3117	22.3196	22.7996	23.8317	23.6134	23.5094	25.6926	22.4572	24.333	22.3545	24.4694	22.9413	23.2713	23.2663	24.7561	23.2986	21.2443	24.0603	24.699	25.3198	21.8966	20.0777	22.183	21.2971	23.6414	23.8555	23.7644	23.7
Q8NFW8	25.2529	23.2169	25.0546	24.158	24.5889	23.5534	23.8617	24.79	25.5619	25.644	24.1593	24.2577	24.263	24.4565	24.9174	23.8367	23.8455	20.9985	26.4454	24.0848	25.5943	24.8342	21.6271	23.2613	21.9611	23.7825	24.6841	24.4553	24.5271
P31153	26.0593	24.9787	25.8871	25.9109	25.4768	25.7841	25.7014	24.4816	25.1505	26.3377	26.2567	25.3116	25.9864	26.5654	26.6037	26.2265	25.6134	23.1113	26.3732	26.0084	25.9207	25.9354	24.4888	24.9502	23.1997	23.8935	24.1582	26.6013	24.3446
P05090	24.6823	24.1654	25.3718	30.5205	28.0721	24.0071	27.9567	24.2261	26.3209	24.1989	24.8767	26.0053	24.7112	25.2111	24.9383	24.8726	27.0074	25.2306	23.9318	26.1159	26.6617	25.463	25.9986	27.071	26.0722	26.1591	25.5935	26.0449	28.2466
P68036	25.6251	25.2354	24.4351	25.4749	25.0732	26.2687	23.4443	20.5156	23.066	24.9024	25.8289	25.8713	24.3697	26.5658	24.8946	25.9406	25.3528	23.1666	26.6087	25.813	23.2337	24.8599	24.123	24.9555	23.8927	22.6165	21.8449	22.1575	21.9955
P41218	23.8963	25.3089	25.3929	21.7002	24.341	23.1645	22.3756	24.8856	25.6528	25.2389	26.1352	23.5344	24.6779	26.4829	24.0962	24.6975	24.9146	23.3796	25.9778	25.819	23.9404	24.0781	23.0407	24.4059	23.2879	25.5709	25.168	24.8908	25.8132
Q13554	19.5171	20.6136	21.5372	20.9962	20.8946	21.5065	22.1102	19.7006	21.2457	22.6011	21.9155	19.6155	19.4303	22.1517	19.5247	24.0319	21.1106	19.3578	20.2935	20.9708	23.4328	21.2631	21.7071	21.1628	23.4462	23.7814	25.6004	26.7667	25.0704
Q14847	26.4715	24.8589	26.592	25.5725	24.9172	27.1663	25.9389	24.3047	25.3919	24.9543	26.8124	25.7408	26.6359	26.8979	25.5375	25.478	24.0803	21.0127	25.8622	27.2418	24.9256	26.4714	25.275	24.377	23.5818	23.6194	24.9867	25.7116	25.9408
P23588	24.4843	21.0149	24.4407	22.9876	23.4888	23.8317	21.9381	21.8685	22.1228	26.0085	24.753	22.3922	23.9796	24.5289	20.485	22.0421	22.6203	22.6796	21.582	22.7679	23.4351	19.9466	22.2221	19.6042	21.475	22.4804	22.5372	23.3916	22.1065
Q93034	24.1675	21.4873	22.7042	23.0652	23.6789	24.1381	24.7372	20.661	22.7788	22.3554	22.897	24.4841	23.6235	24.0417	24.0714	23.9062	23.6111	21.7084	24.7216	24.1162	23.9385	23.2164	22.5604	22.4832	22.0196	20.618	23.3784	22.2803	23.5067
P50148	24.0129	25.3402	24.3968	23.6149	24.5454	24.2686	23.7912	19.8902	20.6693	21.2086	25.3655	24.5657	25.2412	25.1682	24.8023	25.1652	23.6486	21.8093	25.6312	23.5957	22.6093	23.2618	20.5579	23.2788	21.5032	20.0064	21.7522	22.8257	21.2962
Q9Y5P6	24.597	24.0738	24.1033	24.7644	24.3232	25.2168	24.7954	21.5158	23.6736	23.771	24.7375	23.9584	23.8892	25.2449	25.1962	24.5338	22.8514	23.0574	25.7373	24.0348	22.0185	23.6826	21.7657	22.1974	21.1041	22.1156	24.0241	22.9078	24.515
Q15631	25.9124	24.245	25.3829	23.9109	24.3003	25.2454	24.5418	21.3264	24.0289	23.6396	25.8924	24.6038	24.8884	25.6534	24.3854	24.8087	24.9784	21.9083	25.8801	24.3874	25.1966	24.3418	21.8273	23.9873	22.0132	22.0085	23.0766	23.0757	22.6227
P43487	26.3023	25.3306	24.8313	26.3516	25.3222	26.7036	24.6145	23.5066	24.4566	23.3722	25.9185	25.6281	25.8449	25.9686	25.3098	26.1437	27.4771	24.1835	26.8464	25.459	24.607	25.2728	25.0647	24.712	24.7219	23.3048	22.9768	22.5966	24.1611
G3V5R9	25.6181	23.8489	24.6185	23.8154	24.198	24.8363	27.2587	26.7946	25.1743	25.2924	25.48	25.1098	25.4425	25.2185	25.1182	24.7536	25.2317	21.1667	24.9201	25.2199	25.9778	24.8104	23.2192	24.1957	24.4031	21.8876	24.0654	25.3651	23.997
P10915	22.5497	24.2178	24.4282	23.5203	22.6004	23.3339	22.596	23.6826	25.4071	22.2298	24.013	23.5316	23.9536	24.0037	21.999	23.7422	22.1298	21.3457	22.9792	20.4715	22.6812	22.8688	26.3664	26.7043	23.4945	21.9117	21.437	24.4627	22.2046
Q01970	23.5855	22.6887	21.8209	22.5298	21.8899	24.4847	23.0306	19.6578	20.0387	20.3672	23.7073	24.3677	23.8076	24.1742	24.6625	23.4435	23.03	20.0974	21.0641	22.4283	20.6208	24.0173	20.4624	22.0709	21.5271	19.7301	20.2126	20.2587	20.3186
P08195	26.6413	27.1291	25.4743	27.0241	25.0062	24.122	26.7347	24.0864	24.3222	24.0864	25.4984	25.4809	26.9211	25.2487	24.296	26.3037	28.0039	21.6102	25.1618	22.8321	25.7224	23.5591	23.8932	24.0352	24.3892	25.7861	27.8593	26.8834	27.1897
Q9BRF8	25.0755	22.9446	24.5052	25.5625	25.0276	25.0703	23.8859	27.5762	24.247	24.2683	24.0315	23.5217	24.5159	24.6932	23.7158	22.4045	23.9907	23.3725	25.2327	26.1022	25.0478	23.2099	24.7181	23.7645	24.0689	22.9159	24.2075	23.4464	24.2129
Q13425	24.9479	22.3162	23.4203	22.2429	22.1177	23.5774	22.2035	24.5081	23.7301	23.7552	23.446	22.5747	23.6178	23.2146	24.7583	24.9789	23.7453	23.4889	23.5472	23.6884	24.0665	25.1168	24.9335	24.0624	23.9968	24.5277	24.351	25.188	23.85
Q9NZL9	25.811	24.6741	25.1983	24.3443	23.9148	24.8447	25.8245	25.8865	25.4174	24.8039	25.5171	24.2378	25.8464	25.553	25.4062	25.9193	25.4749	23.478	24.2156	25.1643	26.4278	24.4676	24.057	24.2357	24.2568	24.9525	25.6055	25.0315	25.6097
Q16527	24.3559	23.462	23.3377	23.4603	23.8385	25.3077	24.0643	20.8998	24.8385	24.1449	25.119	22.8552	24.1979	24.3046	22.0165	24.4286	21.451	21.4924	24.3842	22.4393	25.0471	25.4062	25.78	24.9418	24.2579	24.7672	25.2305	26.5601	27.6552
Q9BZZ5	27.5599	26.7685	24.6598	24.871	25.2427	25.396	26.5147	22.9616	23.9421	23.5935	25.6754	25.8162	27.2865	26.6288	24.6757	25.7033	25.3472	26.4551	26.4065	25.8228	25.4681	24.486	23.2083	23.6306	23.9156	20.3002	23.5592	24.1759	22.8175
Q14254	24.8741	24.8138	25.3843	24.7315	24.9537	24.5485	24.5878	25.478	24.4304	26.7071	25.882	25.2882	25.1724	25.6457	25.4243	26.7681	24.9545	23.934	26.5276	25.1941	26.0051	23.9636	23.3549	24.3041	23.4827	24.7721	25.4866	25.5057	25.1663
Q02878	26.792	26.1183	26.279	25.2751	25.8829	24.9378	27.7849	27.1554	26.1224	27.4217	26.7865	25.8851	25.6755	26.1902	26.8863	26.3123	24.6384	23.4316	25.1947	26.7431	27.8488	25.6939	25.0152	25.5095	24.555	25.7224	26.1023	25.7687	25.3221
P45954	24.5993	23.671	24.5866	23.9896	22.2817	24.3488	24.8817	23.4376	23.8171	26.6593	25.7304	24.678	24.2224	24.9421	25.0269	24.0175	27.1253	21.8404	25.5459	26.1243	24.5167	25.7734	23.8027	29.5457	27.9471	21.3365	23.712	21.0544	22.5587
P49755	26.0993	25.3523	26.9631	26.0572	25.7286	26.0363	27.6628	23.9146	26.6542	28.2924	26.9943	25.4018	26.7054	27.0119	26.985	26.8012	23.7749	21.3474	25.1007	26.5771	28.0929	25.167	23.3941	24.8789	22.2299	25.42	26.7978	26.6384	26.4059
Q16836	25.4353	24.987	25.5761	24.893	23.86	23.6736	24.761	20.9861	24.3829	23.7406	24.3636	24.2491	25.8497	25.2088	24.1257	24.1744	23.6292	24.9454	24.5331	24.4564	25.5895	24.3497	24.0105	23.5746	22.9048	24.3435	25.8537	24.0638	25.3318
Q9NX63	28.2836	24.6208	27.1927	27.0775	27.2099	28.2517	24.683	19.9626	24.9302	23.8314	27.6053	27.238	26.5001	28.318	24.0724	25.7327	25.189	24.1517	25.0181	25.9815	25.5742	23.5653	23.0695	23.789	23.745	24.2295	25.0649	25.5917	25.3995
F5H6I7	22.6459	21.7948	23.0965	22.2552	21.5844	23.1485	25.7091	23.2723	24.3618	25.1947	23.0401	24.334	23.2758	21.6787	24.3535	23.6056	22.0353	19.4858	23.4376	21.99	25.1689	23.6058	18.9934	22.5808	18.8997	23.7278	24.5122	24.149	23.1553
Q01814	19.4928	18.0785	21.5107	19.4305	25.4595	26.2325	17.8468	18.6878	17.1694	18.704	27.5316	20.5067	19.8602	26.5353	18.9521	23.7355	20.5556	23.1899	22.0601	19.8499	17.6982	24.183	21.128	18.3342	19.7524	18.1473	20.1596	21.5392	18.5601
Q9BXP5	25.3497	24.1449	25.3076	24.1834	23.6899	24.7463	25.7454	24.0736	25.6305	24.1911	25.1309	23.7133	25.8941	26.0887	24.034	24.9057	23.2051	21.0591	25.3213	25.7576	24.6902	22.839	23.5989	21.4165	22.5036	23.5865	23.9977	23.1597	23.3729
P41226	23.4948	23.0944	23.6116	22.8503	19.8448	22.8299	21.8141	21.6757	20.949	19.9359	22.7822	23.0905	23.9953	24.4068	21.6074	22.3208	22.7581	20.4544	23.3599	23.5849	19.8204	20.8918	20.7242	22.6526	23.6015	20.2784	20.3677	20.5591	20.0837
P98082	24.397	22.6316	24.9406	26.9032	23.752	24.8898	22.0001	24.9626	23.272	23.1409	25.7147	24.4634	25.2778	25.3826	23.2673	23.8374	23.7637	21.1373	25.5287	23.6714	23.2855	22.9914	22.7372	22.9652	22.9827	20.0274	22.9958	19.6635	21.8435
P50453	24.4018	25.5068	23.7961	25.1183	26.2448	24.287	25.9069	19.6812	24.1353	23.1464	24.4573	24.9043	25.2846	24.3473	23.5144	24.9795	23.4649	21.3471	24.9366	23.5601	25.1186	24.4911	23.3139	23.6777	24.0408	22.0033	25.5554	24.4757	23.6933
P46109	25.5245	25.0418	24.7801	25.2481	24.1688	24.5939	24.2723	22.2863	25.9792	24.4739	25.0691	24.648	24.8978	25.4686	24.3521	25.0632	24.5696	24.0149	25.2859	24.7015	25.6082	24.3483	23.0914	23.8701	23.4454	25.5514	25.9881	24.179	25.3932
Q9H4B7	18.1208	18.7553	18.2585	17.5266	18.6546	17.2534	20.0936	25.9313	22.7823	25.9558	17.6386	18.6156	18.1867	18.3903	22.8854	21.8951	18.6855	18.3119	18.2719	18.2815	23.7449	19.6585	18.853	21.7384	18.3965	22.9802	23.4276	23.8187	23.814
P55083	23.5648	22.2563	26.111	25.0006	25.8225	26.7795	24.2805	25.6589	27.3789	26.1569	26.3404	24.0791	26.6128	24.1248	25.6058	23.8721	26.6831	26.401	23.6198	24.3107	22.888	27.7059	25.1442	24.7542	25.3757	23.1614	24.685	25.5007	25.6823
P53367	23.751	24.3684	22.9435	23.5106	23.3218	24.1367	23.4797	23.396	24.625	21.6812	24.7187	24.1123	24.888	24.6652	23.3648	23.7804	24.2602	23.7044	23.7837	24.78	24.4974	22.3734	22.9211	21.5623	22.8107	23.6445	23.9927	24.2655	24.0423
Q5JXI8	25.1312	24.2432	26.3502	24.5747	24.0068	25.1878	17.1675	18.1776	16.5529	18.465	24.5189	23.2324	25.4348	25.3289	21.8168	20.228	22.342	21.8	24.858	23.3983	16.0742	22.5253	25.4296	22.546	22.8728	17.805	18.3352	17.6472	17.7501
Q96PK6	25.2586	24.4579	25.8757	25.0326	25.0752	25.4781	25.8509	26.1945	25.9206	27.3624	26.2431	25.4044	25.8243	26.4177	25.9965	25.8226	23.7293	20.4848	24.1418	24.7681	27.2474	24.6932	23.5942	23.9219	21.9901	24.9567	25.6803	27.1095	24.8973
O75347	26.8098	24.941	26.6158	26.9706	25.8443	25.9496	28.56	27.0018	26.2814	27.7162	27.3429	25.7949	25.9802	27.1527	26.1876	25.6477	25.465	24.0604	26.7322	26.6724	26.7112	26.0158	25.9343	24.8407	24.0537	25.0681	24.9414	25.5965	24.9914
Q02978	26.8077	25.5461	25.8457	25.3586	25.8086	25.7106	26.0459	22.6599	26.0876	25.9841	26.1297	25.839	26.8278	26.8607	25.5103	26.5446	25.1188	23.4427	26.5276	26.0108	26.782	24.8827	24.2309	25.2809	25.2565	25.3336	26.3906	27.4802	25.9381
P13671	21.4694	24.3158	22.0094	23.993	22.8698	23.1617	21.663	28.0962	24.9186	24.345	24.4883	24.5422	22.789	23.2016	23.3848	24.2749	24.0063	25.0616	25.0793	22.3836	24.7941	22.8418	25.5239	24.6363	25.4823	25.1979	24.0718	26.0311	25.2123
Q96T51	25.5177	24.3291	25.4693	23.1802	23.8953	24.9124	24.4191	26.2901	22.0015	24.6427	25.102	22.3332	24.3125	26.1819	24.9319	24.6024	24.7171	23.532	26.2637	24.3975	23.717	24.1227	23.8697	23.9114	21.8507	20.7335	22.627	24.8715	23.2705
Q9GZS3	22.485	24.8535	24.8102	23.9263	23.7112	23.8029	22.9959	23.2336	22.0439	19.2045	24.4775	24.0596	25.3911	25.021	23.4882	23.4704	23.8074	22.121	24.3464	24.1435	23.058	22.6573	22.2615	23.0368	21.8558	19.4418	22.4565	22.2853	22.0467
P60891	26.6177	26.1422	25.9846	26.8812	26.8708	26.3609	26.6509	29.6026	27.8822	27.7986	26.3598	25.0579	25.5251	26.854	26.4541	26.7746	25.5503	24.7953	26.1331	26.8778	27.6733	25.9643	26.6853	25.782	25.6127	27.7284	28.1151	27.8363	27.4032
Q9UBF2	23.9022	22.4238	23.369	23.0357	22.677	23.5594	23.3376	19.8995	23.2765	22.9879	23.1093	23.8969	22.9762	24.2645	22.6649	23.1853	23.9519	22.5241	24.4416	24.772	22.9951	22.2147	24.6929	21.6561	23.614	20.683	20.6249	19.505	20.6653
Q8IZ83	24.0189	22.1578	24.3221	21.4669	22.3688	23.2911	22.6984	21.6807	22.2248	24.4158	23.9583	23.122	24.3411	25.0121	21.9033	23.7253	21.9896	21.4175	24.1797	23.898	24.1488	23.0673	22.0626	21.7637	21.8398	22.7101	23.0013	21.3614	23.0127
P63151	25.9779	25.3047	25.9923	25.8516	25.148	25.8837	24.7466	24.8005	24.4976	25.9129	25.8883	25.649	24.8271	26.4834	25.3014	25.6568	25.1832	23.2842	25.6046	25.2722	25.8302	24.6196	23.9947	23.971	23.2037	23.8054	24.456	24.2367	24.2035
O00487	25.4407	24.4504	25.2324	23.8994	24.4592	23.6711	22.7403	24.7683	25.9458	25.8345	25.362	24.0308	25.5837	24.7008	24.7539	24.8396	23.3676	22.3218	24.8156	24.1681	25.7808	24.7404	23.8117	23.1047	23.4583	23.5436	25.4198	24.2365	24.6772
Q08209	21.9245	22.748	23.0054	23.0394	23.5144	23.8658	25.9102	24.0552	24.7161	24.4521	23.5357	24.2112	23.6289	23.9907	25.1346	26.6011	24.5614	23.2816	24.2154	25.6458	25.7999	24.9335	25.7387	23.8016	25.4669	25.5828	26.3662	27.3875	25.0778
Q13555	20.7073	20.8683	18.5806	19.0887	18.3047	18.2212	20.7344	18.0104	18.3552	18.1945	17.8383	18.672	19.9401	18.436	18.9269	22.0659	18.6296	17.6955	18.6963	18.5169	19.5061	18.4499	18.4318	20.4582	18.8124	18.4443	20.5005	21.9074	21.2397
P56537	25.634	24.6704	25.7403	25.4952	25.1	25.3541	19.6739	18.9437	24.1348	24.6525	25.9234	25.0861	25.9974	26.2056	24.072	24.0371	24.611	23.4232	26.4633	24.3137	24.8104	23.9171	23.3623	23.6071	22.9685	23.4339	24.4783	22.2487	24.1963
O94855	22.1478	22.6065	23.3149	23.9134	22.5267	23.064	22.6053	24.2384	25.3338	24.4811	23.6357	23.3854	24.1169	23.1799	23.379	25.9487	24.6621	21.7175	24.0602	23.6929	25.8115	22.2883	22.9277	22.4012	23.7907	22.3166	24.3748	24.7469	24.419
Q9UHB9	24.7295	23.5096	24.6491	24.3849	24.1354	24.1197	25.6974	23.0323	24.1998	24.4407	24.5264	24.466	24.61	24.8885	24.3151	25.0014	24.0089	23.1531	26.2633	24.7938	25.4324	23.4092	23.88	23.016	22.4496	24.8251	27.0555	22.3832	23.4326
Q13057	24.7151	24.3827	24.7301	24.7788	24.6202	25.1411	23.6772	22.6881	21.5312	24.0263	25.8571	25.0138	24.7562	25.9709	23.8728	24.9393	23.6951	22.6404	25.7943	24.4797	24.6972	23.5017	21.6672	22.4233	20.8641	21.6089	23.9553	23.7605	23.1322
P00746	21.8547	22.3426	21.225	20.5479	21.4957	19.8899	19.9136	20.0851	20.7512	21.0274	20.3613	21.8916	22.7465	20.5054	22.4662	20.6908	23.0463	23.9388	23.1042	20.8301	21.5815	24.9726	26.2312	24.5685	26.2099	18.9893	20.4003	23.1819	20.6566
P31323	23.5186	22.6465	23.0418	23.0733	23.2864	22.6798	19.4064	19.2993	19.6293	20.3498	22.1734	21.5157	23.5574	23.0323	21.6913	23.0564	19.823	18.5818	21.2733	23.6554	21.0004	21.3831	19.9494	20.6381	20.3438	21.0589	22.3571	19.7442	21.689
Q06033	22.7915	22.2517	20.2066	22.0767	23.259	22.6865	22.6368	22.5844	24.3498	23.5145	24.0154	20.7773	21.0734	23.9776	23.3392	23.0527	22.4053	22.9248	22.9405	20.3151	24.3935	22.285	25.9357	25.0663	24.8091	24.5951	24.4926	23.488	24.3143
P55145	25.5097	23.905	25.8904	24.7333	24.6171	25.3925	26.7698	24.4939	25.4899	25.6411	26.296	25.1181	26.4795	26.0913	25.2961	26.2376	25.0835	24.6416	24.604	26.1193	24.6623	24.3174	24.1049	24.0697	23.5703	23.7734	25.1861	22.846	24.5791
Q9UK22	23.853	22.389	24.4623	22.2526	19.9171	22.0472	22.6448	20.3747	22.2319	21.5361	19.3803	23.9512	25.6206	24.3561	23.0948	25.1179	22.4237	20.9915	23.1192	22.6385	23.6973	23.4881	24.6698	24.2562	24.8649	22.149	23.6327	25.4845	25.7382
P12955	25.0335	25.0003	25.6937	24.4537	23.683	25.2406	25.3394	25.5656	24.3958	25.8289	25.4277	25.2531	25.5376	25.6604	25.8783	25.8394	24.5285	24.3485	26.3702	25.8542	24.6734	24.5172	23.6484	25.8291	23.7077	23.1888	23.8249	25.0159	24.0528
P08708	25.9143	25.2891	26.6056	25.5454	24.4842	25.5689	23.9315	24.8563	25.855	25.8882	26.4549	24.8852	26.8049	26.512	25.8132	25.5183	26.0677	21.3565	27.0065	26.2346	25.8253	25.0636	24.148	24.9252	23.2592	23.1863	25.3662	23.3374	24.7896
Q12791	25.4313	24.9251	25.3235	22.4527	22.4155	25.64	24.584	20.698	20.5837	26.6061	25.5771	25.0571	20.9389	25.3621	23.3219	23.0208	21.3021	22.2258	23.901	23.282	25.6771	23.424	21.6092	23.4829	21.7842	22.9344	23.8946	24.9998	23.2553
P19652	24.3012	23.8673	24.5187	26.1666	26.863	24.3807	22.9764	23.2494	28.3513	25.5851	24.5284	25.8973	25.6383	24.9903	24.9454	24.6011	25.4784	26.517	25.92	25.9025	25.9778	26.4738	28.1921	27.6837	26.24	26.9849	25.1722	27.5067	27.3023
Q13177	25.515	24.0522	24.6171	23.7794	24.1002	24.454	21.1491	22.0919	25.3519	24.8967	24.8576	24.5887	24.9097	25.2209	23.1036	23.66	23.7036	21.3562	24.0761	25.2372	26.8786	23.4315	22.9177	22.6207	22.4728	24.9479	25.1937	26.2076	25.3959
Q99459	24.3171	23.5451	24.0547	23.1564	23.9587	23.4265	24.2519	20.4207	24.7868	24.1772	24.6362	23.6482	24.0765	23.9645	23.2857	23.545	23.063	22.5482	21.951	24.1345	25.4523	23.156	24.8814	21.8079	25.1566	26.4119	23.9197	22.0133	24.7223
Q06124	24.0362	23.2058	25.1445	23.469	23.0062	24.4864	25.6567	28.153	23.8137	21.7274	24.2942	24.6869	24.1022	24.1835	23.8797	24.1998	24.0777	21.8563	24.0419	24.6619	25.0529	23.2648	22.1989	22.7238	22.6807	20.8931	22.4016	23.494	22.1736
Q86WV6	25.3719	24.006	24.8678	24.7517	25.5144	25.4494	24.8833	19.4399	23.4592	22.749	22.5859	23.2876	25.2118	25.1369	24.0039	23.7885	23.1432	19.943	25.8822	24.8836	23.7584	23.5991	21.4454	21.5382	24.0518	23.3597	22.9697	21.886	22.8142
A0A0A6YYL4	25.2448	23.855	24.3271	24.2833	23.8312	23.9089	22.6904	21.8475	24.3861	24.098	24.8939	24.2764	25.1342	25.771	23.3837	24.7467	24.3783	22.3282	25.4381	24.9682	23.6731	23.9741	23.9768	23.9551	23.6843	21.5142	23.5847	23.273	23.3865
P63000	27.8322	26.9434	28.0375	27.3344	27.4547	28.026	28.1545	27.1177	27.9379	29.3369	28.6008	27.0264	28.3142	28.436	27.9984	28.5376	27.1427	23.9477	27.833	27.7462	28.93	27.1907	25.7772	26.5641	24.9741	28.4336	28.6109	28.5725	27.9354
P49585	25.9909	24.9013	24.684	24.5343	25.1979	24.17	25.7439	23.4072	23.354	23.9259	25.8186	25.4025	25.8876	25.9204	24.0739	24.4253	25.2171	22.1685	27.0703	24.9623	22.8486	24.3088	24.2857	23.9946	24.4219	21.3375	23.488	22.4407	23.2481
P08253	20.0384	21.8698	21.1233	19.341	21.8613	22.8118	24.0444	21.7692	20.8739	19.6438	22.9527	20.9994	19.364	20.7185	21.1612	20.9618	19.4853	22.1533	23.019	20.7697	21.4587	22.3827	24.5306	22.8293	23.1482	19.9513	18.952	19.5534	19.4281
O95980	22.6386	22.3597	24.3519	21.9846	23.46	22.6058	24.4635	22.1508	21.2415	22.9977	24.4285	22.1189	24.163	24.0992	23.2911	22.9113	23.9787	21.2746	24.6141	25.4304	21.4359	20.7127	20.1674	20.8521	19.998	20.2906	22.1207	21.2802	22.3571
O43837	24.7936	23.2102	25.5485	23.7254	24.0818	21.9921	24.318	21.4846	24.3666	24.4505	24.3623	22.9257	25.3047	25.2297	25.4044	24.3336	24.0527	22.0575	24.9006	25.9311	25.1237	23.6427	23.3319	23.9503	22.0906	24.015	25.6709	26.8642	24.9668
O00170	25.2274	23.9134	23.7481	24.4685	24.1977	25.3565	25.2428	21.5141	24.0475	23.7435	25.4384	25.0784	25.2568	25.5729	24.9244	25.1979	24.9732	21.9094	25.8923	25.3671	23.7511	24.5552	24.0381	24.1154	22.29	22.8206	24.278	23.8901	22.8434
P29144	23.975	21.9737	24.2845	23.5783	23.1327	23.1227	26.7767	25.0095	23.5983	25.1209	22.69	23.6227	23.352	23.335	24.0754	23.7573	24.5811	23.1682	23.5242	24.2106	25.1072	23.8622	23.1451	21.3178	22.1177	23.2634	23.4881	24.7249	23.4112
P02462	25.1351	27.162	23.289	22.0581	24.5316	25.104	23.6042	25.07	25.0177	25.5047	23.8824	22.1278	25.4861	24.7912	24.0863	24.2734	22.9028	22.4664	22.357	23.9279	25.7847	25.1023	22.5112	24.0597	21.1669	25.4373	24.4502	28.1407	26.804
Q9HC38	26.7249	26.0697	25.9101	25.9477	26.1035	26.5198	24.958	20.1439	27.4693	25.2789	26.6305	26.6436	26.253	26.7668	26.5089	26.2117	25.6038	23.1151	25.9353	25.7504	26.9867	26.0473	24.7247	26.0831	24.5478	25.9559	27.1925	26.2299	26.4338
Q02487	22.3634	21.1552	22.3097	24.8187	25.5484	22.9866	24.8146	24.1692	19.7774	25.1668	21.4983	21.6695	21.4581	23.0319	20.9442	19.5091	22.2995	19.9332	21.0638	22.3586	21.5192	20.0819	22.1248	19.6899	23.061	22.0766	22.6675	23.1893	20.877
Q7Z434	25.2123	27.8497	24.4763	23.4235	24.5361	23.6551	23.8647	18.9793	24.8709	20.3604	24.5845	25.1218	24.2338	24.266	27.2409	24.2218	23.398	26.6883	24.3188	22.9685	25.0356	22.8921	24.0662	23.7503	21.7478	23.5765	23.4761	20.709	24.0476
Q96JJ3	23.8607	23.3975	23.717	22.7798	22.9619	23.581	26.8235	27.9246	23.782	24.3992	24.0909	23.6813	24.6383	24.6167	24.4812	24.434	23.6538	20.9506	23.8296	25.0925	24.5871	22.6934	24.1091	21.667	22.9659	22.0874	21.8051	22.6678	22.7855
Q86V81	26.2995	25.1914	25.7278	25.4478	25.2725	25.5306	27.2223	28.1961	25.9341	25.6308	26.001	25.07	26.5205	26.1398	25.0429	25.4016	26.001	24.1895	26.1451	25.0023	25.7498	25.0076	24.6699	23.3943	23.9017	23.6402	24.8829	23.6144	23.7626
P25325	25.2629	22.4661	24.0238	24.091	22.4727	24.9358	26.0502	25.5563	21.8274	23.7317	25.2668	25.0785	24.5104	24.5973	24.2051	24.9993	25.5669	25.2758	25.1755	25.3554	24.2648	25.2909	25.5315	24.98	22.4449	23.604	23.4798	22.0607	23.1654
P98095	21.8466	21.6206	20.5899	23.703	22.0645	23.0272	27.0178	25.5119	23.67	20.5501	22.4257	23.9782	20.0635	22.233	23.1955	23.8895	25.3428	24.4942	19.3135	21.1572	22.6485	24.9115	22.1506	21.8687	20.9649	21.6605	23.7522	18.7382	21.6412
Q9UDR5	22.8623	24.7796	21.9284	25.6654	25.4972	25.1543	22.5826	23.9451	22.21	23.5814	23.26	22.7189	23.6228	24.3902	23.4971	22.5469	22.4543	21.0482	22.646	24.2401	24.686	22.5391	22.6004	21.8531	20.109	22.2616	24.8356	23.9945	24.5093
Q9HCM4	24.0335	22.2356	21.4209	19.6734	21.3859	20.2579	22.5177	22.6298	19.8109	20.0814	21.9442	21.9869	23.5014	23.794	24.729	23.3818	21.5853	24.2847	22.2431	22.5044	20.0972	22.6328	20.2719	23.9623	22.9022	20.2325	20.3391	21.7146	23.9112
Q8N766	24.5937	23.3225	24.6136	23.0981	23.0507	24.3072	24.9294	24.2807	20.589	22.8264	23.7561	23.4429	24.0954	24.8918	23.8811	23.8904	21.8329	20.3088	23.2854	23.252	20.1504	22.5607	20.8264	20.8192	20.444	20.1281	20.3165	20.3967	19.9703
Q9UHX1	25.3687	24.9126	24.3985	24.309	24.2879	25.1884	20.9492	23.7036	22.5333	22.825	24.8073	25.051	25.4159	25.667	24.2471	24.3727	23.2724	20.4414	25.3214	25.4888	23.2973	23.9496	22.8856	23.8291	21.9898	21.7063	21.7164	23.7772	21.7566
Q7L2H7	24.6383	24.1975	23.4392	23.2101	23.5832	23.4064	20.3156	21.5694	21.6187	24.252	23.3664	23.9807	24.6609	24.29	25.4648	24.2617	24.5188	25.346	26.6709	22.8849	23.8127	26.9289	24.0577	25.8949	24.5967	19.5603	22.9344	21.7846	20.1418
M0R2Q4	21.1555	19.1904	18.4407	17.5172	19.6545	17.8688	22.5396	20.4173	23.0689	24.7654	19.5693	16.5841	20.1482	19.6112	22.7694	22.9534	16.5233	17.6854	23.5587	17.1328	23.9718	21.6083	17.2182	20.3445	15.3828	22.1548	23.3962	22.5356	22.4628
Q14914	26.8846	25.1567	25.6534	24.9788	25.5428	25.0604	23.279	19.3066	24.4115	25.4138	25.1828	25.2755	25.7582	25.832	25.3476	25.9217	25.3157	22.9989	25.8967	26.6863	26.4051	25.2243	25.1174	25.2258	23.9245	23.4749	23.4838	23.2523	23.9852
Q14738	24.5301	24.5405	24.3527	23.8775	23.9999	24.7091	24.5388	21.4155	23.3282	22.5235	25.1975	24.6467	23.9032	24.6776	23.938	25.8266	24.4772	25.6448	25.3927	24.8326	24.2507	23.681	24.9995	23.6131	23.8666	22.3124	23.2019	23.1557	23.8691
Q13148	26.3058	24.9937	26.0461	25.2349	25.3181	25.7428	24.6076	20.7586	25.0184	25.1464	25.9945	25.7302	26.2314	26.5649	24.6049	26.1496	24.4258	22.3119	26.5922	26.4016	25.2077	24.9756	23.8107	23.507	22.3028	23.0287	24.5132	23.0433	24.2996
Q9UN36	23.8173	19.8303	22.9987	18.8023	21.6244	19.5453	20.6258	25.2937	19.3008	19.272	21.2111	19.6324	24.305	22.6259	20.3344	20.7063	24.5045	18.7302	20.7848	24.6563	19.3373	21.2931	24.2909	21.1808	23.146	19.562	19.4588	19.1306	19.0719
P33121	23.3077	23.1452	24.703	22.8121	22.9985	22.6834	26.5389	25.9029	23.464	22.9765	24.764	24.2064	24.5883	25.4186	23.8025	24.1407	24.1749	20.7972	23.909	24.4889	24.7711	22.7214	24.154	21.6822	25.2554	23.159	24.242	24.3998	24.3385
P27169	22.5522	23.808	22.7627	22.8426	23.4698	21.9833	22.9311	20.1815	23.6874	22.534	22.8065	24.5722	20.8586	20.8293	23.345	22.4666	23.966	24.9801	22.1571	22.2899	21.8807	23.6894	24.8642	25.1984	24.8641	23.4725	23.2104	22.7705	20.4025
Q92621	24.1301	22.8258	23.6367	23.2372	21.2628	23.3409	24.5718	21.2854	20.5245	24.3574	23.9917	23.2307	22.4825	24.2376	22.1402	23.4033	28.5641	20.2729	23.891	24.2115	23.2831	21.7215	22.5037	22.4743	20.9756	23.56	23.146	24.6196	23.0297
O95817	22.4209	23.2631	24.7889	22.5751	23.4351	24.317	23.7219	22.7158	23.7705	21.5887	23.1384	23.5404	25.0726	23.338	23.3719	24.0249	23.1997	21.5172	21.8614	24.7354	24.0972	23.7091	23.6444	23.9156	23.8487	22.088	21.4171	24.6669	23.9402
Q9UBC2	24.549	24.1789	24.0306	23.2449	23.2074	23.9953	23.9588	21.9872	25.0412	24.726	24.2477	24.0898	24.9265	24.7879	24.1117	25.0586	24.3744	23.729	24.7981	24.4956	25.8014	23.5115	22.1022	22.8273	22.743	24.4508	25.0806	24.8503	24.7797
Q86UU1	22.7472	22.2594	21.8465	21.9138	21.1197	21.1172	20.0797	20.4564	22.9542	22.2847	23.1923	21.6129	23.9289	23.5896	22.8987	25.8531	20.0729	22.6988	23.0334	22.3119	22.8494	23.0604	21.8935	22.8835	22.2431	23.7774	22.746	20.9852	22.8227
P35237	23.2148	25.7898	22.3722	24.7894	25.4608	24.8448	26.7191	27.804	25.9391	25.7048	25.5641	26.3617	24.7305	23.3718	24.0963	25.7199	24.4435	23.4953	25.5957	23.7116	25.0974	25.3956	24.7778	25.1428	23.8226	23.4249	24.5287	23.3396	24.5389
Q13564	24.6132	22.8996	24.4418	23.6654	24.1499	24.2966	27.1891	23.3037	22.133	23.2463	24.1807	24.2239	24.39	25.1905	24.3858	25.3066	23.8479	25.0499	25.7223	24.3917	21.9617	23.8629	23.5254	23.5691	20.3693	20.9543	22.661	22.992	20.3552
P28288	24.2397	23.2128	25.5387	23.3401	23.0713	23.9809	19.6747	20.0294	22.949	24.3373	24.564	24.2993	25.3176	25.1101	23.2821	24.0492	23.7239	22.2711	24.264	23.8801	23.6336	21.097	21.651	22.0075	21.1158	21.1552	22.7062	21.6475	21.638
Q13347	24.3691	22.6333	23.9816	22.565	22.8531	23.7502	23.1257	22.2575	24.241	25.4949	24.6754	22.5759	24.6553	24.8922	24.4333	23.0811	24.6549	19.7993	24.6869	25.3743	25.6895	23.9452	22.9954	22.7553	22.0258	22.149	24.8285	20.8426	23.9637
P17931	28.9986	27.4243	28.284	28.2178	28.092	27.5959	27.437	24.473	28.5739	27.7181	27.3288	28.4285	28.5298	27.9898	29.6685	26.705	28.398	27.483	26.7194	28.0234	28.3781	28.6476	27.3777	27.9235	26.31	26.5523	26.4575	26.9848	28.161
Q9BX67	25.8252	22.7676	23.9111	25.0147	25.3303	24.6736	22.9492	25.8814	21.8586	24.4922	25.5996	24.2269	27.042	25.5707	26.0901	19.7924	25.9603	21.8806	24.3701	25.4302	24.3366	20.6715	25.0961	22.7786	25.905	23.2032	25.0066	24.6027	24.1269
Q8TBC4	24.8536	23.7189	23.9055	23.6689	25.0404	23.9368	22.433	21.4659	20.7957	22.8487	24.4467	24.3039	23.8742	24.9384	23.7377	24.8313	24.0893	22.3553	25.3226	24.6628	22.1643	23.3632	21.5745	22.7977	22.6054	20.6059	22.6406	22.6464	22.3078
P32969	26.5362	25.9948	26.1007	25.4375	25.0345	25.8344	25.1991	23.798	25.806	26.3071	26.6776	25.3005	27.1457	27.1201	26.2883	25.8247	25.8347	23.2414	26.5944	25.8169	26.566	25.4708	25.0831	24.8569	24.8758	23.56	24.9565	25.1501	25.2189
O00754	23.3722	21.6199	22.8755	21.8895	22.856	24.4473	27.6884	22.4563	25.7609	24.9941	24.1521	23.6139	24.6329	24.6021	23.4491	23.8441	25.5037	21.1458	23.5177	24.0069	21.0375	23.631	25.8856	22.1948	24.1954	26.226	23.9642	25.5263	25.7433
Q9UBQ0	25.8803	24.8248	25.4983	24.8304	24.0112	25.4309	24.8829	22.6039	25.8235	26.3683	25.7515	24.1897	25.5254	26.1619	25.221	25.4093	25.7071	22.5671	25.1292	26.1964	26.7844	24.6521	23.9396	24.3146	23.0218	23.5767	24.8381	25.34	25.4019
P21579	20.8407	20.7102	20.217	21.6029	21.8985	22.7543	24.6819	21.1429	22.8535	23.7004	21.9511	21.6751	19.9997	23.4885	21.1121	26.3648	22.5057	19.7655	24.9725	21.6151	24.8522	20.2463	21.5374	20.5933	20.2402	23.2524	26.5923	28.9226	23.0512
Q9BXS5	25.3145	24.3906	25.1639	24.1243	23.9795	24.4838	23.6532	25.5674	24.443	24.5684	24.937	24.7176	25.2936	25.343	25.0494	25.2237	23.5779	20.2929	25.418	24.1829	23.703	24.0962	22.1942	23.9957	21.9968	23.4409	24.6143	22.1205	20.4796
Q9Y263	23.9404	24.2112	23.6766	22.8583	23.4538	23.8265	20.3175	22.3349	21.4674	21.3413	24.1811	24.2392	23.7883	24.292	22.6787	23.3127	22.0653	22.8221	24.9286	24.3487	22.5952	22.7064	23.2236	22.6008	22.7535	20.3217	20.8278	21.6296	20.7809
Q7L5N1	30.8177	28.1271	28.7392	24.0702	24.5415	30.751	26.8407	24.2842	25.8822	25.0889	24.2867	26.1616	24.9173	25.3434	24.7782	24.7155	24.7146	23.8471	24.2636	24.7544	27.054	24.3199	22.9157	22.8736	24.4769	24.3746	25.8603	26.8295	25.6261
P28066	26.8443	25.8634	26.3633	25.8467	26.041	25.9253	26.9553	26.2383	25.9399	25.5218	26.4974	26.4848	27.0809	26.8167	25.7113	25.9925	25.7818	25.2947	26.6625	26.4754	26.7561	25.5137	25.1423	25.6967	24.9717	27.7603	26.971	26.9361	26.3197
Q9ULC4	24.5305	23.6957	25.6154	24.0477	23.7264	24.385	23.1009	23.8139	23.8345	21.1494	24.6612	24.5827	25.8266	24.9086	24.1428	23.3835	21.9763	21.476	24.7342	24.3789	24.1765	24.1492	22.5118	23.5312	21.6793	24.7863	24.3867	23.9659	22.7688
P78324	24.7464	23.2274	23.5001	25.7769	24.6822	23.6644	25.2432	24.9169	24.3586	24.9388	22.2943	23.4474	24.4708	22.5172	23.145	26.2446	22.9376	22.9904	23.239	25.7778	25.0241	23.6892	22.5996	23.8859	21.5652	24.3471	25.8547	27.713	25.07
Q92804	24.5943	21.0185	25.7391	24.1362	23.8269	23.945	20.5763	19.1248	22.8914	21.7252	25.471	22.7467	25.6786	25.4404	18.4133	20.956	22.4392	19.2735	18.7001	24.7892	21.4576	21.0328	21.701	21.3273	21.1562	19.381	21.0811	22.3602	21.0327
Q8N3V7	24.2253	22.8439	23.4263	24.0103	23.0513	23.1562	24.9032	24.4182	24.3467	21.0847	23.4282	23.8875	24.4495	23.3828	22.9647	26.8085	23.3211	21.4965	25.4737	24.7845	23.9179	24.0135	22.8429	23.7478	22.795	24.8262	24.3553	23.2501	24.8187
Q96A33	23.6871	21.9144	23.5309	21.9716	22.4149	22.3256	24.5403	24.218	20.4456	22.4383	22.4353	21.3163	24.3282	22.4392	23.169	24.3834	23.6747	21.5889	24.9218	23.8855	22.773	21.552	22.928	22.7571	25.8194	21.0571	21.6654	20.831	22.9977
Q9H115	20.4194	20.1605	18.5721	18.8752	19.1671	19.0251	18.6889	23.6801	19.1667	19.7519	20.4953	20.2284	18.3515	20.7306	18.1471	23.6154	18.0604	17.9173	18.4327	16.8404	21.2426	18.6153	18.7057	18.8158	18.3793	19.1545	19.7641	24.9308	19.638
P55263	24.47	23.7676	22.3358	24.0323	23.3154	24.5444	23.285	25.8766	24.3523	24.5749	24.2763	24.4499	22.9201	23.6863	23.7231	24.557	23.2038	21.9434	22.8973	24.4633	24.5173	24.798	23.3778	24.9474	21.9308	23.7239	24.242	25.8507	25.071
P50897	25.289	24.2792	25.7077	24.5985	24.947	25.0981	22.6587	18.8844	22.4368	22.5427	25.9913	25.1808	25.7017	25.9609	24.5506	25.1205	24.3712	23.0988	25.5045	24.8682	23.2853	24.5378	23.3951	23.9358	24.1236	22.494	21.7909	25.0394	23.0043
D6RH31	21.2578	24.7153	21.6096	20.6277	19.4934	20.2712	26.3138	19.5155	22.0615	19.1195	23.7515	20.652	20.2935	20.9588	24.3707	18.8898	25.3081	23.1062	22.3695	20.517	23.1308	22.3451	23.786	21.906	25.3781	20.2389	20.2997	22.1735	21.8044
Q14012	23.9233	23.3276	24	23.485	22.6639	23.4241	26.4076	23.999	25.2647	25.3822	24.241	24.3709	23.4234	24.2381	25.4486	25.0889	23.4202	20.6179	24.2432	25.3943	25.7898	23.4908	24.3855	24.0724	23.6364	24.5952	25.6959	24.9839	25.77
O60216	23.0955	23.4784	23.1661	21.4397	22.03	21.9862	22.896	21.1343	21.0775	20.1988	23.0951	22.7357	23.2406	24.1996	22.8211	21.5787	22.8555	21.3893	24.1305	24.3042	22.6892	23.0155	20.325	22.1959	21.2449	20.6495	22.3904	20.5519	20.3848
Q15907	27.5124	27.5411	27.8057	28.0439	27.8908	27.5696	28.373	26.5792	27.1847	27.7522	27.8446	29.9996	26.3012	27.5574	27.4878	27.32	25.8693	27.897	26.2405	27.2078	28.1188	26.7269	24.169	26.9923	25.231	26.0596	27.1844	26.5421	26.9957
P49756	25.8673	21.9206	25.595	21.4015	23.7846	24.9019	22.5565	20.517	21.5454	22.7414	24.2371	24.9091	25.6564	25.8855	24.9297	25.0061	19.509	22.1722	25.9121	25.7508	21.4263	22.0968	22.1441	23.3484	22.2129	20.6336	21.4349	21.4873	20.4897
P48449	27.0313	24.4902	26.6865	26.713	26.7295	26.2669	26.8146	23.5041	24.5198	22.3806	27.6114	26.6723	26.6917	27.0034	22.8613	23.8168	24.6705	21.6224	24.6694	24.9668	24.1562	23.6909	22.6644	23.2026	23.6909	23.1901	23.8432	22.8166	24.191
H0Y304	17.663	18.1909	22.0814	18.5458	20.8624	20.0913	20.8534	16.2134	21.7697	17.2331	23.04	19.0266	24.3797	18.5556	18.1897	19.2041	17.7963	18.4928	19.6545	16.8688	22.2999	18.4306	18.9224	17.4346	16.9404	17.9887	20.4926	15.4743	17.7569
Q14766	21.7441	23.9731	25.0563	21.8016	20.993	24.1049	19.5948	20.9194	23.247	21.4778	22.4728	22.5495	23.7174	22.982	22.8354	23.1543	21.7149	22.3884	23.1558	23.4219	21.6917	19.1294	21.1326	20.3219	21.7676	22.0929	22.8464	22.3672	23.6242
Q15056	25.7658	25.926	24.904	24.4564	25.24	25.8438	25.8267	23.9303	24.4716	24.2543	25.9313	25.221	26.4175	26.3175	23.577	24.197	25.3189	23.3824	26.5168	25.7749	24.689	24.7757	23.9627	24.6838	23.88	20.4585	22.737	22.4398	23.1416
P0C0S5	27.5575	26.2063	27.1184	27.2335	26.7312	26.203	23.484	24.5239	25.855	27.5991	28.0344	26.1653	27.0839	27.3897	27.9641	27.5007	25.7833	22.0478	27.6546	26.9623	27.2305	26.5987	25.9685	26.2965	23.754	26.0788	26.7244	25.9028	26.3779
Q8WXF1	26.1259	24.3192	26.2178	25.129	24.7739	25.3038	27.7505	24.395	24.6913	25.2087	26.0768	25.05	25.8741	26.5714	25.657	25.8024	27.0064	25.7067	25.3711	25.6748	25.2397	24.7896	23.1621	24.043	24.641	23.8416	25.5057	25.6064	25.3832
A0A024R216	25.8349	23.4817	25.0193	24.3966	23.5404	23.9473	26.053	22.3558	24.5569	24.443	24.9014	24.4746	25.6105	25.2031	24.9682	22.8852	23.4273	21.0581	26.3508	24.4968	26.403	24.2807	23.3767	24.4086	23.0767	23.6714	24.7833	27.0498	24.1099
P36542	27.6278	25.6713	27.9452	25.8365	26.6375	26.4178	26.4052	25.6287	27.4715	27.6151	26.9954	26.5679	27.1605	27.7608	27.607	28.0844	26.3428	22.999	27.4018	27.4614	28.4111	26.986	25.198	26.5042	25.7831	26.9949	27.5702	28.3573	27.8549
Q5EB52	24.6287	24.3728	22.1378	21.2254	23.326	24.7605	24.2826	22.0986	21.1075	22.695	23.2746	24.5466	24.9897	25.2598	24.1399	25.4794	23.3007	24.412	26.1548	25.014	21.2769	22.9887	23.5064	21.69	24.0998	22.0084	23.7874	24.583	23.3146
P62241	27.2538	26.6976	27.6019	26.6091	25.7292	25.334	26.0414	30.0939	26.204	26.1062	27.2634	26.3463	26.7852	26.4765	28.2031	28.6184	27.3237	26.5932	27.6368	27.3826	27.2174	27.1127	26.0432	25.8239	27.2784	25.3533	25.737	26.4351	25.3898
A0A0J9YYG4	22.7176	21.8837	22.8345	21.6232	23.527	23.2238	24.9437	23.463	23.1331	24.9576	22.984	23.5222	25.0115	24.9905	24.3079	23.3887	22.7038	20.1716	22.4789	23.5624	24.5461	22.412	19.1053	23.0666	20.2337	23.8939	22.4856	23.7571	22.7166
Q9NRX4	26.273	25.6755	24.3919	24.2203	24.1483	25.0791	25.4978	24.2631	23.6404	24.297	25.4392	25.4449	25.9932	25.6543	25.9614	24.9844	25.2937	24.0737	23.0553	26.2624	24.8646	25.1062	24.1897	23.9094	23.6198	22.3027	22.64	21.5063	22.2526
P10599	27.8525	24.3404	26.7869	27.38	26.2532	26.6637	26.6002	27.2893	26.9606	27.8753	26.631	25.9073	27.2737	26.5888	26.59	26.341	26.8877	25.452	26.471	28.167	27.1841	25.9115	26.3498	25.9491	25.2368	26.9647	26.7805	27.6758	27.4669
O43615	24.5983	23.1216	24.2554	22.2521	21.1409	21.9036	23.8699	21.316	19.8932	21.032	22.5608	22.5011	24.5531	24.1099	22.4116	22.9179	24.0338	21.6087	23.0948	23.0169	21.3545	22.7933	20.6609	21.907	22.7828	20.0197	21.3364	20.5547	20.143
Q16775	25.6058	24.4108	24.9159	25.5693	25.8012	25.5616	24.543	28.1567	26.834	24.4402	25.6671	24.4737	25.6075	25.4004	25.2599	24.7186	23.9053	23.4003	23.0896	25.4298	27.9938	24.6306	23.768	24.2539	22.5853	26.4233	26.7502	26.712	26.1215
P08246	19.3583	23.8837	22.8644	19.808	20.5353	18.9991	23.2484	25.3515	19.3484	19.1213	19.5736	19.7049	24.8439	20.1566	23.2624	19.5621	23.8517	22.7175	25.1291	24.2003	19.2472	20.0004	20.4086	22.2877	21.0769	19.4027	19.5233	23.0293	19.8561
Q9H9S4	24.5078	25.4134	24.8628	23.0834	23.8612	26.4945	24.6389	23.8399	25.3645	26.5017	25.692	25.3082	23.6031	25.045	25.3521	24.5945	23.1625	21.8448	23.0302	25.0589	25.3647	24.5814	22.7477	23.5062	22.4846	23.5677	25.4989	25.8551	25.1025
Q96HY6	24.3763	23.2658	24.4656	24.5689	24.5651	23.4232	21.6505	25.4218	19.4766	20.9533	24.4733	23.336	23.0066	24.4749	19.586	22.6295	23.3098	23.0686	21.2533	24.8366	21.1413	21.4611	22.8785	23.587	21.0719	18.9656	21.1672	21.7563	20.7347
Q9BQG0	27.2409	21.8125	23.1404	21.8852	21.9821	21.9961	23.9764	21.9493	21.0817	25.541	22.6753	22.7176	23.2811	23.5679	21.8682	21.3165	22.3285	20.5905	22.9882	23.209	23.1952	22.8838	21.4934	20.2686	22.7384	22.1474	22.3794	23.5578	21.9768
P60228	25.7868	23.9672	24.6465	24.2907	24.7084	24.8989	24.3222	23.7864	25.0832	25.6033	25.2467	25.1007	25.1169	25.4424	24.8472	25.1607	24.5918	22.9289	25.2054	25.4108	26.2203	24.9209	23.8319	23.6341	23.8566	24.0606	25.4536	24.857	25.109
P20042	24.8503	23.7393	24.6229	22.9886	22.9887	23.5188	24.3241	24.5003	23.2774	23.5689	24.8116	24.5881	24.5864	25.3906	25.0969	26.0857	25.1124	23.1056	25.4956	26.023	23.9693	24.1839	23.5942	24.1141	23.7647	22.3031	22.1996	22.3725	22.0473
P42226	24.511	23.5202	24.5679	22.1802	22.8327	24.0891	23.2988	20.2822	21.5514	23.4	23.2894	24.0066	25.4817	24.1279	22.0739	22.1462	22.4172	21.0686	23.0623	23.2963	23.8238	22.3736	20.8032	21.2386	20.8116	22.0858	23.3286	22.4693	21.7296
P10515	26.1274	25.7048	25.7153	25.1406	24.7014	25.3678	24.611	20.8931	22.7732	26.5377	26.1169	24.9344	26.1928	26.1516	24.1195	25.243	27.1911	22.9465	25.8348	24.678	25.8021	23.5836	24.125	23.4513	22.1756	24.3804	25.1572	26.7836	24.6998
O15460	24.1177	22.9509	25.3771	24.8172	24.4605	25.1867	23.7303	25.2627	24.385	22.9832	25.3519	26.3292	23.5493	23.165	23.7478	24.1935	25.0261	22.2439	23.0299	23.8788	23.2346	23.4198	23.6113	24.0543	23.1655	22.3532	22.9687	21.1039	23.1095
P35858	19.8868	22.569	21.3008	21.6275	21.7812	20.5116	24.3258	22.9858	21.5156	21.5637	21.1841	22.5798	21.6102	22.0461	21.4463	23.045	22.5457	24.5261	21.9681	22.1165	22.6483	23.6479	22.8455	24.6046	23.671	19.8138	21.1793	19.8548	20.6569
Q9Y6Y8	25.1691	23.6727	25.1761	24.7929	23.7588	24.9207	24.4	28.373	23.1677	24.6015	25.0888	24.5049	23.8308	25.4195	23.651	24.7722	23.9235	24.7252	23.543	25.6182	25.2396	23.8346	24.2094	24.5629	24.5759	21.3417	23.0812	23.2424	24.3481
P35270	24.2121	24.1711	24.119	23.6933	22.5499	24.1487	24.7672	22.0999	23.0152	23.9206	23.979	25.6196	25.1856	25.3422	24.0606	24.2195	23.6702	21.6451	24.5763	23.4231	25.4089	22.1076	22.7362	21.9805	21.4914	22.5367	22.5951	23.6073	20.1728
P30626	27.761	27.9483	25.8462	25.2931	25.6368	26.5249	26.4486	25.7552	26.2498	26.3463	25.7535	26.8488	26.9594	26.3905	25.5527	25.99	25.4648	25.2608	26.0466	25.4119	27.4336	25.9235	26.144	25.297	26.3305	27.0882	26.8988	26.9825	26.7092
O94856	22.0396	22.3213	21.5298	22.7787	22.9803	22.7161	22.2363	25.6427	23.0114	23.5699	21.1698	21.585	22.3922	21.566	24.4727	24.9427	21.8449	21.4741	21.5172	23.178	23.069	23.1727	23.8978	22.5829	23.0697	23.4054	23.3517	26.783	23.7921
O14745	26.1869	23.9917	26.5087	26.8788	26.2107	25.3838	24.4124	23.5497	25.6345	25.511	26.0967	26.3337	26.3081	26.4317	25.0827	24.7992	24.717	22.6305	25.7311	25.8589	25.7298	26.1806	24.8389	25.6737	22.0938	23.8189	24.1602	24.6137	25.1057
Q96D15	22.8574	23.0727	21.0417	22.4472	23.3324	22.4143	23.3477	22.2912	23.2136	23.0483	23.2326	22.8919	25.409	22.7076	24.0663	27.6292	22.3631	22.307	24.9811	22.6251	22.6905	25.649	25.4293	24.8919	24.5289	21.5421	22.4692	20.5733	23.1746
P28062	26.0216	24.8797	25.9344	25.5586	24.8889	25.578	30.1536	29.347	25.6844	25.7383	25.3833	24.3838	24.7844	26.6439	26.3914	25.6772	27.0195	21.8412	26.6351	26.9245	26.4554	25.1819	24.839	24.7996	23.6194	24.6371	23.2652	23.8021	23.9168
P0CG39	22.8512	22.5423	24.1244	23.0473	22.7385	23.7749	18.317	28.1337	18.6241	22.7871	23.5848	21.4985	21.7473	24.4778	23.2344	22.841	20.1041	18.7368	17.6494	17.7829	20.4076	20.4819	18.5912	22.8395	18.6741	18.8518	26.1861	25.3995	24.9792
Q15746	23.8145	24.9913	24.9207	23.9709	24.7959	24.4935	25.9518	25.3104	24.721	25.6386	24.1821	25.4884	24.7963	24.3928	23.8081	25.4086	24.4006	21.9838	25.544	23.9066	25.307	25.1286	25.1058	24.8289	23.7462	24.9847	26.309	26.508	26.3548
P41567	23.9646	23.1089	23.4005	23.1386	22.9524	23.3595	22.1946	21.8456	23.2273	24.0066	24.2671	24.427	24.4415	23.422	23.1839	22.5671	25.5962	22.0448	23.3177	24.4123	21.9589	22.7581	23.3874	22.0531	21.6291	23.2697	22.7751	23.3688	22.2494
P18428	22.8163	23.5116	22.3454	20.0509	20.2747	21.0265	28.6513	22.7938	22.5242	22.6209	22.4687	21.3731	24.2666	21.4937	21.6099	22.1557	20.9333	22.6788	23.1027	23.9888	23.164	19.8606	27.7035	21.1346	27.7102	22.3446	23.4796	23.9052	24.3786
Q9UNQ0	26.812	24.2742	21.6837	21.3873	21.9099	22.2566	26.1023	24.9015	23.2858	24.1591	21.7934	22.2453	24.6797	25.5052	21.6685	22.0563	22.7693	20.4467	21.1842	24.4819	26.7353	22.0636	20.8345	22.3894	21.3582	22.2217	24.4514	24.355	23.3047
Q9UKY7	24.8511	22.5771	24.3368	23.5998	23.1691	24.4892	24.0685	21.5517	24.3656	24.7529	24.649	23.8741	25.0051	25.591	23.1977	23.7634	21.9469	21.1664	24.5067	25.1214	24.1576	23.6589	19.3831	23.0618	23.7608	23.1944	23.8662	22.767	24.057
Q9UPQ0	23.8596	21.7836	23.9984	22.173	23.1114	23.6468	21.0466	20.103	21.1124	24.7285	21.8286	22.7722	24.626	23.0683	22.2058	23.1346	23.6072	23.6209	22.3362	22.895	22.3544	21.2514	22.2448	22.2286	21.1864	19.8832	21.5001	20.5447	20.4808
P51116	21.689	19.6826	22.6732	20.1447	20.3846	17.8127	17.8505	17.6028	17.9629	17.9538	21.6039	20.8301	22.8692	22.2046	17.6036	21.9913	22.0251	19.8233	18.6424	24.6622	18.0867	21.424	20.0692	18.7305	18.7286	18.1161	19.0905	18.0828	17.6908
Q07666	26.6702	24.6488	26.1565	24.5797	24.1515	24.3665	26.5861	25.7481	23.3947	24.7925	24.8885	24.7501	26.591	24.8865	25.2992	25.4871	25.3692	23.2648	25.6067	25.5597	23.2603	24.7586	22.3748	23.345	22.6256	22.7315	24.4181	23.3592	21.6659
Q9UBB6	23.2268	22.7143	21.5851	22.9454	21.7417	23.1797	24.0533	26.3055	21.5777	23.1643	21.358	22.6349	23.6667	21.3978	21.4716	24.1204	22.1676	23.0496	23.4909	22.9657	23.9348	22.0906	23.3877	21.7684	20.0548	23.691	23.5029	26.8897	22.5152
Q8IW45	23.6956	19.4917	22.8498	23.8756	23.377	23.3748	21.7535	22.8336	23.9975	25.9052	23.8113	23.5206	23.4526	24.3233	24.3802	25.212	22.8806	22.1697	23.1777	24.3849	25.3076	23.8754	22.2993	22.8391	21.3525	23.4648	24.2459	24.5836	23.6013
P54289	22.5526	21.3164	22.0815	20.7364	22.4089	22.5334	24.7385	23.9809	22.946	23.8422	21.6772	23.0538	21.4542	22.7249	24.9337	26.9086	25.4406	20.228	23.4201	24.3726	22.3198	23.411	22.3997	22.7848	21.3708	22.5899	23.8389	23.8218	22.8966
O60462	25.3237	24.4981	24.798	21.4967	22.1941	23.5204	22.4018	22.5829	23.5134	23.4343	25.2026	22.2919	24.9645	22.8277	22.403	22.8991	21.9892	20.6897	22.6353	22.0906	23.4172	21.5495	21.7044	21.972	20.6306	22.6287	23.2963	24.1645	21.3827
P05156	22.4214	23.7934	22.2918	24.0435	23.4102	22.9438	24.1384	22.6539	23.9835	23.8557	22.0942	23.4185	20.8637	23.5771	22.8883	22.967	24.9827	24.7476	24.4617	23.3716	22.3133	22.9414	25.5682	25.0352	25.4336	23.5427	23.5686	24.9868	23.9743
Q5T1M5	23.4516	22.6517	23.9199	23.0361	23.6467	24.5177	24.7706	23.2586	21.4171	22.5284	23.5696	24.6891	24.044	24.5507	24.2506	24.1847	23.4734	20.465	25.7949	24.2234	21.0903	22.6523	19.7353	22.5941	21.3311	20.7493	22.4831	21.3708	20.6192
P00167	26.0896	25.133	26.1137	27.7705	27.0974	25.7481	24.1261	23.9738	25.9294	22.771	25.5224	25.634	25.0044	26.6798	25.713	24.9149	27.4318	23.6542	25.4103	26.7393	28.7453	25.9139	24.2161	24.621	23.7975	25.107	25.5047	22.742	25.7319
P08621	26.1993	24.5096	26.8601	25.1195	25.3468	26.0376	23.3415	24.8349	25.7153	25.8765	27.4269	25.7338	26.6593	27.3443	26.0157	25.5537	26.1117	22.9971	26.9586	26.4308	25.5476	24.6784	23.2086	23.865	23.2297	26.1802	25.9801	25.8409	23.3695
Q13151	25.5545	25.4244	25.057	24.094	25.6184	24.951	20.4783	20.4449	22.3618	21.901	24.857	24.5821	25.7046	25.6816	24.1566	24.8664	23.0362	22.9873	25.2317	23.6412	23.2821	24.4408	22.0618	22.7112	22.8867	22.1603	22.2474	21.7898	21.4598
P05546	23.0445	25.4435	22.384	23.5757	23.6465	22.9121	25.5734	28.1532	25.3422	24.587	22.4136	24.5162	22.2694	22.7328	22.369	24.3403	23.9579	24.8463	24.6308	23.1826	24.4995	25.336	25.0063	26.347	25.0093	25.4094	25.2396	24.5143	24.6678
Q96A65	24.7181	24.2486	24.3178	21.9908	22.5366	23.7179	25.5861	23.4711	23.4572	23.9575	22.6965	23.9496	24.3539	23.8089	23.8751	23.8731	23.9181	22.053	24.1763	23.3508	23.3944	22.6612	21.3832	22.8835	22.7859	22.3081	23.5933	21.276	23.0619
Q7Z5L7	25.6757	21.6277	21.2274	23.9485	22.4095	21.5811	25.3644	22.85	21.1713	26.9459	22.1624	21.0707	26.0685	21.5881	23.2162	23.4506	24.8694	22.3645	22.5324	23.6729	23.7436	24.6971	24.9282	23.5084	24.6199	23.7659	22.9298	25.841	24.1129
P23470	20.8259	22.593	23.21	23.0449	23.0427	24.1548	21.8912	19.9398	22.4318	22.5427	23.5646	23.3155	24.283	23.958	21.7377	23.4878	23.163	21.2884	22.4438	22.6289	21.0357	21.5205	21.2988	21.3754	21.8106	22.4906	23.2739	20.4616	22.8227
P62280	27.3932	25.4984	27.7312	27.3174	27.0493	27.279	26.1918	27.0441	26.2433	27.3574	27.5946	26.4062	27.1764	27.7323	27.4311	26.4482	27.2138	26.7136	27.651	27.2398	26.4597	26.2431	27.7543	25.4707	26.3557	25.485	25.9489	25.8886	26.2613
P35659	25.839	24.855	24.9625	24.4147	24.3545	25.3527	26.5196	23.7142	24.4886	25.2948	25.593	24.4208	24.7631	25.9037	24.6835	25.7154	23.7012	25.7699	25.9712	24.8908	24.5378	23.0311	21.9012	23.5288	21.4034	23.7202	24.3092	24.7349	23.4082
O43294	24.5452	25.7164	24.3037	26.3963	25.0135	25.5598	23.5432	26.9286	21.9908	20.5481	24.1724	27.2356	24.401	23.1197	22.856	22.599	22.4704	22.0204	24.2104	24.0218	23.0094	23.5632	23.9916	22.7746	21.6858	21.9975	24.1582	25.1571	24.4519
Q03154	24.3739	21.8396	23.3853	22.5454	22.2043	23.7081	22.3295	21.7773	23.5791	25.6969	23.9073	22.425	23.3948	25.6331	25.1798	23.5472	23.2123	20.4538	24.6392	25.1778	24.2529	22.8594	23.0356	22.9251	21.4739	20.7489	22.9852	23.7971	22.6529
O43684	25.0458	24.4772	25.828	24.5737	24.2853	25.3958	21.7954	21.2483	24.8217	25.5018	25.781	24.9696	25.8182	26.1474	25.5547	26.8602	24.7225	22.4953	25.1878	24.8037	26.6279	24.579	26.0273	24.2315	26.4509	24.1849	24.3209	25.1074	23.7071
O00303	26.1476	24.6696	25.0276	23.6814	23.437	23.8042	25.582	22.6189	23.2619	23.0176	24.1182	24.6509	26.0481	24.3846	23.1742	24.2885	23.6738	21.046	25.1531	24.9103	24.458	23.6747	23.2626	23.8724	24.1414	22.0583	22.894	22.8662	22.8901
O43866	21.8102	22.4119	21.668	22.3765	22.359	20.9949	22.5941	23.0787	19.8587	22.4411	20.3404	23.1803	20.5116	21.5142	21.0026	20.2802	21.8607	23.0145	20.8835	21.8603	21.9327	22.0053	23.9694	25.0628	23.412	20.1319	19.6163	22.5627	19.5937
Q13283	26.5534	25.4703	25.3419	23.7405	26.6993	25.7464	24.6066	22.2382	21.9264	24.0257	25.3265	26.7525	25.8874	25.195	24.0359	21.8782	22.6282	22.9083	24.3314	24.471	24.3973	23.9415	22.2724	23.8352	21.7163	20.2728	21.2508	23.5774	21.8987
P10301	24.428	24.0052	25.476	24.4127	24.6232	24.4727	25.0534	24.7739	25.7297	25.9014	25.4791	24.0415	25.9924	25.3853	24.9581	24.9623	24.4398	22.1434	24.9258	23.8302	26.8419	24.8836	23.9711	24.937	21.9541	24.8669	25.8465	26.5671	26.4145
P47895	21.9555	19.4051	20.7865	20.3771	19.1148	19.2863	20.3846	22.7231	20.7996	19.6901	21.7174	19.9318	25.2705	20.1225	20.3957	23.0669	19.8211	19.573	21.4808	19.6883	22.6973	20.5225	19.3896	21.3602	19.9544	18.7189	19.8106	22.1626	18.6119
P02686	25.1263	23.6212	23.3128	25.8034	25.9198	25.2892	25.2444	24.0328	21.9129	23.8878	25.6321	24.9719	25.389	24.1063	23.454	31.46	24.8989	22.491	24.3907	20.9329	28.548	22.4552	24.3552	29.1945	21.6563	25.5454	25.4551	30.0646	27.6184
P48745	23.619	22.5451	22.5442	22.8149	23.5479	25.1581	20.5887	20.7903	20.2919	23.6278	22.3735	21.1791	26.1369	23.105	22.556	22.437	24.2091	20.7844	22.4375	21.4049	21.6327	22.0624	21.0196	20.753	20.6103	20.106	21.5632	20.4733	20.311
P13693	24.8203	24.0081	25.3133	24.9806	23.8986	23.5918	20.7658	19.8783	20.9376	23.0898	25.4481	23.591	25.9904	25.2343	24.7806	22.8356	23.7581	20.6698	23.9577	24.4981	22.5701	24.3854	24.2204	22.8995	23.0315	24.2262	22.1734	22.5822	18.8046
Q32P44	24.6921	24.1659	24.1859	22.3278	23.4953	24.024	25.91	23.3275	24.9294	25.306	23.1857	24.073	24.806	23.9841	22.7295	24.8118	23.908	22.2422	24.3202	24.8164	25.5109	24.7168	23.0177	22.5671	23.9938	24.0343	24.5255	23.43	22.0209
O00560	24.3106	23.6379	23.9082	23.5165	23.281	24.1857	24.4548	24.1236	24.3491	21.745	23.7407	24.0676	25.8948	24.3675	23.5192	22.9026	24.6049	21.4692	24.5515	24.0887	24.3976	22.5631	23.2222	20.8045	22.8692	22.7442	22.7518	24.4228	23.3705
Q9UNS2	24.2669	23.5308	24.2468	23.0903	22.8856	23.9674	21.019	19.5671	19.8364	20.4551	23.6859	23.7329	24.909	24.307	21.9691	24.3505	25.0999	22.6347	24.4432	22.3676	18.5753	21.6666	19.7666	22.9802	22.4007	18.1153	20.3474	19.8793	19.4505
P47985	25.4993	23.5439	24.789	24.8102	23.9889	24.0689	24.3128	24.3135	24.3499	25.071	25.311	24.755	26.0453	25.4441	25.19	26.0567	23.3586	21.2197	26.1674	24.1354	25.5583	23.8228	21.308	23.4642	22.8953	23.9346	25.058	25.8958	24.9139
Q8IVN8	21.2487	20.8242	26.0477	20.4169	21.0635	21.7084	24.11	19.9976	24.3717	23.5144	23.6823	22.3682	26.2242	23.3556	25.3726	22.0552	23.3976	20.638	23.526	24.2884	22.8876	24.299	23.519	22.2547	22.1053	21.8567	21.0862	23.0317	24.0198
Q15274	24.8498	23.7063	24.4069	23.9132	23.8208	26.0574	25.1805	24.6314	23.6017	24.2833	26.1162	24.5624	22.6758	25.9725	23.6699	24.064	22.6449	21.4821	21.3392	25.5421	21.6003	22.5806	19.5288	21.5763	20.14	22.9381	22.7673	20.0094	23.5769
Q8TCD5	24.4659	23.5519	22.8349	23.0605	23.6767	24.4808	23.8229	19.2895	22.9382	24.3308	22.8676	23.9568	23.0604	23.8982	21.7913	21.2728	21.3269	20.384	24.629	22.7791	22.7283	21.0461	22.701	20.429	21.0126	22.0166	20.8137	20.7242	22.1271
P53999	26.0496	25.7395	27.6416	26.2416	26.6572	25.8691	26.9566	25.4495	25.8983	26.1177	27.2451	25.8298	26.6946	27.2712	26.606	26.9843	26.7568	24.3545	28.0431	27.3098	26.0655	25.5712	25.4214	25.1177	26.2918	23.8169	25.4163	25.2916	25.0597
Q9GZT4	24.9931	25.1834	24.3465	23.5762	22.8847	26.3807	26.1979	23.0979	23.9506	23.5946	22.2881	24.9167	24.2705	24.8339	23.2453	23.7049	22.4993	23.0442	24.8794	26.2563	22.9976	24.3554	21.3035	23.1571	20.6584	24.7352	23.1769	21.0698	23.9425
P26885	26.6116	23.8268	24.6683	26.0625	25.4765	24.7757	25.9974	24.6714	24.3852	24.8949	25.6076	25.7237	25.967	24.9864	25.8528	26.5043	24.8977	21.6614	24.0448	26.4906	25.9251	26.0227	24.6283	26.1167	22.5738	23.9458	24.3363	24.703	24.5997
Q10588	22.3071	23.1181	25.6012	23.3029	22.7069	23.4083	23.4932	23.5023	20.3771	23.3885	25.8407	23.3148	25.8695	23.6256	22.0826	21.7918	24.1609	22.0142	24.4478	23.0674	20.5279	22.2531	20.3278	23.9506	22.3382	22.9352	22.0947	20.3969	22.8646
Q9Y2T2	26.4824	26.9534	27.1375	24.9892	24.6131	24.5147	24.9875	25.4996	25.6665	24.9294	24.396	24.6786	27.4031	25.0674	24.7137	25.0993	26.1087	21.6906	26.7395	24.804	24.3912	24.5142	25.6668	23.9838	25.1771	24.5231	26.1363	24.5484	25.6339
Q6L8Q7	23.506	22.7985	23.183	22.2396	22.7226	23.6411	24.0266	22.3384	22.4152	22.8663	23.7583	22.9541	23.6579	24.4314	21.6118	21.1285	20.4228	20.5753	23.8176	22.0475	22.7179	20.2976	21.2992	20.515	19.7482	20.2006	21.6518	21.619	22.2631
O15540	22.072	23.498	20.5753	21.6259	19.9523	23.0268	25.4485	25.6479	25.6939	26.0709	23.3543	22.4321	22.3698	22.9935	23.3809	22.3669	25.4234	19.5246	21.4988	22.7812	26.192	22.031	21.8849	23.6491	21.8449	25.8414	27.3693	26.9513	27.299
O43681	25.6617	24.8729	25.1645	25.655	25.2377	25.482	26.3242	24.2902	25.4527	25.3279	25.1203	25.1716	25.2624	25.2888	25.2379	26.4007	24.7114	21.7985	25.2235	25.5097	25.4835	25.0163	23.6512	24.9234	23.8193	24.9366	26.0706	25.7836	25.6169
P17813	23.0617	23.4925	25.4786	23.2659	23.0768	23.8995	20.5209	21.2315	25.1336	23.362	24.195	23.708	25.069	24.1129	21.1922	23.2967	23.5177	20.8223	25.2278	22.9375	24.5344	23.2217	22.1862	22.7343	21.7272	25.5727	24.9745	25.008	24.6776
M0QY43	22.8376	20.8817	20.6488	20.4696	20.3333	21.9619	23.3086	23.1165	20.0707	22.6569	22.3082	20.86	20.8072	22.9063	22.0753	21.7734	18.6024	18.794	23.8709	22.045	24.4626	21.2286	20.6311	19.9981	19.2015	20.1029	22.3411	21.0056	20.421
Q8NI35	28.0889	28.1176	26.9872	29.1182	28.2638	28.793	24.0476	20.4644	25.4874	24.8236	26.5631	28.8961	27.0921	26.8802	25.5634	22.3899	27.1635	25.8235	27.5855	27.9503	24.8225	23.2465	24.418	26.3143	25.3397	24.871	25.023	22.3431	25.2914
Q14257	23.5895	22.9823	23.6246	22.5113	23.9085	23.674	19.5661	21.8103	22.3492	22.8689	25.0966	23.9413	23.7556	25.2133	23.4885	23.2175	21.3826	20.6875	26.6709	23.1529	22.6981	21.9587	20.4505	20.9591	20.1163	21.3586	21.5808	21.361	20.9088
P39019	27.9398	27.8651	27.9548	27.6081	27.5856	27.5758	26.5491	27.1441	28.3575	28.5475	28.2683	28.4644	26.9361	27.9601	28.2686	27.5636	28.4421	23.6683	28.3293	27.283	28.7089	27.3581	26.5127	24.9296	26.8739	26.8386	27.9757	27.0569	27.571
Q9HD45	23.9299	24.3243	25.4641	22.7468	22.7362	23.4446	23.7595	24.4129	23.5023	24.459	24.4802	23.8978	24.3847	24.5003	24.6381	25.1048	23.6339	21.624	26.9076	24.8325	23.845	23.6769	23.0974	23.9728	23.1206	23.1412	23.3679	21.6369	22.8819
Q8NCW5	26.2641	24.7411	24.4636	24.146	24.4186	25.4402	22.2852	23.157	23.6684	23.5444	24.8179	24.7709	25.3436	26.7005	24.0327	24.8813	23.6237	23.2524	26.339	24.5471	24.653	24.0635	23.1892	23.9319	22.6476	22.2795	21.8319	22.4913	23.5084
P62328	29.318	23.6742	29.9584	28.5478	28.207	30.2859	25.53	24.3995	29.2187	27.9254	29.7256	27.7049	29.1887	29.5385	29.5966	26.5322	29.2979	25.9179	29.4278	29.9156	28.2352	29.0186	27.494	28.8481	28.217	26.6759	27.2696	25.8511	28.0113
Q9UN37	24.8574	23.9745	25.054	24.3956	24.5397	24.7528	25.5689	25.4068	25.0463	24.6633	25.1786	23.8723	25.8344	25.4136	23.9241	25.2563	23.9437	21.5964	24.2438	24.0877	25.3451	22.9725	22.3902	22.7717	22.5115	23.9258	24.3879	25.0678	24.4762
Q6YHK3	21.7412	22.6581	21.3522	21.5277	22.35	21.2436	23.3305	29.8992	21.512	24.1691	20.7022	23.0873	22.3648	21.4902	21.4575	26.0389	20.7111	23.3917	22.4821	20.5114	21.4824	21.4083	21.7129	21.8212	21.7345	20.594	22.4746	20.3324	20.7158
P53990	26.1252	24.3081	24.5923	25.009	24.9799	25.3961	24.7519	24.6326	22.6914	24.8627	25.2137	25.6759	23.7555	25.6094	24.7159	23.9315	25.8996	21.6303	23.8895	25.1273	24.5616	23.8323	25.8658	24.0595	24.3444	23.2599	22.7466	23.7073	22.7627
P61266	25.3763	18.8042	21.8743	23.4748	23.0879	23.6841	21.4499	22.9975	21.4372	21.1722	25.7783	22.103	19.6793	24.5106	23.7839	25.849	24.3429	19.9362	22.4737	23.0528	22.2057	23.0427	22.8692	22.9154	22.5803	24.2788	25.2457	28.3473	25.878
Q14839	22.8518	21.5171	23.8993	23.2008	24.7996	21.6252	22.6933	22.0939	24.0784	22.9611	23.554	23.7845	23.5626	24.1153	22.7112	24.154	23.1844	21.3999	24.0642	24.0907	23.5403	21.3087	20.9617	21.4333	20.5927	22.6082	22.4839	22.0992	22.9079
Q9Y3P9	23.7158	24.482	23.3809	23.3393	23.9085	22.0908	22.8755	21.5047	22.8831	24.8477	23.3474	24.123	23.7304	23.6591	22.7568	21.5743	23.4643	21.671	22.7123	24.5643	24.3578	22.4975	23.1211	22.3591	21.6325	21.758	21.8031	24.2365	23.3547
O60784	23.4424	22.2721	21.5284	22.8747	22.7683	21.8246	19.4921	22.9668	19.4785	19.9295	23.1152	23.6789	22.2782	23.3956	20.7414	22.719	22.0079	21.8395	23.6066	24.002	18.7715	22.7818	21.0119	22.931	21.4896	21.2408	20.3703	20.0281	20.2059
P62888	27.5213	26.4039	27.88	26.5812	25.9689	26.3095	21.6361	21.1117	26.0422	26.2201	26.8833	25.9768	27.765	27.9878	27.0092	26.6867	25.4298	23.6268	26.8222	27.456	26.1955	25.8539	25.6391	25.6853	24.8321	27.6458	25.8394	24.0002	26.818
Q15661	25.7964	22.8258	23.9382	26.8032	24.7051	22.7874	26.2812	24.9908	24.4528	24.2039	23.9429	26.6773	22.5069	24.9402	27.3405	24.6561	24.855	26.68	23.4799	24.6162	24.1344	27.6089	27.6875	27.5405	24.7573	23.7649	22.793	24.9662	23.3061
Q14108	24.9317	23.1075	24.9861	24.8083	24.7608	24.8106	21.5145	20.7923	25.2119	26.1496	25.0621	24.9063	25.3365	26.0568	24.8424	26.8803	24.6953	22.7591	25.1768	25.8038	26.6743	24.1351	22.4516	23.4484	23.2268	24.9584	25.673	24.4601	25.1877
Q9H8H3	27.6039	27.9692	27.7951	26.2029	28.1328	27.0854	25.2735	26.1603	25.1297	25.7607	27.5411	27.1741	28.2132	29.0131	26.497	27.9417	27.631	26.1063	28.0225	27.2342	27.8344	27.7531	25.1063	28.1062	23.9247	25.3425	25.3895	23.5051	25.548
P51553	24.2207	22.1239	23.2766	23.5578	23.8007	21.358	22.3653	19.8131	23.4953	22.657	23.7549	23.2001	25.0818	24.4422	23.7095	22.0856	22.1754	20.2674	23.6112	23.7404	23.8131	22.9184	22.1593	21.8251	22.0419	23.1518	24.0328	26.2361	24.066
Q9H488	24.0965	23.0597	24.8905	22.4776	22.5533	23.0463	22.1129	24.1235	22.5614	23.6174	23.6373	22.225	24.5311	23.0331	21.3224	23.8756	21.8975	20.8786	21.5609	23.3342	23.0653	22.1723	21.5309	23.433	21.3312	21.9137	24.0349	20.7451	23.65
P41219	18.2803	12.5759	16.0342	16.4094	20.7716	16.5388	23.4281	21.6266	14.067	23.4379	15.8444	18.8932	22.6938	16.5376	17.3741	17.3109	21.5279	20.7367	15.1047	21.4168	17.4161	21.6073	17.6955	19.5207	17.5725	14.2301	17.6284	21.813	17.6962
Q8NBJ7	24.4728	24.099	24.2977	23.566	23.9523	21.9101	24.637	25.801	25.7164	25.6431	24.8081	24.5169	25.3156	24.6715	24.1135	24.7346	23.4757	21.0763	23.629	24.3902	24.6106	23.2473	23.1492	23.6697	22.7558	24.4999	25.1891	21.4338	24.7248
Q9NP58	23.8239	21.5654	21.7509	22.0163	20.367	22.419	23.68	20.9996	20.908	22.4587	23.8787	22.1615	23.5677	24.2682	22.4157	23.5137	24.9218	20.7174	24.4692	23.8038	22.8138	21.2272	19.6639	22.8438	20.456	21.0751	21.6237	19.9755	21.2787
Q07507	23.9819	23.0872	22.9744	23.3667	24.0509	22.1131	23.1008	27.6091	22.703	21.9896	22.4645	23.0586	23.8922	24.1176	24.2239	23.8847	25.8018	27.0402	23.3674	23.5944	21.8829	26.1329	25.295	23.4928	25.8383	23.1302	21.8485	20.4346	23.5809
Q9H6S3	22.3149	21.2103	21.458	21.869	21.3877	23.0188	19.9828	19.8109	22.6124	21.6959	23.0863	24.1801	22.1376	23.396	21.8642	24.7689	22.2257	21.2453	24.3787	21.6234	22.8213	20.6764	20.7678	19.7883	20.6482	20.9675	21.0829	20.7233	20.8503
Q96GA7	24.5186	23.7007	24.085	22.3055	23.4189	24.6301	19.936	19.4649	22.9167	23.3401	23.6856	23.1745	23.9507	24.7942	22.8543	24.4916	22.4278	21.0265	23.9846	23.6457	23.9397	22.1396	21.6144	22.9541	21.9018	21.6529	21.969	21.8772	21.8563
Q6IAA8	24.9491	23.9874	24.1695	23.6738	23.5078	24.1493	23.3707	20.5768	24.3517	22.414	24.7755	24.0543	25.3531	25.0423	23.3364	24.0969	23.5891	21.4079	23.8923	24.8189	25.4254	22.9453	23.1343	21.9688	22.693	26.4262	26.1455	25.177	26.119
Q9UGI8	25.604	25.2604	26.247	24.5769	24.9672	24.9769	23.6127	22.2257	27.1573	25.4468	26.1528	24.4567	25.6074	26.6101	22.9629	24.6044	24.3958	19.9481	24.9104	25.8634	24.6286	22.2701	21.4844	21.8402	22.2936	24.951	27.9298	24.7684	27.0826
Q86UX2	23.883	26.3408	25.281	25.045	24.6339	23.3989	26.5491	24.219	26.5333	23.8633	24.8838	23.6267	28.1408	24.6947	25.3888	25.5914	26.5934	22.677	23.9944	22.5731	27.7687	26.5688	24.4748	25.0224	23.643	26.218	26.5182	26.4413	27.3933
Q14161	24.4063	24.2932	24.3061	23.5231	24.2613	24.6631	24.1378	25.0632	26.3128	25.1884	24.2999	24.3572	23.8699	24.6399	26.0466	24.4745	26.9617	20.6286	26.3167	23.1512	25.6779	24.7979	22.0557	23.5294	29.3076	24.618	25.3639	25.9598	24.8734
Q9Y6E0	24.0598	24.2098	23.5742	23.4448	24.042	24.3642	23.8278	23.5101	23.5217	24.4725	24.8393	24.513	24.2372	24.105	25.0254	26.4331	24.0917	21.829	23.1177	24.2784	23.4181	23.4345	22.1277	24.327	22.514	22.3105	22.8279	23.0631	22.6129
P38159	26.9881	26.0077	27.0179	26.1299	26.3175	26.4398	27.6953	25.5149	26.5262	28.1905	27.3227	26.0339	27.1741	27.2621	26.7352	27.1039	25.8162	23.8858	27.0569	26.8183	27.1493	25.893	24.8467	24.8878	24.1061	26.8326	27.1011	24.9061	25.4619
Q12874	25.7448	24.5538	25.1031	23.8171	24.3214	23.9557	23.677	24.4747	23.8459	21.9215	25.4244	24.4034	24.7011	24.7071	23.8747	24.9529	25.1921	22.7349	27.0231	24.0226	23.6484	23.6828	24.3931	22.816	24.0446	20.8956	23.7569	22.9225	23.5863
P55327	25.3215	22.3125	21.1109	24.1335	23.1811	24.0369	26.079	24.5981	24.7564	25.2424	22.4682	23.4117	24.0676	24.7007	22.3944	25.6699	23.9944	21.7612	24.0099	23.8038	25.6542	21.5255	23.7488	24.3909	20.9714	24.1531	24.6371	26.4554	23.9424
P09914	23.5408	22.8558	21.6688	21.2337	21.2472	23.0274	23.0819	19.8592	24.1349	25.7478	22.0808	23.6272	22.6166	22.9614	20.648	22.4127	21.5198	21.2665	24.678	22.8613	26.3298	22.3321	20.8669	22.5812	22.2781	26.4085	25.0433	25.7158	22.9939
Q2TAA2	24.8895	24.2369	23.8512	23.4371	23.447	24.0317	20.4585	20.4231	21.928	20.6696	23.6563	23.4968	24.5206	24.8997	24.0189	23.6152	24.0993	22.5615	23.3824	24.7674	21.0283	23.33	22.4307	22.6929	22.5299	18.9456	20.9952	21.0498	21.365
Q16678	24.2114	22.9912	21.5609	22.2792	21.7738	23.8696	26.4263	27.0741	23.8125	24.6016	22.2204	23.4722	23.7267	21.8653	22.4659	24.7117	22.7413	21.0828	24.3573	24.0251	25.5438	24.7724	23.1965	23.9563	22.5391	22.9074	24.444	22.0631	23.8378
P22792	25.7031	24.4632	21.9015	20.5477	20.7971	22.9595	23.7163	19.7626	21.809	19.7528	19.9319	21.5739	24.4476	20.1796	20.5335	20.3084	20.0018	24.3243	19.82	19.9387	22.1564	20.6472	23.6899	22.9471	24.1829	22.1783	21.9632	23.0265	21.5701
P40261	20.9785	20.9841	24.0751	22.7158	23.1613	23.1152	22.1775	24.574	22.5082	22.5756	23.4543	24.3142	23.4148	24.2645	23.7558	26.6673	24.0001	21.0481	25.4559	23.73	24.1278	24.4657	26.2633	22.3234	25.205	20.9979	23.9142	23.3274	24.8915
O43598	25.1055	24.375	22.066	22.8409	22.4089	22.9356	25.1896	19.0392	24.0993	24.0281	23.2091	22.699	22.6077	24.1465	22.7238	22.3983	19.7837	21.4495	23.4637	24.3055	25.2802	22.1138	22.3779	23.4182	22.546	23.3605	22.8364	23.2357	22.9216
Q6NUK1	25.661	22.5178	25.4361	25.2707	25.1588	24.4091	25.4693	25.7264	27.796	26.8584	24.4132	24.4778	25.0667	25.694	27.3897	25.0339	24.5966	21.6799	25.8491	24.9529	26.6121	27.219	23.4767	24.7453	23.5431	25.1819	25.9265	25.1138	25.9822
P13807	24.818	23.6846	23.3213	23.7853	22.7432	23.0255	23.5128	19.6334	22.8196	21.9677	24.4925	23.8935	24.5529	24.3983	22.5672	24.0155	23.9418	24.9716	23.412	23.2839	25.7375	23.0695	24.9199	21.0495	24.6152	21.3303	23.6382	22.2333	22.6047
Q13185	26.4613	25.1239	25.785	25.407	24.8344	25.2596	22.4887	23.9433	24.2198	24.4546	26.026	25.786	25.9911	26.6704	25.1675	25.7764	25.8106	23.5273	26.3993	26.0436	24.2663	26.5469	24.6982	23.593	23.4381	23.1793	24.1538	20.0063	22.4788
Q9UMX0	24.6834	22.8974	24.5264	23.9324	24.0496	23.3052	23.2899	19.9555	21.0215	19.7655	23.7084	24.4291	24.9966	24.1554	23.1857	23.9095	23.7406	22.718	22.898	23.2239	20.418	24.1342	22.2831	23.6353	22.4619	20.7409	20.8612	20.3898	21.3496
P15559	23.2615	26.4513	27.6772	24.8051	24.1848	26.7201	25.2199	26.3799	22.8301	27.7161	27.3278	25.721	25.3137	26.9169	23.5229	22.9898	23.2571	21.1403	22.9702	23.6333	25.6864	22.4418	23.1659	22.8738	22.2948	24.2719	24.5972	24.4447	26.5928
Q9NZU5	27.0309	25.2505	27.3239	25.9781	26.0683	26.943	24.61	22.4655	22.3027	23.056	27.8809	26.7876	27.3827	27.8096	22.949	22.673	25.4121	23.1799	23.4152	24.5559	22.358	24.1462	25.886	24.8327	22.5716	21.4891	23.4617	23.9297	23.1799
O00534	23.3957	24.9143	22.7483	24.2171	23.0387	24.3961	22.989	20.3578	24.3985	23.7979	23.5541	23.8513	22.9565	23.6259	22.8189	22.0929	22.9112	22.2787	22.3082	22.7935	24.8825	23.1034	22.0468	21.6536	23.6768	22.2425	22.1842	22.995	23.8245
O75396	25.0782	24.4568	25.3936	25.1005	24.7294	24.2757	27.7529	26.288	24.0158	25.0298	25.4911	25.3023	25.4509	25.957	24.0126	25.9324	24.4737	22.0513	25.9941	24.0897	24.8676	24.1649	23.1339	23.6153	23.9159	22.7841	23.8052	23.6013	23.5525
P30622	23.8271	21.4752	23.8422	22.8611	23.1809	22.9856	24.7759	25.3598	22.301	22.6572	23.3322	21.5331	23.5512	24.079	23.5899	23.84	22.4982	19.9153	22.7591	23.2748	23.5821	22.5348	21.1252	22.8641	20.9408	22.5535	23.0336	22.9366	23.2931
P15374	22.2489	23.4239	22.5294	23.9312	23.2614	25.6476	22.4159	26.9026	24.9396	24.2189	25.1127	22.8518	24.4927	25.6096	24.8834	24.755	25.9024	22.7714	24.7894	25.6458	22.3643	24.1167	23.5604	23.1951	22.9631	24.5948	23.1816	23.3723	24.2594
P30419	25.0727	23.5335	24.0287	23.0459	23.5657	24.4131	20.068	19.8446	22.2166	23.3178	24.1856	24.0266	25.2507	25.4721	23.4168	24.4842	23.9832	21.8671	25.7014	24.1861	19.9811	22.6408	23.534	22.9176	21.7733	19.7532	20.4418	21.3401	19.321
P55010	23.8255	23.9899	25.1711	24.0342	22.7847	24.1148	24.3605	24.0106	24.8495	20.5443	24.9658	24.4838	25.4611	25.0999	23.6295	24.6341	24.163	22.9603	24.4404	25.3933	24.8465	23.8198	22.7164	22.7894	23.2011	22.8362	24.1738	24.8401	24.8706
Q16630	25.1161	24.2838	25.0074	23.8375	23.9038	24.6471	24.0801	22.0187	23.7519	22.613	25.3556	24.2275	25.5565	25.4953	24.0177	24.4703	24.7697	20.7942	23.6165	24.0324	24.0818	24.086	21.7773	22.4476	22.9842	21.6917	22.9752	22.9509	21.5954
Q6PKG0	23.3388	22.0864	21.9377	22.1837	20.8103	22.1505	21.7874	22.7004	21.8683	25.2975	22.491	20.9546	23.919	23.2768	21.6661	21.7295	21.6902	19.5377	21.2534	22.8296	23.8027	21.0101	19.8437	20.714	20.5194	23.1303	23.3958	23.6432	23.3682
Q8WUD1	22.0274	17.3651	21.5803	19.8293	21.0249	21.005	17.2087	17.1776	17.6866	16.5404	20.3195	20.707	21.6648	22.5528	19.7601	20.1983	21.1272	20.7898	22.0147	21.6476	18.4255	18.9493	15.358	20.0852	17.998	18.1757	18.0329	18.4523	18.0128
P23786	24.1544	23.0826	24.2828	23.5274	24.3132	23.5212	20.7048	22.9532	23.746	24.3169	23.6291	23.1357	23.0615	24.9223	23.5702	23.2632	23.886	20.7826	23.0285	24.5836	24.3705	22.7428	22.3676	23.4892	22.3957	24.7666	25.3157	23.3737	25.2102
Q5K4L6	23.5057	22.5886	23.3462	23.8556	22.8914	25.8231	19.3087	20.9392	19.2881	19.677	24.968	25.4796	25.0445	24.5245	20.8423	22.7625	23.4343	20.6823	24.2181	22.582	19.3389	20.428	21.0533	21.5456	19.9787	18.9204	23.1022	22.4878	19.5905
P08311	23.1539	24.0127	23.9368	24.5776	24.695	21.862	24.9323	25.6503	24.1698	22.9297	23.9862	24.784	24.024	21.4383	25.4713	25.4851	24.6428	25.0881	21.9223	22.7999	25.2126	25.4252	25.3647	25.9394	24.7303	25.3196	24.4885	22.2215	24.0256
Q8NBF2	25.2242	25.106	24.4586	24.5952	24.0877	23.2526	24.6991	24.9783	22.0137	22.3004	23.2126	25.0545	24.5947	23.962	22.6099	23.3183	23.3723	22.9783	24.8208	24.0391	24.6896	22.8082	22.6834	24.0058	22.0976	21.2455	21.5964	21.4812	22.0975
Q9H845	23.7935	24.345	23.6606	22.0799	22.8406	23.605	24.7031	21.1374	25.0512	21.4945	21.6918	24.1604	23.9154	25.115	23.0628	22.9514	21.4932	20.4604	24.5164	22.9332	24.3065	22.3333	21.6905	21.8799	20.4821	23.6698	23.2257	22.5483	22.6866
Q15437	21.4285	21.4494	20.8202	22.5781	19.3808	20.0316	19.5698	19.5657	22.7922	20.2284	22.1497	21.1005	22.637	21.7735	20.693	19.5234	20.1207	19.7098	21.1662	21.3767	19.6491	20.9385	19.9388	18.9694	19.1581	19.3393	20.1407	22.0224	21.1677
P84103	27.2608	24.7312	26.8817	26.5471	25.8279	26.9763	25.8738	26.0026	26.7062	26.7309	27.7862	25.9991	27.0147	26.7943	26.3089	26.1502	26.4523	22.2767	25.3863	26.436	26.8221	26.1115	24.7908	24.3442	24.6926	24.0649	26.9055	25.9398	25.8901
P60953	27.0758	26.012	26.9027	26.7371	26.7669	27.985	24.9264	22.2642	24.5295	27.4273	27.2168	26.8888	26.1788	27.2482	25.1153	25.86	25.9706	24.6612	26.8153	27.712	26.7497	25.1891	24.3569	24.9987	23.2188	24.465	24.6359	25.7619	25.1451
O95202	23.5828	22.1788	23.4457	23.7998	23.162	22.5373	19.7229	19.5758	22.5953	22.7461	24.4601	22.7322	25.0287	24.6207	22.9405	24.2195	22.0466	20.8942	22.7393	22.7996	23.8594	20.4181	22.9168	22.8719	22.4823	22.401	23.8978	24.9586	23.5437
Q2M2I8	23.4331	23.9876	25.3494	24.0737	23.45	24.4416	21.9171	23.9405	21.8961	22.3902	23.6878	24.707	23.0975	24.7294	22.075	23.2965	22.9223	21.361	23.9504	23.6626	22.5626	23.3465	21.2164	21.4438	22.2686	20.7891	19.8663	20.9397	20.9995
O14828	24.584	25.4473	24.1494	24.6816	24.2088	23.6577	25.0435	29.0285	25.9049	26.799	25.2849	25.4926	24.3979	24.8094	23.1871	24.4418	24.0795	25.9297	25.7464	24.6435	25.9791	23.2667	23.8306	23.5015	25.3202	23.7226	24.5258	26.5699	26.233
P0DJI9	20.5677	18.553	22.0162	19.5226	20.2957	19.3666	17.9703	18.551	20.7924	19.6908	20.3394	21.4769	23.0448	20.2201	23.6735	23.2908	21.1567	18.3353	22.23	20.2817	22.3603	22.9321	28.5549	21.7543	29.3066	20.3005	21.8524	21.1203	23.9393
Q96T76	22.5153	21.1478	21.4487	21.0705	21.8028	21.5751	27.5967	21.404	19.3984	21.9505	21.5776	21.7667	22.017	22.5498	20.5209	24.5098	21.1398	21.2642	22.2833	22.9273	22.5574	20.2994	19.8456	21.8511	19.6952	22.2312	22.5239	23.4733	24.1499
P16278	23.4662	31.7518	25.3708	23.0789	23.0773	23.2789	25.0526	21.734	22.82	24.1108	24.4568	23.2684	23.4868	24.2478	23.3993	24.8643	23.0503	22.3823	23.4087	24.1428	21.9893	21.7469	22.3469	22.0497	22.8312	21.0887	23.2235	23.3459	23.234
P19525	25.1078	23.8999	24.522	23.188	24.2221	24.869	26.4716	25.0436	24.5696	23.648	23.3046	25.0114	25.0593	24.7597	26.4371	24.6681	24.5546	20.6424	27.0694	25.1058	25.5258	26.277	23.1094	26.3163	21.9278	23.031	25.1333	24.1973	24.8196
P02743	22.4996	24.9909	26.3391	23.4609	22.807	24.3428	22.892	27.2589	25.5944	24.3509	23.4087	24.3653	22.8139	23.6984	24.2816	24.3396	24.9166	25.0246	24.4166	23.9089	24.2394	26.5964	28.46	26.2409	28.1459	26.0972	24.4626	25.9142	27.2171
Q58FF6	25.1064	22.2267	19.3413	22.1461	23.7046	21.6485	26.1645	20.941	24.0156	23.2275	21.0282	18.8259	23.1925	22.8086	26.1284	25.9367	27.0132	22.4815	22.5322	25.0231	24.8489	24.9561	22.5674	24.2948	24.0299	21.0702	21.7149	21.3986	22.3251
Q9Y4W6	23.7047	22.4646	23.465	23.2008	22.8893	22.713	25.1803	26.2853	24.3019	24.6936	22.7707	23.3515	22.9387	24.0672	24.2768	24.2672	23.5649	22.4122	22.8375	24.1659	24.7909	22.9242	22.7663	21.7201	21.8952	24.4378	25.5323	25.2659	25.6953
O14787	22.9193	22.6363	22.9147	21.5067	22.1322	23.399	19.5621	21.0865	19.1748	19.9465	23.304	23.0144	23.1378	23.4459	21.8165	21.0117	20.5677	20.8567	18.8957	22.0485	20.6585	18.7634	19.6925	25.7416	19.7128	19.2419	21.2668	20.936	19.05
Q8N0W3	23.52	22.0435	23.5613	22.4253	22.1808	22.9193	25.5	25.1552	24.5725	23.775	22.6213	22.4704	22.8427	23.4108	23.5259	23.1565	24.0275	21.5219	23.9415	22.7969	25.1417	22.1739	22.6812	22.625	20.9616	24.0148	22.8699	23.5752	24.0733
Q15257	26.3503	25.9967	24.9909	25.4332	25.3151	26.6867	27.2473	24.9562	25.2545	25.992	25.9114	26.1953	26.0041	26.7776	25.7507	27.0176	25.3693	24.58	26.1105	26.4869	26.7377	24.7218	23.3066	24.8253	23.6252	24.7289	25.7159	26.8167	25.2553
Q5VW32	25.2993	24.0435	24.0839	24.2714	24.3749	26.0299	24.7276	22.6519	24.3773	26.0868	25.0531	23.9531	25.6255	26.425	21.413	21.6121	25.8243	21.2487	22.9596	22.6124	25.9746	20.0234	19.8338	19.5705	20.6368	22.6142	23.2929	26.7983	23.3774
O15511	25.9472	24.1133	25.0221	25.0503	24.543	25.2822	25.6453	23.95	26.5441	27.1454	25.3007	24.4856	26.1816	26.198	25.4106	25.326	23.8953	20.1674	23.9856	25.5971	26.9664	25.8645	24.3591	24.3189	23.999	25.376	26.6222	25.5174	26.781
P60983	24.5336	22.5491	24.3038	23.8066	24.2563	25.0548	25.6156	26.1707	25.2873	27.0235	25.3537	23.8643	24.7352	25.3794	25.0648	24.9341	24.6293	22.55	25.7512	25.2569	25.8574	24.9419	24.2999	24.9881	22.4633	23.7201	25.1311	26.2242	25.5421
P60033	26.2642	25.4799	25.6522	24.5295	25.3512	26.4642	22.958	20.7639	22.011	24.0865	25.9512	25.7787	26.8534	25.7246	23.9791	24.8416	24.7914	23.8168	25.566	24.9174	22.3952	25.0434	23.441	23.9054	22.8967	22.8806	23.3656	23.8418	23.427
Q8N987	25.3916	22.0074	23.3622	21.0072	23.7341	21.2048	20.1303	22.6604	19.3904	23.4027	22.965	20.5945	23.5893	21.8491	24.0831	23.1561	22.3292	19.9877	20.2731	23.592	23.5256	22.9981	20.6417	22.9643	20.0974	20.8186	20.4323	19.7246	19.7012
Q7Z4W1	25.1535	24.926	25.4656	25.0758	24.2888	25.6454	26.0728	26.3153	25.9773	25.4548	26.0673	25.6074	26.141	26.5785	25.7543	26.2893	24.2602	22.5633	23.8579	25.4777	27.6607	24.0833	25.421	23.5555	25.3273	25.243	26.3089	25.9093	25.9852
Q99439	23.1998	24.0057	24.7451	23.8247	22.8314	23.8338	24.4399	24.3443	24.8951	24.9799	24.2735	24.9233	25.5434	24.5716	23.3021	24.7259	22.7676	23.8214	25.9124	23.2751	21.7033	24.1208	25.2442	23.8827	22.4359	25.4763	24.5482	23.9955	23.6347
Q9C0E8	24.6339	23.853	25.0393	23.1754	24.4018	24.8517	23.9188	24.2899	23.6708	25.507	25.6634	25.3259	24.3769	26.0547	24.4933	24.2694	22.2299	21.9918	25.0296	23.8213	24.3255	23.9869	21.3484	23.5557	21.4997	22.2707	23.6514	23.8163	23.1324
P18859	27.0887	23.2906	27.0425	25.2163	25.4032	25.1835	23.4875	26.748	25.8002	23.1603	25.9157	25.7735	26.7672	26.885	26.7861	26.061	26.6926	22.5964	27.0879	26.6653	26.3885	26.4283	22.1345	25.3256	23.0649	24.8434	25.992	25.3308	25.7504
Q9BUQ8	24.3234	23.1886	24.6985	23.3267	23.2392	24.1817	22.6059	23.9934	25.9444	24.2858	24.3606	23.8206	24.3824	24.1952	24.6972	23.4696	23.8735	20.1357	24.3756	24.5481	24.7587	23.9744	23.7568	26.4025	23.0162	25.2501	26.3688	23.27	26.2128
O75962	22.4357	21.7939	23.7285	22.7374	20.8966	22.7561	22.8617	23.4047	22.2063	25.5981	22.2616	22.1675	23.1869	20.9138	21.8697	22.2862	21.9065	20.637	22.25	23.533	21.352	21.0193	21.0693	20.7486	20.7529	21.2942	23.1652	22.6399	22.0523
O95050	20.8435	24.9902	21.6907	21.2749	20.0567	26.5971	22.9545	20.5531	21.4631	23.7068	19.4783	23.3208	21.9722	21.3113	20.6112	22.1139	22.3564	19.536	22.3095	22.8842	22.0966	21.6408	22.5342	19.9592	20.6513	23.7053	21.2745	23.3801	21.901
P25788	26.4756	25.1127	25.6995	25.1562	24.6142	25.8419	26.3098	23.4858	25.7738	26.9473	26.384	24.6785	28.0267	26.4054	25.9625	26.6158	25.1704	23.0115	24.9729	26.3309	26.7103	25.4096	24.7103	25.8823	24.0377	26.482	25.706	27.0119	25.5405
Q52LJ0	24.6223	22.8706	24.6323	22.7211	24.2053	24.2471	22.837	19.3321	23.3684	20.3754	24.1009	24.895	23.7007	25.2852	24.0874	24.8051	23.6493	21.0279	25.2435	23.9583	23.9753	23.6985	21.8098	22.7592	20.0082	22.4399	23.3391	22.6921	22.8764
Q15121	25.8376	26.0823	26.0139	25.1811	24.6062	26.3846	25.9996	26.7303	25.8188	26.3832	26.4184	26.4617	25.8186	25.9222	25.057	25.1075	25.6328	23.6436	27.3413	27.0836	25.9646	24.4688	24.7166	25.8605	24.0748	23.8129	25.2193	25.378	25.6822
Q9UL25	28.1382	26.8991	27.1652	25.7496	27.9252	26.5364	25.2159	26.1916	24.0073	24.3025	26.4201	25.2562	26.0916	28.3829	25.9342	24.1287	24.692	23.6764	26.2883	25.296	25.0478	25.2861	22.8917	25.8496	22.5258	23.2814	24.0969	24.3062	23.9989
Q9P0J1	23.7419	22.9212	24.5668	23.8196	23.6231	21.93	25.2056	25.0939	22.4589	21.142	23.6336	23.5613	23.9341	24.4608	24.4367	23.4821	22.3311	22.1899	24.1073	23.224	24.0065	23.4807	21.8062	23.8899	21.3005	22.0878	23.5748	22.8935	21.9861
Q16270	24.2243	23.5871	24.4577	25.182	24.5165	21.9267	20.8458	18.6808	22.6577	22.1026	21.6699	23.8184	25.5826	23.4584	20.9835	23.2695	22.7895	22.234	22.3944	25.1258	21.2588	23.4582	21.4904	22.5547	20.3304	18.1724	20.292	22.5512	24.1289
Q13480	26.3212	24.2579	23.3251	22.664	22.9707	23.6858	25.4278	26.5021	21.2061	20.9645	22.7032	23.8256	24.3448	24.2332	19.2978	19.669	18.8246	20.15	20.655	23.7151	21.0537	19.2446	19.8838	19.3815	20.0273	18.4546	20.6488	21.3013	20.8364
P23193	24.6664	24.622	24.9486	24.5612	24.8109	24.456	25.8295	24.4257	26.5506	26.3937	25.0593	26.3552	24.9487	25.3849	25.3153	25.6346	23.2557	20.1832	25.3826	23.3828	26.3386	25.052	23.8418	24.4183	22.709	25.3706	26.261	27.6707	26.1161
Q7Z5L9	22.7665	21.1197	22.409	23.0108	22.1601	23.3798	24.5384	19.4139	23.4079	21.3131	23.5811	22.401	23.6318	24.32	21.9475	24.9183	23.1452	22.0711	23.3478	23.4775	22.1008	22.517	21.1466	22.2373	19.6404	23.7593	21.716	22.0598	21.8685
P26232	25.7678	27.485	25.3663	17.6719	16.996	16.5046	15.1283	16.8045	13.5547	16.8427	17.5324	16.8984	21.5573	17.4178	17.4338	19.7374	24.1922	23.8056	16.0454	21.2952	16.3168	17.7974	22.7746	17.4998	17.3205	16.7793	16.234	21.8608	11.2519
Q9BY11	24.1453	22.185	22.5594	22.8569	23.1166	23.0105	21.1133	21.9041	20.6282	23.4443	23.2739	24.0329	22.9826	23.3167	26.5932	26.8708	21.0142	20.1103	25.4411	21.6746	20.2415	25.8436	21.9324	24.815	21.4467	23.5431	25.9622	27.9207	24.5913
Q9Y4F1	23.3078	21.1931	23.7116	23.5925	23.4347	24.2647	25.1095	22.3036	23.0652	24.375	25.4053	24.2686	23.8619	24.4746	22.274	24.0365	22.7425	20.7325	26.8282	23.5694	22.8909	22.9298	21.6109	21.9732	19.58	21.8002	23.7246	23.0748	23.0306
P46976	26.407	24.3713	26.7784	25.443	25.4861	26.2523	26.1595	22.0735	25.7422	26.5603	25.7628	25.3788	26.2941	27.3348	26.4882	23.7531	25.6453	22.4331	24.6802	26.1427	27.2991	25.1894	24.3496	24.5345	24.3136	24.2685	24.9156	24.9242	25.2556
O76070	23.4858	22.3019	23.7226	21.668	24.3774	23.3928	25.2017	21.7134	22.3559	22.2409	23.8165	24.0898	22.9683	24.2689	24.6445	23.898	20.0901	20.243	22.4265	22.1928	19.137	19.1119	21.6091	21.9896	19.0846	22.6864	23.4288	26.6977	21.7968
P49593	24.0331	24.5007	23.9416	24.917	24.4237	24.6343	20.9815	25.6919	23.1459	24.6384	25.7496	22.2597	22.8648	24.9268	23.4035	22.7967	21.7767	21.3528	23.9677	23.4833	24.1898	23.7259	22.3661	23.5198	21.2085	22.8323	23.9906	22.1031	22.8644
P07360	23.3896	22.9854	22.3001	21.3694	23.6636	23.2684	23.3546	23.3454	19.0872	20.7759	22.8177	22.4867	21.2379	21.7093	23.3001	20.6022	24.7868	23.8168	21.7572	22.308	21.2459	24.633	25.9626	23.4153	25.7063	21.8539	23.3623	24.1956	22.7256
Q9P035	26.8055	26.2058	26.5406	25.2721	26.5273	26.6682	25.3919	25.0893	23.2211	24.848	27.3193	25.8704	26.4355	27.0525	26.1354	26.224	28.8428	24.5189	26.8346	25.9624	25.0279	24.8349	25.0663	24.4114	25.113	22.3682	24.008	23.4936	23.2819
Q01085	21.8485	21.4021	20.8052	21.628	19.951	21.8804	21.2628	24.5908	23.957	24.6574	20.8719	22.349	22.8442	21.3524	23.8146	22.9779	22.1288	19.7009	22.9643	27.2136	24.7167	22.1814	20.2151	21.3983	21.1652	21.0689	23.7653	22.8702	22.0372
Q96JB5	23.869	24.5379	23.2041	23.6768	23.5541	21.8551	25.4294	25.0855	25.2528	25.4947	23.5084	22.6858	22.5188	22.8669	23.3999	25.426	22.6348	21.8001	24.2583	23.9974	27.1605	23.5636	21.2541	23.4105	21.4733	23.4954	24.7386	25.5793	24.5653
O94875	21.547	22.2493	21.7739	21.4571	22.382	20.8828	22.0674	21.7003	23.2691	23.1943	23.0757	21.8076	21.8339	20.4461	23.2604	22.7353	22.4813	20.932	23.9694	21.8655	22.5486	23.0505	24.9431	22.0762	21.2969	23.1272	26.5941	27.0009	27.2051
Q9P0V9	22.9415	22.7053	23.093	23.7339	22.408	24.6204	23.4761	19.9935	23.4831	18.7105	23.6997	23.67	23.0777	23.6741	24.5437	24.8498	21.3157	19.6391	25.1848	24.1603	19.371	24.5784	21.7995	23.129	21.0778	22.6512	24.0792	23.6177	23.8972
G3V4C1	19.2083	16.6477	18.066	17.2541	16.742	17.6659	16.5543	21.7718	21.424	26.227	19.65	18.1364	21.084	17.0885	17.5331	18.1414	17.6087	17.3789	17.4552	19.5741	24.4978	17.3914	18.6122	17.7841	18.4605	22.9563	22.2232	24.2392	21.763
P49903	24.8315	22.5077	23.523	22.9612	23.2627	22.0448	22.6612	19.6566	19.5014	21.0705	23.7183	22.5029	24.4442	23.962	20.1456	20.5971	22.4425	19.5776	20.0259	22.9249	21.2656	21.2402	19.7366	19.7016	19.7356	19.5118	20.4306	20.0978	21.6116
Q9NR31	23.6964	24.6855	24.3813	24.8356	23.8991	24.7649	25.3813	22.104	21.2914	23.553	25.0464	24.8495	24.6024	24.8385	23.0553	24.7552	24.2323	22.9423	24.8763	24.5674	22.9509	23.0844	20.5786	23.464	21.3964	21.9826	20.7603	19.6409	20.9594
Q9HAT2	24.0241	22.0183	22.2451	21.3534	21.9918	23.751	23.0324	21.0935	21.9117	22.9348	24.2443	23.7258	24.4277	25.0677	23.1164	25.8002	20.0955	21.565	24.4634	23.1451	21.7234	20.7284	20.3307	20.6503	21.1986	19.3444	19.6085	20.4193	19.7625
Q641Q2	22.0594	24.9805	23.8261	23.3089	21.9214	23.6005	20.0934	19.773	20.1766	20.9962	24.6976	23.1136	22.8756	23.6419	21.58	21.4648	20.865	23.1429	22.5601	22.9201	21.5661	21.2056	21.2438	20.5699	21.7835	19.4987	20.0142	19.3003	20.8951
P51148	26.2564	24.9646	26.5005	25.9505	25.6855	25.4975	27.3626	23.3303	25.8164	27.2941	26.4239	25.3913	26.4379	26.711	26.0424	26.8029	24.9433	25.7429	26.0146	26.1735	27.409	25.5596	26.1699	24.921	25.3778	25.263	26.2887	27.0026	26.1782
Q16666	24.9123	25.016	25.5074	24.1591	24.2926	24.945	26.5941	24.2758	22.9692	21.5914	24.8598	24.8144	25.0729	25.1513	23.3912	24.7097	25.4764	21.8227	25.1351	24.9419	24.4198	22.6767	24.2932	22.7509	24.4162	25.2341	24.7782	22.7708	24.5331
Q6P179	22.4961	23.2682	24.4422	20.268	23.9957	22.287	23.0257	22.7504	22.2471	22.7266	20.9807	23.8801	23.2974	24.8062	24.6179	24.554	21.0897	19.7761	21.55	22.928	22.5774	21.7975	22.675	22.125	21.1804	23.1317	23.2524	19.485	22.629
O95292	24.9628	23.5948	25.4123	25.7218	25.6936	25.3221	24.9253	20.1916	23.6668	22.3871	24.9359	24.868	23.8899	25.0296	23.964	23.8352	24.6486	21.1907	23.2016	24.4995	25.141	22.1025	21.237	23.388	21.841	17.8494	23.7603	23.7235	23.0668
Q15424	25.2039	24.6682	25.1212	24.0649	23.4534	25.0496	23.2644	22.4136	25.1567	25.0655	24.7238	24.7167	25.4774	25.7497	24.8832	25.8676	23.9026	23.4798	26.2804	24.0812	25.3278	24.9325	21.4827	24.0998	21.0073	22.6075	24.3053	23.6827	23.8108
P06703	25.077	24.1342	25.826	24.4501	24.7945	24.9878	22.2069	27.6618	27.4949	25.4251	25.2023	23.7792	25.2373	25.0127	27.0793	21.1788	23.4525	23.3853	22.5336	24.8263	26.0931	27.8816	23.2652	24.9511	21.9564	26.0907	26.4782	25.6963	25.9911
Q9Y3B3	26.4509	25.1897	26.5523	25.7223	26.1819	26.2573	24.3387	22.4374	25.5364	26.4195	26.1205	25.9004	25.884	26.7946	26.4624	26.0197	24.6907	23.4601	24.1606	25.8456	26.0071	24.4443	24.1173	24.101	22.9769	23.9112	24.5155	24.0581	24.7925
Q9UHD9	23.0616	21.6043	23.8334	22.0894	21.6132	22.5682	24.9987	23.1168	23.9493	24.066	23.3347	22.2103	22.6183	23.0014	23.1581	23.1331	22.212	18.8243	21.0943	22.811	24.5885	24.1111	21.3283	22.2924	20.0981	23.663	24.0474	25.5552	23.6894
Q13098	24.0931	23.699	22.7758	23.6158	23.6599	24.0931	19.712	21.1168	23.8905	23.6444	23.1314	24.4023	22.9717	23.4829	24.7791	25.1338	24.04	22.1069	25.1787	24.6926	24.1523	23.2333	22.7248	23.7687	22.363	22.0115	24.1881	23.8173	22.8389
P08514	22.2008	23.1252	21.8811	20.9501	24.2997	21.4865	23.6894	25.624	25.5394	25.6651	22.5525	23.7646	22.3233	21.3825	25.6376	24.3792	23.7344	23.0489	23.0296	23.8195	26.3501	22.7265	22.7861	23.5519	22.2451	24.2341	25.4502	25.656	24.8433
Q15599	25.9329	24.1102	24.8769	25.3289	25.5016	25.2408	23.7115	20.6113	23.9404	22.8915	23.9122	22.1022	25.32	25.4004	24.1739	23.3084	23.7988	21.3549	23.1289	25.8805	24.1181	24.0409	22.6829	22.9593	22.0952	20.8961	23.6904	23.0098	23.6759
Q14151	22.5279	20.099	22.7221	18.6513	22.3245	21.7478	18.4788	19.5261	17.8095	20.8598	22.6826	20.8274	23.1936	23.2123	20.3997	21.5231	21.0458	18.3788	23.9493	23.1272	18.1631	21.2027	19.341	20.4347	18.6272	18.6799	19.1869	18.6344	18.5778
Q14165	27.0848	24.9608	27.2999	26.0251	26.4003	27.0566	26.8629	26.1574	24.5999	23.6827	27.4402	26.073	27.4073	27.69	25.2943	26.1041	24.0699	22.688	25.8982	26.5211	24.9697	23.909	21.8474	23.5065	21.765	22.6926	23.5469	23.2159	27.6983
Q16762	25.1776	23.188	24.9563	24.2555	24.6848	25.424	23.4071	23.8882	23.8297	19.2378	25.4746	25.303	25.0897	25.1847	23.2934	24.1049	24.253	21.3727	23.9231	23.7241	24.4739	22.8315	21.3843	23.0376	20.3848	23.8046	24.0495	21.435	24.6701
P36957	26.8613	25.0221	26.6665	25.3367	25.8048	25.5113	30.0125	25.3063	26.4324	26.9181	26.4194	26.4031	26.5285	27.226	31.1405	31.0257	24.9808	23.4404	26.2367	24.7034	27.4254	25.4186	23.3453	29.9561	29.0973	26.1544	27.1445	27.1738	26.8556
Q9BUT1	24.7006	24.885	23.2417	24.206	24.4182	24.3728	23.9192	26.0655	24.6455	24.496	24.6719	25.6674	25.5346	25.0206	24.8285	25.7126	25.6012	23.1617	24.0244	25.9127	25.4096	24.9396	24.7456	25.6453	23.9502	23.5218	23.9314	21.8831	25.0221
Q9BWF3	23.1312	22.6476	23.4988	22.2514	22.3223	22.7327	22.0389	23.7176	21.9207	20.4308	23.4061	22.9365	24.2081	23.435	23.4302	23.2782	21.9279	19.9146	23.6633	23.8755	23.155	23.3387	21.6922	22.3185	19.7655	19.4005	22.7566	20.193	20.1028
Q9NTX5	24.7084	24.5097	25.3041	24.3307	23.8051	23.9572	22.902	23.5708	23.1279	23.6396	24.5451	22.897	23.9587	24.3868	23.0939	23.8475	25.9218	23.5311	25.2417	26.3528	25.2875	24.1486	23.5952	23.5092	23.2377	21.0942	23.7234	22.6636	23.6623
O14879	24.4975	23.558	23.1646	24.39	24.733	24.5345	23.9688	19.899	22.5798	23.954	24.7918	24.9963	23.0788	25.3237	20.6215	24.1979	22.5408	21.7335	25.3092	23.1127	21.1151	22.3811	21.8558	23.5312	21.7965	21.2	23.4747	22.8612	21.7371
O75891	18.4904	19.8387	18.5562	19.8611	18.3788	18.349	21.4857	20.7159	17.1992	18.3948	18.7834	20.1597	19.6319	18.3007	20.4349	18.4166	21.862	20.5475	18.6131	18.525	22.1987	19.7748	19.2264	20.5686	20.0734	21.9597	20.9707	21.7599	23.6478
O15371	24.5922	23.169	23.8481	22.7516	23.5968	23.9127	24.904	19.8125	23.4316	23.5936	24.2583	24.2403	24.8702	24.6333	24.7498	25.2471	24.5438	22.873	25.2028	25.3825	23.0044	25.0533	23.5621	24.0341	22.5879	21.0844	22.592	21.543	22.0595
[truncated: 2,966 more rows]

## Sheet: anova_posthoc
	f.value	p.value	#NAME?	FDR	Tukey's HSD
Q04637	34.606	4.678e-09	8.3299	2.1701e-05	MG1-ARA; MG2-ARA; MG2-MG1; ND-MG1; ND-MG2
[truncated: 671 more rows]

## Sheet:  t test of MG1vsMG2
Accession	Abundances (Normalized): S1	Abundances (Normalized): S2	Abundances (Normalized): S3	Abundances (Normalized): S4	Abundances (Normalized): S5	Abundances (Normalized): S6	Abundances (Normalized): S7	Abundances (Normalized): S8	Abundances (Normalized): S9	Abundances (Normalized): S10	Abundances (Normalized): S11	Abundances (Normalized): S12	Abundances (Normalized): S13	Abundances (Normalized): S14	Abundances (Normalized): S15	Abundances (Normalized): S16	Abundances (Normalized): S17	Abundances (Normalized): S18	Abundances (Normalized): S19	Abundances (Normalized): S20	Abundances (Normalized): S21	Abundances (Normalized): S22	Abundances (Normalized): S23	Abundances (Normalized): S24	Abundances (Normalized): S25	Abundances (Normalized): S26	Abundances (Normalized): S27	Abundances (Normalized): S28	Abundances (Normalized): S29		Accession	Abundances (Normalized): S1	Abundances (Normalized): S2	Abundances (Normalized): S3	Abundances (Normalized): S4	Abundances (Normalized): S5	Abundances (Normalized): S6	Abundances (Normalized): S7	Abundances (Normalized): S8	Abundances (Normalized): S9	Abundances (Normalized): S10	Abundances (Normalized): S11	Abundances (Normalized): S12	Abundances (Normalized): S13	Abundances (Normalized): S14	Abundances (Normalized): S15	Abundances (Normalized): S16	Abundances (Normalized): S17	Abundances (Normalized): S18
[truncated: 4,640 more rows]
[truncated: 12 more columns]

[truncated: 1 more sheets: MG1 vs MG2 significant proteins]
