# Supplementary material for: Comprehending Meningioma Signaling Cascades Using Multipronged Proteomics Approaches & Targeted Validation of Potential Markers
Source: Front Oncol. 2020 Aug 26;10:1600. doi: 10.3389/fonc.2020.01600 (PMC7482667; doi:10.3389/fonc.2020.01600)
Supplement: Supplementary file 4 [file Table_4.xlsx]

## Sheet: INPUT Data
Uniprot		KEGG
Q01082		hsa:6711
P02768		hsa:213
P15924		hsa:1832
Q9Y490		hsa:7094
P98160		hsa:3339
Q02952		hsa:9590
Q00610		hsa:1213
P02787		hsa:7018
P0C0L5		hsa:721
P35749		hsa:4629
P01023		hsa:2
Q05707		hsa:7373
Q99715		hsa:1303
P07355		hsa:302
Q07157		hsa:7082
P13639		hsa:1938
P22314		hsa:7317
P55072		hsa:7415
P08603		hsa:3075
P21810		hsa:633
O15230		hsa:3911
P01009		hsa:5265
P07996		hsa:7057
P24821		hsa:3371
P00558		hsa:5230
Q9P2E9		hsa:6238
Q99798		hsa:50
P55268		hsa:3913
Q7Z6Z7		hsa:10075
P20774		hsa:4969
P42704		hsa:10128
P07099		hsa:2052
Q9BUF5		hsa:84617
P0DOX5		hsa:8991
Q13228		hsa:847
P04040		hsa:10970
Q07065		hsa:9902
Q9UBG0		hsa:824
P17655		hsa:3240
P00738		hsa:4967
Q02218		hsa:3181
P22626		hsa:301
P04083		hsa:1292
P12110		hsa:477
P50993		hsa:142
P09874		hsa:12
P01011		hsa:2058
P07814		hsa:7001
P32119		hsa:7169
P07951		hsa:5549
P51888		hsa:2547
P12956		hsa:3837
Q14974		hsa:629
P00751		hsa:10397
Q92597		hsa:2734
Q92896		hsa:3263
P02790		hsa:6050
P13489		hsa:4134
P27816		hsa:3308
Q6ZN40		hsa:2192
P34932		hsa:4060
P23142		hsa:16
P51884		hsa:23344
P49588		hsa:6184
Q9BSJ8		hsa:22820
P04843		hsa:23196
Q9Y678		hsa:9782
Q9NZB2		hsa:162
A0A0R4J2E8		hsa:488
Q10567		hsa:3098
P16615		hsa:22948
P19367		hsa:6051
P48643		hsa:283298
Q9H4A4		hsa:7430
Q6UWY5		hsa:6876
P01860		hsa:5213
P15311		hsa:4719
P01876		hsa:3700
Q01995		hsa:1674
P08237		hsa:3857
P28331		hsa:10492
Q14624		hsa:5464
P17661		hsa:3418
P35527		hsa:10059
E5RK69		hsa:9276
O60506		hsa:6741
Q15181		hsa:9555
P48735		hsa:5091
O00429		hsa:3146
P35606		hsa:5176
P05455		hsa:2950
O75367		hsa:3482
P11498		hsa:55740
P09429		hsa:3983
P36955		hsa:1981
A0A087WWU8		hsa:10484
P09211		hsa:3843
P11717		hsa:5720
Q8N8S7		hsa:3069
O14639		hsa:80781
Q04637		hsa:29766
P01834		hsa:6418
Q15436		hsa:3068
O00410		hsa:7514
Q06323		hsa:9043
A0A024R4E5		hsa:3684
P39060		hsa:2331
Q9NYL9		hsa:23530
Q01105		hsa:1434
P51858		hsa:197
O14980		hsa:3691
O60271		hsa:7165
P11215		hsa:1655
Q06828		hsa:176
Q13423		hsa:1192
P01861		hsa:4869
P55060		hsa:5829
P02765		hsa:50809
P16144		hsa:5701
O43399		hsa:9475
P17844		hsa:5595
P16112		hsa:25923
O00299		hsa:813
P06748		hsa:735
P49023		hsa:10768
Q5SSJ5		hsa:822
P35998		hsa:23176
O75116		hsa:8615
P27361		hsa:8785
Q6DD88		hsa:6853
O43852		hsa:3608
P02748		hsa:710
O43865		hsa:5704
P40121		hsa:9967
Q92599		hsa:26060
O60763		hsa:259
O95460		hsa:10109
P17600		hsa:5479
Q12905		hsa:9131
P05155		hsa:1431
P43686		hsa:134147
Q9Y2W1		hsa:6642
Q9UKG1		hsa:2091
P02760		hsa:10528
O15144		hsa:9097
P23284		hsa:293
O95831		hsa:5093
O75390		hsa:55163
Q96DG6		hsa:5004
Q13596		hsa:730
P22087		hsa:27436
O00567		hsa:64746
P54578		hsa:826
P12236		hsa:10111
Q15365		hsa:57136
Q9NVS9		hsa:2288
P02763		hsa:6649
P10643		hsa:1781
Q9HC35		hsa:396
Q9H3P7		hsa:23170
P04632		hsa:6281
Q92878		hsa:55968
Q9HDC9		hsa:55577
Q02790		hsa:3148
P08294		hsa:23256
Q13409		hsa:10121
P52565		hsa:6122
Q14166		hsa:113026
P60903		hsa:2181
Q9UNZ2		hsa:2969
P0DOX2		hsa:255743
Q9UJ70		hsa:5965
P26583		hsa:10875
Q8WVM8		hsa:6423
P61163		hsa:6288
B1AK88		hsa:3709
P39023		hsa:1264
Q8N3E9		hsa:29789
O95573		hsa:26135
P78347		hsa:6233
Q6UXI9		hsa:114770
P46063		hsa:85456
Q14314		hsa:92140
Q96HF1		hsa:372
P0DJI8		hsa:23499
Q14571		hsa:1193
P30453		hsa:4720
P51911		hsa:2773
Q9NTK5		hsa:7706
Q8NC51		hsa:5048
P62979		hsa:2017
Q96PD5		hsa:10131
Q9C0C2		hsa:8531
Q86UE4		hsa:8662
P48444		hsa:51449
Q9UPN3		hsa:4200
O15247		hsa:22978
O75306		hsa:9632
P08754		hsa:9861
Q14258		hsa:55920
P43034		hsa:8644
Q14247		hsa:57130
Q12931		hsa:2038
P16989		hsa:6622
P55884		hsa:5903
Q9UHG3		hsa:3712
P23368		hsa:30008
P49902		hsa:51571
P53992		hsa:3276
Q15008		hsa:5718
H0Y5B0		hsa:1073
Q9P258		hsa:56829
P42330		hsa:6506
Q9HD20		hsa:1457
P16452		hsa:51477
P37840		hsa:397
P49792		hsa:1656
P26440		hsa:11338
O95967		hsa:732
Q9NUQ9		hsa:6897
Q99873		hsa:3836
O00232		hsa:6749
Q9Y281		hsa:5096
Q7Z2W4		hsa:11344
P0DOY2		hsa:9118
P43004		hsa:114793
P68400		hsa:10801
Q9NPH2		hsa:9352
P52566		hsa:5706
P26196		hsa:85477
P26368		hsa:54187
P07358		hsa:2314
P26639		hsa:11325
P52294		hsa:8894
Q08945		hsa:51119
P05166		hsa:5573
Q6IBS0		hsa:7158
Q16352		hsa:10961
Q96PY5		hsa:9584
Q9UHD8		hsa:3840
O43396		hsa:6904
P62333		hsa:1537
Q9Y6U3		hsa:54205
Q9NR45		hsa:2521
Q13045		hsa:57687
Q86XP3		hsa:55347
P20042		hsa:10606
Q9Y3A5		hsa:6193
P10644		hsa:23788
Q12888		hsa:403
P30040		hsa:9652
Q14498		hsa:829
O00629		hsa:548596
Q9BTW9		hsa:6426
P08574		hsa:25940
P99999		hsa:5250
P35637		hsa:51097
Q9HCJ6		hsa:2794
Q9NUJ1		hsa:11051
P22234		hsa:391
P46782		hsa:9181
Q9Y6C9		hsa:7555
P36405		hsa:18
Q6PGP7		hsa:4809
P52907		hsa:2983
P12532		hsa:4644
Q07955		hsa:10910
Q8NCA5		hsa:5905
Q00325		hsa:8803
Q8NBX0		hsa:58490
P36915		hsa:7965
O43809		hsa:6136
P84095		hsa:1066
Q92974		hsa:2193
P62633		hsa:9092
P80404		hsa:1009
P55769		hsa:57326
Q02153		hsa:29968
Q9Y4I1		hsa:2053
Q9Y2Z0		hsa:5431
P46060		hsa:7332
Q9P2R7		hsa:816
Q9NQG5		hsa:5902
Q13155		hsa:1466
P30050		hsa:8539
P23141		hsa:2319
Q9Y285		hsa:36
O43290		hsa:1601
P55287		hsa:27236
Q96AQ6		hsa:26958
Q9Y617		hsa:5520
P34913		hsa:5530
P30876		hsa:80347
P68036		hsa:1675
Q13554		hsa:7873
P43487		hsa:4313
Q16527		hsa:8434
Q9BZZ5		hsa:10189
Q14254		hsa:23065
P45954		hsa:10480
P98082		hsa:58513
P53367		hsa:8883
Q9UBF2		hsa:5825
P63151		hsa:9373
Q08209		hsa:5686
Q13057		hsa:7458
P00746		hsa:29085
P55145		hsa:8894
P08253		hsa:3483
O95980		hsa:6697
Q86V81		hsa:57333
Q8N766		hsa:22998
Q7L2H7		hsa:10657
Q9UBC2		hsa:23307
Q13564		hsa:7913
P28288		hsa:922
Q9Y263		hsa:23475
P28066		hsa:10923
Q15056		hsa:201626
Q9NRX4		hsa:2173
P20042		hsa:5955
P35858		hsa:128240
P35270		hsa:27183
Q96D15		hsa:1108
Q9UPQ0		hsa:25840
Q07666		hsa:10058
Q5T1M5		hsa:64787
P35659		hsa:55004
O43866		hsa:26136
Q15274		hsa:285148
P53999		hsa:11335
Q6L8Q7		hsa:4836
O15540		hsa:374354
Q14257		hsa:22848
Q8NCW5		hsa:6289
Q9UN37		hsa:325
Q14839		hsa:10939
Q9H8H3		hsa:5524
Q9NP58		hsa:148362
Q9H6S3		hsa:2549
Q6IAA8		hsa:51495
Q9UGI8		hsa:8470
Q2TAA2		hsa:56681
Q13185		hsa:54414
P30419		hsa:9761
Q8NBF2		hsa:10840
Q2M2I8		hsa:8664
P0DJI9		hsa:3176
P02743		hsa:112464
Q9Y4W6		hsa:23636
Q15257		hsa:92906
Q5VW32		hsa:535
Q13480		hsa:7525
Q9P035		hsa:8467
O94875		hsa:2060
Q9NR31		hsa:65123
Q9HAT2		hsa:55666
Q14165		hsa:57617
O75891		hsa:4790
O15371		hsa:8666
P50135		hsa:9669
G3XAH0		hsa:201161
Q969G5		hsa:6814
E9PRY8		hsa:54431
P37198		hsa:81611
Q8WVV9		hsa:10728
Q93050		hsa:51100
P07947		hsa:4069
O60264		hsa:9218
P42566		hsa:5935
Q68E01		hsa:5495
Q8TAT6		hsa:64359
Q9P253		hsa:30011
P19838		hsa:731
O75821		hsa:11140
O60841		hsa:22908
Q7Z7K6		hsa:283
O00186		hsa:6576
Q8IXB1		hsa:3934
Q9BTT0		hsa:2217
Q15185		hsa:2130
Q9Y371		hsa:6651
P61626		hsa:6449
Q9P0L0		hsa:23034
P98179		hsa:288
O75688		hsa:29926
Q6DKJ4		hsa:7372
Q96B97		hsa:9879
P07357		hsa:9897
Q16543		hsa:5635
Q9NTJ5		hsa:10006
P03950		hsa:5411
P53007		hsa:2909
P80188		hsa:999
P55899		hsa:23111
Q01844		hsa:1893
P18583		hsa:4507
O43765		hsa:23406
Q9UPU9		hsa:28960
Q12955		hsa:55256
Q96IJ6		hsa:513
P11172		hsa:1327
Q7L014		hsa:83442
Q12768		hsa:6434
Q14558		hsa:25782
Q8IZP0		hsa:11163
Q9H307		hsa:2799
Q9NRY4		hsa:229
P12830		hsa:6923
Q8N0X7		hsa:126
Q16610		hsa:80331
Q13126		hsa:51631
Q14019		hsa:3049
Q96C86		hsa:26003
Q9BV57		hsa:3925
P30049		hsa:6786
P13073		hsa:10741
Q9H299		hsa:7536
P01619		hsa:79718
P62995		hsa:3704
Q9H2M9		hsa:5238
Q9NZJ9		hsa:8639
P15586		hsa:27336
P05062		hsa:80005
Q15370		hsa:9246
Q9HB07		hsa:3009
P00326		hsa:58478
Q9H3Z4		hsa:4733
Q9Y383		hsa:7058
P09105		hsa:26038
Q9H8Y8		hsa:63893
P16949		hsa:22894
Q13586		hsa:92241
O75884		hsa:9349
Q15637		hsa:6652
Q9BZK7		hsa:10434
Q9BY32		hsa:23184
O95394		hsa:10250
Q16853		hsa:6729
O43719		hsa:3159
Q9H7D0		hsa:157769
O14933		hsa:4725
P16401		hsa:1842
Q9UHY7		hsa:9403
A0A0A0MS87		hsa:222068
Q9Y295		hsa:11231
P35442		hsa:2823
Q8TDI0		hsa:92609
Q9C0C9		hsa:9696
Q9Y2L1		hsa:6890
Q6JBY9		hsa:10920
P62829		hsa:9093
Q00796		hsa:89796
O75608		hsa:11326
Q14696		hsa:29894
Q8IYB3		hsa:81609
P61011		hsa:9141
P17096		hsa:1463
Q658Y4		hsa:23580
O43920		hsa:5950
O94769		hsa:56896
O60613		hsa:3965
Q7Z7H5		hsa:10254
Q9UGP8		hsa:4594
P51674		hsa:7923
Q3ZCQ8		hsa:23279
Q5TZA2		hsa:79717
Q03518		hsa:10101
Q99627		hsa:23339
Q96EY1		hsa:7409
Q8NEY1		hsa:57863
Q9Y279		hsa:51773
Q10570		hsa:64207
Q96L92		hsa:10772
O14737		hsa:7375
O14594		hsa:5654
Q9H3Q1		hsa:8241
P02753		hsa:482
Q9BPU6		hsa:25873
O00182		hsa:84717
O75886		hsa:10295
P22033		hsa:5806
Q92506		hsa:23640
Q12769		hsa:7837
Q9HAB8		hsa:23408
Q9Y5Y2		hsa:23593
Q96JC1		hsa:23731
P15498		hsa:7307
Q8N126		hsa:7508
Q96T23		hsa:140606
Q9H1B7		hsa:64083
O75494		hsa:55964
Q13107		hsa:8799
Q92743		hsa:51060
P98175		hsa:260293
P14415		hsa:54987
Q9Y3U8		hsa:84293
Q7Z4V5		hsa:84303
O14874		hsa:3066
P26022		hsa:6631
Q9NZL4		hsa:10061
Q92626		hsa:3481
Q9NXA8		hsa:7905
Q9Y5Z4		hsa:6990
Q9H330		hsa:240
Q01081		hsa:5493
Q01831		hsa:3162
Q8WWX9		hsa:6620
Q9H4A6		hsa:4436
Q9UH03		hsa:85440
O96011		hsa:6836
O95881		hsa:2620
Q8N118		hsa:6734
Q9NWV4		hsa:51065
Q9BRX8		hsa:1503
A0A075B6P5		hsa:3512
Q5SU54		hsa:9521
Q9BRQ6		hsa:30851
Q92769		hsa:22902
P09234		hsa:54433
Q9UG63		hsa:51594
P01344		hsa:57030
Q00765		hsa:6232
P51808		hsa:5899
P09917		hsa:6038
O60437		hsa:4074
P09601		hsa:4253
Q16143		hsa:6993
P43246		hsa:4151
Q96N67		hsa:2790
O15260		hsa:84233
O43903		hsa:9522
P08240		hsa:10262
Q71UM5		hsa:355
P17812		hsa:64744
P01591		hsa:1514
O43324		hsa:7353
O14907		hsa:9639
Q7L099		hsa:64965
Q9NY12		hsa:79001
A2RRP1		hsa:57614
Q9P2U7		hsa:6726
P42677		hsa:50999
P11234		hsa:6742
P34096		hsa:23107
P20645		hsa:84168
Q96PC5		hsa:9533
P63172		hsa:84991
P02144		hsa:10952
P50151		hsa:55644
Q9H061		hsa:3796
O15126		hsa:2706
Q15427		hsa:9356
P25445		hsa:10240
Q8WU79		hsa:55937
P07711		hsa:51026
Q92890		hsa:10981
O15013		hsa:642
P82933		hsa:9482
Q9BQB6		hsa:6745
Q9P260		hsa:6605
P49458		hsa:961
Q9Y3A6		hsa:3707
Q04837		hsa:8848
Q92552		hsa:79591
Q9H6X2		hsa:2580
A0A0J9YY99		hsa:1969
O15160		hsa:1804
Q96I25		hsa:399888
P60468		hsa:57486
A0A087WSY6		hsa:5303
Q9NPF4		hsa:25874
O00139		hsa:54491
P29033		hsa:6635
Q4U2R8		hsa:257194
Q92665		hsa:81887
O95445		hsa:90203
Q9Y3E0		hsa:1861
Q13637		hsa:259307
Q13867		hsa:10982
Q9UNK0		hsa:51522
P43307		hsa:361
Q969G3		hsa:148867
Q08722		hsa:85453
P27987		hsa:92105
Q15714		hsa:11079
Q5T2E6		hsa:65008
O14976		hsa:98
P29317		hsa:162427
P42658		hsa:1837
A0A075B6S5		hsa:81619
Q6P0A1		hsa:55020
Q9BYT8		hsa:221937
Q9Y237		hsa:586
O95563		hsa:6240
Q9NUU6		hsa:6391
P62304		hsa:6560
P01742		hsa:9859
Q7Z3B1		hsa:54820
Q9Y4W2		hsa:2551
Q969T3		hsa:114971
O14656		hsa:56851
Q96RQ9		hsa:9875
Q15555		hsa:51013
Q9P0S9		hsa:11215
P55087		hsa:55680
Q8NEW0		hsa:4176
Q86VY4		hsa:26998
K7ELP0		hsa:81037
Q96HW7		hsa:10548
O15258		hsa:6640
Q9BYD6		hsa:8731
P14621		hsa:153339
Q86VR2		hsa:57551
Q9Y4J8		hsa:115908
A0A0A0MS15		hsa:1307
Q8NG11		hsa:11047
Q5R3I4		hsa:26272
P85037		hsa:196
P54687		hsa:8614
P23921		hsa:64149
Q99643		hsa:57619
Q9UP95		hsa:388121
Q5SW79		hsa:23096
Q9NXR1		hsa:50863
Q06546		hsa:5330
Q8WUK0		hsa:60528
Q9NPA0		hsa:23358
O60287		hsa:514
Q9Y3B2		hsa:57636
Q9UKA4		hsa:55890
A0A0D9SF30		hsa:79631
Q8WXA3		hsa:23078
P33993		hsa:345778
Q9UGM5		hsa:10361
Q96KA5		hsa:1902
O15321		hsa:1062
Q13424		hsa:10457
O43148		hsa:23139
Q8TBQ9		hsa:339965
Q7L7X3		hsa:8481
Q96CG8		hsa:57132
Q07092		hsa:1286
A0A075B6H7		hsa:23378
Q16186
Q9UKT5
P35869
O76061
Q9HAS0
Q8TF72
Q5GJ75
Q5JU85
Q9P121
Q00722
Q9BQ52
Q9UPU5
P56381
Q9P227
Q9NQ84
Q7Z2Z2
A3KMH1
Q5HYI7
Q86SE8
Q92633
Q02224
Q14956
Q6P0Q8
Q5M9N0
O75665
Q7LBR1
P53420
O43159

## Sheet: Gene Ontology
Annotation Cluster 1	Enrichment Score: 14.618975216398287
Category	Term	Count	%	PValue	Genes	List Total	Pop Hits	Pop Total	Fold Enrichment	Bonferroni	Benjamini	FDR
GOTERM_CC_DIRECT	GO:0005913~cell-cell adherens junction	48	7.18563	1.82198e-16	1936, 822, 1192, 10528, 829, 1938, 51100, 7706, 2319, 3069, 56829, 10397, 8615, 57863, 27236, 9218, 58513, 114793, 6642, 7082, 10801, 11344, 2017, 5905, 832, 302, 301, 1969, 2060, 26135, 6711, 5093, 64787, 5902, 7430, 5493, 23499, 85456, 1981, 1656, 10006, 10606, 7458, 7094, 29766, 26136, 29789, 999	655	323	18224	4.13467	1.35891e-13	3.39728e-14	3.33067e-13
GOTERM_MF_DIRECT	GO:0098641~cadherin binding involved in cell-cell adhesion	46	6.88623	5.48429e-16	1936, 822, 1192, 10528, 829, 1938, 51100, 7706, 3069, 56829, 10397, 8615, 27236, 9218, 58513, 114793, 6642, 7082, 10801, 11344, 2017, 5905, 832, 302, 301, 1969, 2060, 26135, 6711, 5093, 64787, 5902, 7430, 5493, 23499, 85456, 1981, 1656, 10006, 10606, 7458, 7094, 29766, 26136, 29789, 999	639	290	16881	4.19042	5.05707e-13	1.68532e-13	8.65974e-13
GOTERM_BP_DIRECT	GO:0098609~cell-cell adhesion	41	6.13772	1.39127e-13	1936, 822, 10528, 829, 1938, 51100, 7706, 3069, 56829, 10397, 8615, 27236, 9218, 58513, 114793, 6642, 7082, 10801, 11344, 2017, 5905, 832, 302, 1969, 2060, 26135, 6711, 5093, 64787, 5902, 5493, 23499, 85456, 1981, 1656, 10006, 10606, 7458, 29766, 26136, 29789	637	271	16792	3.98821	3.71844e-10	3.71844e-10	2.47269e-10
Annotation Cluster 2	Enrichment Score: 5.836561287736483
Category	Term	Count	%	PValue	Genes	List Total	Pop Hits	Pop Total	Fold Enrichment	Bonferroni	Benjamini	FDR
GOTERM_CC_DIRECT	GO:0005739~mitochondrion	86	12.8743	1.28321e-07	1192, 23078, 6620, 60528, 36, 847, 10295, 2288, 84303, 2950, 4967, 23408, 6391, 10061, 10131, 10240, 3712, 3098, 64746, 4313, 10059, 10058, 9352, 114971, 1327, 309, 51097, 5493, 4836, 1656, 4594, 25874, 5595, 92609, 586, 65008, 4790, 6742, 23788, 84233, 10434, 84293, 5250, 23530, 1431, 51100, 51495, 18, 10939, 6890, 16, 9093, 513, 64965, 3418, 80331, 128240, 98, 23593, 6622, 10981, 64083, 4200, 5…	655	1331	18224	1.79772	7.85293e-05	8.72578e-06	0.000190034
UP_KEYWORDS	Mitochondrion	70	10.479	2.16827e-07	36, 60528, 10295, 2288, 84303, 2950, 4967, 23408, 6391, 57486, 10131, 10240, 201626, 3712, 3098, 64746, 4313, 10059, 10058, 51522, 114971, 1327, 5493, 4594, 25874, 92609, 65008, 345778, 6742, 6652, 23788, 84233, 5250, 23530, 1431, 51100, 18, 10939, 9093, 513, 64965, 7923, 3418, 5303, 514, 128240, 23593, 64083, 10981, 4200, 5096, 1159, 4719, 60314, 7317, 293, 4725, 4720, 5091, 1537, 54205, 80347, …	668	1119	20581	1.92734	9.51826e-05	8.65333e-06	0.000306524
UP_SEQ_FEATURE	transit peptide:Mitochondrion	38	5.68862	1.79923e-06	5250, 23530, 1431, 18, 36, 9093, 10295, 51060, 513, 4967, 23408, 64965, 6391, 3418, 57486, 10131, 10240, 3712, 4200, 5096, 1159, 4719, 114971, 60314, 1327, 4720, 5091, 1537, 10128, 8803, 4594, 92609, 65008, 6742, 9131, 55347, 6576, 50	662	482	20063	2.38932	0.0041673	0.00208582	0.00314715
UP_KEYWORDS	Transit peptide	40	5.98802	2.40873e-06	5250, 23530, 1431, 36, 18, 60528, 9093, 10295, 513, 4967, 23408, 64965, 6391, 3418, 57486, 10131, 10240, 201626, 128240, 3712, 4200, 5096, 1159, 4719, 114971, 60314, 1327, 4720, 5091, 1537, 10128, 8803, 4594, 92609, 65008, 6742, 9131, 55347, 6576, 50	668	536	20581	2.29924	0.00105687	6.60873e-05	0.00340511
GOTERM_CC_DIRECT	GO:0005759~mitochondrial matrix	28	4.19162	5.4439e-05	1431, 60528, 18, 36, 9093, 10295, 513, 4967, 23408, 7923, 3418, 10131, 201626, 5303, 128240, 514, 3712, 4200, 5096, 4719, 4720, 5091, 80347, 8803, 4594, 6742, 55347, 50	655	327	18224	2.38239	0.0327686	0.00166449	0.0805898
Annotation Cluster 3	Enrichment Score: 4.6646490134358265
Category	Term	Count	%	PValue	Genes	List Total	Pop Hits	Pop Total	Fold Enrichment	Bonferroni	Benjamini	FDR
GOTERM_BP_DIRECT	GO:0030198~extracellular matrix organization	24	3.59281	1.53088e-06	1292, 1307, 7837, 1286, 1463, 633, 3339, 3371, 176, 961, 255743, 3691, 3684, 2192, 1842, 3913, 4060, 8785, 7373, 3911, 80781, 7057, 8434, 999	637	196	16792	3.22789	0.00408368	0.00136308	0.00272114
UP_KEYWORDS	Extracellular matrix	25	3.74251	3.92562e-06	1292, 1307, 7837, 4313, 1893, 302, 1286, 633, 3339, 3371, 5549, 176, 255743, 1303, 2192, 115908, 1842, 3913, 4060, 2331, 7373, 4969, 3911, 80781, 5265	668	258	20581	2.98545	0.00172187	9.5737e-05	0.00554942
GOTERM_CC_DIRECT	GO:0005578~proteinaceous extracellular matrix	21	3.14371	0.00168735	1307, 1292, 7837, 2734, 4313, 1893, 1286, 1463, 633, 5549, 176, 255743, 2192, 115908, 1842, 4060, 2331, 7373, 80781, 4969, 5265	655	268	18224	2.18015	0.644251	0.028301	2.46994
Annotation Cluster 4	Enrichment Score: 3.906335995547498
Category	Term	Count	%	PValue	Genes	List Total	Pop Hits	Pop Total	Fold Enrichment	Bonferroni	Benjamini	FDR
UP_KEYWORDS	Nucleotide-binding	99	14.8204	1.62715e-07	22978, 9967, 2580, 25923, 5230, 23078, 1938, 1108, 26038, 6729, 23170, 9246, 1861, 10295, 23176, 57130, 488, 2193, 8467, 63893, 10131, 10061, 23139, 11325, 6734, 3098, 22848, 10059, 5706, 10058, 5704, 22948, 477, 5701, 3308, 1656, 10101, 1655, 5595, 2983, 403, 56681, 29789, 2058, 4644, 1457, 3707, 3704, 5413, 6240, 7415, 10939, 27183, 6890, 16, 9669, 4733, 5213, 5825, 7332, 9879, 1503, 5965, 3796…	668	1788	20581	1.70592	7.14295e-05	7.14318e-06	0.000230027
UP_KEYWORDS	ATP-binding	73	10.9281	5.36229e-05	9967, 2580, 5230, 23078, 1108, 26038, 23170, 9246, 1861, 57130, 10295, 488, 2193, 8467, 63893, 10061, 10131, 23139, 11325, 22848, 3098, 5706, 10058, 5704, 22948, 5701, 3308, 477, 10101, 1656, 1655, 5595, 29789, 2058, 4644, 1457, 3707, 6240, 27183, 7415, 10939, 6890, 16, 5213, 5825, 7332, 9879, 1503, 5965, 3796, 10111, 9475, 57551, 4176, 5096, 816, 1159, 1969, 7525, 4436, 7317, 1062, 55577, 5091, …	668	1391	20581	1.61691	0.0232661	0.0009412	0.0757789
GOTERM_MF_DIRECT	GO:0005524~ATP binding	80	11.976	0.00140825	9967, 2580, 5230, 23078, 1108, 26038, 23170, 9246, 1861, 57130, 10295, 2288, 488, 2193, 8467, 63893, 10061, 10131, 23139, 11325, 22848, 3098, 5706, 10058, 5704, 22948, 5701, 3308, 477, 10101, 1656, 1655, 5595, 29789, 2058, 4644, 1457, 3707, 3608, 6240, 27183, 10939, 7415, 6890, 16, 9093, 5213, 513, 5825, 7332, 9879, 1503, 5965, 3796, 10111, 11344, 9475, 57551, 4176, 5096, 1159, 816, 1969, 7525, 4…	639	1495	16881	1.41366	0.723023	0.0653373	2.17608
UP_SEQ_FEATURE	nucleotide phosphate-binding region:ATP	46	6.88623	0.019284	1457, 9967, 3707, 23078, 5230, 1108, 26038, 27183, 10939, 7415, 1861, 6890, 5213, 8467, 5825, 9879, 5965, 3796, 10111, 23139, 11325, 57551, 9475, 22848, 4176, 1159, 816, 1969, 5706, 10058, 7525, 4436, 5704, 7317, 55577, 1062, 5701, 80347, 10101, 1656, 1655, 5595, 4629, 29789, 4644, 2058	662	994	20063	1.40252	1	0.767279	28.8664
Annotation Cluster 5	Enrichment Score: 3.589731823255942
Category	Term	Count	%	PValue	Genes	List Total	Pop Hits	Pop Total	Fold Enrichment	Bonferroni	Benjamini	FDR
UP_KEYWORDS	mRNA processing	28	4.19162	1.22721e-05	9967, 7536, 11051, 6635, 9092, 8241, 9879, 10262, 10657, 201626, 29894, 10772, 4809, 6434, 5411, 10492, 8731, 7307, 11338, 9584, 84991, 28960, 1655, 10250, 10189, 3181, 6651, 6426	668	332	20581	2.59842	0.00537301	0.000269339	0.0173475
GOTERM_BP_DIRECT	GO:0000398~mRNA splicing, via spliceosome	24	3.59281	1.25562e-05	7536, 11051, 6434, 6635, 5411, 5093, 10492, 9092, 7307, 11338, 9879, 1655, 27336, 5431, 10262, 10250, 10189, 6631, 3181, 2521, 6426, 4809, 10772, 29894	637	222	16792	2.84985	0.0330061	0.00669013	0.0223167
UP_KEYWORDS	mRNA splicing	23	3.44311	4.25803e-05	9967, 7536, 6434, 6635, 5411, 10492, 9092, 8241, 7307, 11338, 9584, 9879, 28960, 84991, 1655, 10262, 10250, 10189, 3181, 6651, 6426, 4809, 10772	668	260	20581	2.72549	0.0185195	0.000812416	0.0601781
UP_KEYWORDS	Spliceosome	15	2.24551	6.52524e-05	7536, 6635, 5411, 10492, 9092, 7307, 11338, 84991, 1655, 10262, 10250, 10189, 3181, 4809, 6426	668	127	20581	3.63896	0.0282403	0.00106043	0.0922065
KEGG_PATHWAY	hsa03040:Spliceosome	16	2.39521	0.00218129	6434, 6635, 5093, 9092, 7307, 11338, 9879, 84991, 1655, 10262, 10189, 6631, 11325, 4809, 10772, 6426	340	133	6879	2.43397	0.426981	0.129954	2.80553
GOTERM_CC_DIRECT	GO:0071013~catalytic step 2 spliceosome	10	1.49701	0.0057404	7307, 6635, 5411, 1655, 10250, 10492, 10189, 3181, 9092, 6426	655	92	18224	3.02423	0.970497	0.0769518	8.17229
GOTERM_CC_DIRECT	GO:0016607~nuclear speck	15	2.24551	0.0138879	9967, 5411, 6729, 7307, 11338, 51631, 9584, 9879, 92609, 10250, 10189, 6651, 11325, 10772, 6426	655	201	18224	2.07634	0.999808	0.141732	18.707
Annotation Cluster 6	Enrichment Score: 3.317889585104791
Category	Term	Count	%	PValue	Genes	List Total	Pop Hits	Pop Total	Fold Enrichment	Bonferroni	Benjamini	FDR
UP_KEYWORDS	RNA-binding	60	8.98204	2.49079e-12	7536, 11051, 2091, 6726, 92906, 6729, 56829, 27336, 10657, 11325, 29894, 302, 51013, 8731, 10768, 7307, 11338, 1981, 9584, 1656, 84991, 1655, 92609, 5935, 3181, 6741, 6651, 2058, 9782, 2130, 6635, 7514, 3069, 16, 54433, 8241, 23196, 9879, 10262, 22894, 2521, 10772, 4809, 6136, 6434, 4869, 26135, 5093, 11163, 8662, 10492, 8666, 8664, 5903, 10128, 7458, 10250, 10189, 6631, 6426	668	665	20581	2.77984	1.09345e-09	2.18691e-10	3.52117e-09
INTERPRO	IPR000504:RNA recognition motif domain	22	3.29341	5.40778e-05	6434, 2130, 92906, 8662, 10492, 8666, 8241, 7307, 11338, 9584, 84991, 27336, 7458, 10262, 10189, 3181, 5935, 2521, 6741, 9782, 6426, 10772	656	226	18559	2.75401	0.0748191	0.0748191	0.0893559
SMART	SM00360:RRM	21	3.14371	8.63302e-05	6434, 2130, 92906, 8662, 10492, 8666, 8241, 7307, 11338, 9584, 27336, 7458, 10262, 10189, 3181, 5935, 2521, 6741, 9782, 6426, 10772	366	212	10057	2.72189	0.0248944	0.0248944	0.114827
GOTERM_MF_DIRECT	GO:0000166~nucleotide binding	29	4.34132	0.000147394	22978, 3704, 2130, 92906, 8241, 27336, 10262, 2521, 128240, 10772, 6434, 8662, 10492, 8666, 477, 7307, 11338, 10101, 9584, 84991, 7458, 2983, 10189, 3181, 3068, 5935, 6741, 6426, 9782	639	348	16881	2.20149	0.12566	0.0133388	0.229863
INTERPRO	IPR012677:Nucleotide-binding, alpha-beta plait	22	3.29341	0.000467989	6434, 2130, 92906, 8662, 10492, 8666, 8241, 7307, 11338, 9584, 84991, 27336, 7458, 10262, 10189, 3181, 5935, 2521, 6741, 9782, 6426, 10772	656	264	18559	2.3576	0.489888	0.0806981	0.770805
UP_SEQ_FEATURE	domain:RRM	12	1.79641	0.00511085	7307, 2130, 6434, 84991, 7458, 8662, 10189, 5935, 2521, 8666, 6741, 10772	662	135	20063	2.69392	0.999993	0.524455	8.57289
UP_SEQ_FEATURE	domain:RRM 1	10	1.49701	0.0225805	11338, 9584, 92906, 27336, 10262, 10492, 3181, 8241, 9782, 6426	662	125	20063	2.42453	1	0.780098	32.9348
UP_SEQ_FEATURE	domain:RRM 2	10	1.49701	0.0225805	11338, 9584, 92906, 27336, 10262, 10492, 3181, 8241, 9782, 6426	662	125	20063	2.42453	1	0.780098	32.9348
UP_SEQ_FEATURE	domain:RRM 3	4	0.598802	0.325964	11338, 9584, 92906, 10492	662	61	20063	1.98732	1	0.998808	99.8992
GOTERM_MF_DIRECT	GO:0003676~nucleic acid binding	28	4.19162	0.972166	92906, 26038, 16, 283, 8241, 9879, 27336, 5965, 10262, 2521, 11325, 10772, 29894, 6434, 4869, 10492, 1656, 6038, 9584, 84991, 1655, 10189, 3181, 5935, 6651, 7555, 6426, 9782	639	985	16881	0.750964	1	1	100
Annotation Cluster 7	Enrichment Score: 2.68463094450352
Category	Term	Count	%	PValue	Genes	List Total	Pop Hits	Pop Total	Fold Enrichment	Bonferroni	Benjamini	FDR
UP_KEYWORDS	Complement alternate pathway	8	1.1976	2.50204e-08	735, 1675, 731, 3075, 730, 629, 11326, 732	668	12	20581	20.5399	1.09839e-05	1.56914e-06	3.53708e-05
GOTERM_BP_DIRECT	GO:0006957~complement activation, alternative pathway	8	1.1976	1.52191e-07	735, 1675, 731, 3075, 730, 629, 11326, 732	637	13	16792	16.2222	0.000406723	0.000203382	0.000270523
GOTERM_BP_DIRECT	GO:0030449~regulation of complement activation	7	1.0479	0.000786561	735, 721, 731, 3075, 730, 629, 732	637	30	16792	6.15092	0.877948	0.123183	1.38895
UP_KEYWORDS	Sushi	6	0.898204	0.0346437	3240, 1463, 176, 3075, 730, 629	668	56	20581	3.30106	1	0.209049	39.252
SMART	SM00032:CCP	6	0.898204	0.0453764	3240, 1463, 176, 3075, 730, 629	366	54	10057	3.05313	0.999999	0.708502	46.0976
INTERPRO	IPR000436:Sushi/SCR/CCP	6	0.898204	0.05018	3240, 1463, 176, 3075, 730, 629	656	57	18559	2.97802	1	0.879392	57.3028
UP_SEQ_FEATURE	domain:Sushi	3	0.449102	0.0857583	3240, 1463, 176	662	15	20063	6.06133	1	0.948844	79.1608
UP_SEQ_FEATURE	domain:Sushi 2	4	0.598802	0.184426	3240, 3075, 730, 629	662	45	20063	2.69392	1	0.988482	97.1731
UP_SEQ_FEATURE	domain:Sushi 1	4	0.598802	0.184426	3240, 3075, 730, 629	662	45	20063	2.69392	1	0.988482	97.1731
Annotation Cluster 8	Enrichment Score: 2.309633238222561
Category	Term	Count	%	PValue	Genes	List Total	Pop Hits	Pop Total	Fold Enrichment	Bonferroni	Benjamini	FDR
INTERPRO	IPR002035:von Willebrand factor, type A	13	1.94611	0.000155227	1292, 10484, 23078, 8785, 9632, 7373, 84168, 2547, 3691, 1303, 3684, 3700, 629	656	97	18559	3.7916	0.200072	0.07171	0.256289
SMART	SM00327:VWA	9	1.34731	0.00439552	1292, 23078, 8785, 7373, 84168, 1303, 3684, 3700, 629	366	72	10057	3.43477	0.723715	0.274998	5.69389
UP_SEQ_FEATURE	domain:VWFA	5	0.748503	0.172633	23078, 84168, 3691, 3700, 629	662	66	20063	2.29596	1	0.985437	96.366
Annotation Cluster 9	Enrichment Score: 2.297313688704261
Category	Term	Count	%	PValue	Genes	List Total	Pop Hits	Pop Total	Fold Enrichment	Bonferroni	Benjamini	FDR
GOTERM_BP_DIRECT	GO:0006099~tricarboxylic acid cycle	7	1.0479	0.000649821	4967, 23530, 8803, 1431, 6391, 3418, 50	637	29	16792	6.36302	0.824047	0.12511	1.1488
KEGG_PATHWAY	hsa00020:Citrate cycle (TCA cycle)	7	1.0479	0.00297529	4967, 8803, 1431, 6391, 3418, 5091, 50	340	30	6879	4.72088	0.532254	0.140982	3.80858
UP_KEYWORDS	Tricarboxylic acid cycle	5	0.748503	0.00693103	8803, 1431, 6391, 3418, 50	668	24	20581	6.41873	0.952798	0.0604108	9.36445
KEGG_PATHWAY	hsa01210:2-Oxocarboxylic acid metabolism	4	0.598802	0.0482642	1431, 3418, 586, 50	340	17	6879	4.76055	0.999997	0.467789	47.5146
Annotation Cluster 10	Enrichment Score: 2.2790770122662942
Category	Term	Count	%	PValue	Genes	List Total	Pop Hits	Pop Total	Fold Enrichment	Bonferroni	Benjamini	FDR
UP_KEYWORDS	Complement alternate pathway	8	1.1976	2.50204e-08	735, 1675, 731, 3075, 730, 629, 11326, 732	668	12	20581	20.5399	1.09839e-05	1.56914e-06	3.53708e-05
GOTERM_BP_DIRECT	GO:0006957~complement activation, alternative pathway	8	1.1976	1.52191e-07	735, 1675, 731, 3075, 730, 629, 11326, 732	637	13	16792	16.2222	0.000406723	0.000203382	0.000270523
GOTERM_BP_DIRECT	GO:0006956~complement activation	13	1.94611	0.000103656	28912, 3502, 3503, 3538, 1675, 3514, 721, 731, 3075, 730, 629, 28461, 732	637	87	16792	3.93901	0.242011	0.0303183	0.184091
INTERPRO	IPR001862:Membrane attack complex component/perforin/complement C9	4	0.598802	0.000414918	735, 731, 730, 732	656	5	18559	22.6329	0.449416	0.0817208	0.683676
GOTERM_BP_DIRECT	GO:0030449~regulation of complement activation	7	1.0479	0.000786561	735, 721, 731, 3075, 730, 629, 732	637	30	16792	6.15092	0.877948	0.123183	1.38895
INTERPRO	IPR020863:Membrane attack complex component/perforin domain, conserved site	4	0.598802	0.000808046	735, 731, 730, 732	656	6	18559	18.8608	0.687278	0.109742	1.32739
UP_SEQ_FEATURE	glycosylation site:C-linked (Man)	5	0.748503	0.000897635	735, 731, 730, 7057, 732	662	14	20063	10.8238	0.875612	0.206732	1.55857
UP_KEYWORDS	Membrane attack complex	4	0.598802	0.00107572	735, 731, 730, 732	668	7	20581	17.6056	0.376556	0.0130392	1.51003
GOTERM_CC_DIRECT	GO:0005579~membrane attack complex	4	0.598802	0.00144508	735, 731, 730, 732	655	7	18224	15.8988	0.587297	0.0256944	2.11883
UP_SEQ_FEATURE	domain:MACPF	4	0.598802	0.00176112	735, 731, 730, 732	662	8	20063	15.1533	0.98328	0.310593	3.03621
BIOCARTA	h_alternativePathway:Alternative Complement Pathway	5	0.748503	0.00179418	735, 1675, 731, 730, 629	109	9	1625	8.28236	0.301736	0.301736	2.2257
KEGG_PATHWAY	hsa04610:Complement and coagulation cascades	11	1.64671	0.00187254	735, 2, 1675, 721, 710, 731, 3075, 730, 629, 5265, 732	340	69	6879	3.22545	0.379944	0.147272	2.41289
UP_KEYWORDS	Complement pathway	6	0.898204	0.0029742	735, 721, 710, 731, 730, 732	668	31	20581	5.9632	0.729537	0.0299521	4.12341
INTERPRO	IPR020864:Membrane attack complex component/perforin (MACPF) domain	4	0.598802	0.0075846	735, 731, 730, 732	656	12	18559	9.43039	0.999982	0.455689	11.8258
SMART	SM00457:MACPF	4	0.598802	0.0081701	735, 731, 730, 732	366	12	10057	9.15938	0.90887	0.329173	10.3425
BIOCARTA	h_compPathway:Complement Pathway	6	0.898204	0.00819483	735, 1675, 721, 731, 730, 629	109	20	1625	4.47248	0.807126	0.560826	9.79965
UP_KEYWORDS	Cytolysis	4	0.598802	0.00944335	735, 731, 730, 732	668	14	20581	8.80282	0.984475	0.0755822	12.5526
UP_KEYWORDS	Innate immunity	17	2.54491	0.0113675	3148, 301, 3146, 7706, 56829, 735, 9181, 1675, 721, 710, 731, 3075, 730, 629, 11326, 732, 3934	668	261	20581	2.00677	0.993388	0.0857244	14.9235
KEGG_PATHWAY	hsa05020:Prion diseases	6	0.898204	0.0241998	735, 4684, 5595, 731, 730, 732	340	34	6879	3.57042	0.998063	0.405819	27.3297
UP_SEQ_FEATURE	domain:LDL-receptor class A	4	0.598802	0.0267318	735, 731, 730, 732	662	20	20063	6.06133	1	0.808902	37.7465
GOTERM_MF_DIRECT	GO:0001848~complement binding	3	0.449102	0.0343235	721, 731, 629	639	8	16881	9.90669	1	0.522863	42.0314
GOTERM_BP_DIRECT	GO:0019835~cytolysis	4	0.598802	0.0433006	731, 730, 732, 4069	637	21	16792	5.02116	1	0.715993	54.4719
BIOCARTA	h_lectinPathway:Lectin Induced Complement Pathway	4	0.598802	0.0500731	735, 721, 731, 730	109	13	1625	4.58716	0.999965	0.819557	47.4746
INTERPRO	IPR023415:Low-density lipoprotein (LDL) receptor class A, conserved site	5	0.748503	0.051588	735, 3339, 731, 730, 732	656	40	18559	3.53639	1	0.879452	58.3371
UP_SEQ_FEATURE	domain:TSP type-1 2	5	0.748503	0.0601147	7058, 731, 730, 7057, 732	662	45	20063	3.36741	1	0.923432	66.1915
UP_SEQ_FEATURE	domain:TSP type-1 1	5	0.748503	0.0601147	7058, 731, 730, 7057, 732	662	45	20063	3.36741	1	0.923432	66.1915
BIOCARTA	h_classicPathway:Classical Complement Pathway	4	0.598802	0.0723567	735, 721, 731, 730	109	15	1625	3.97554	1	0.847059	60.9919
INTERPRO	IPR000884:Thrombospondin, type 1 repeat	6	0.898204	0.0791186	735, 7058, 731, 730, 7057, 732	656	65	18559	2.61149	1	0.923971	74.3983
SMART	SM00192:LDLa	5	0.748503	0.0845994	735, 3339, 731, 730, 732	366	46	10057	2.98675	1	0.800747	69.1593
SMART	SM00209:TSP1	6	0.898204	0.0864258	735, 7058, 731, 730, 7057, 732	366	65	10057	2.53644	1	0.788302	69.9682
INTERPRO	IPR002172:Low-density lipoprotein (LDL) receptor class A repeat	5	0.748503	0.0885181	735, 3339, 731, 730, 732	656	48	18559	2.947	1	0.922931	78.392
UP_SEQ_FEATURE	domain:EGF-like	5	0.748503	0.27024	735, 176, 731, 730, 732	662	80	20063	1.89417	1	0.996982	99.5957
KEGG_PATHWAY	hsa05322:Systemic lupus erythematosus	8	1.1976	0.492971	735, 3119, 9555, 721, 731, 6741, 730, 732	340	134	6879	1.2079	1	0.888342	99.9857
Annotation Cluster 11	Enrichment Score: 2.2634054885711716
Category	Term	Count	%	PValue	Genes	List Total	Pop Hits	Pop Total	Fold Enrichment	Bonferroni	Benjamini	FDR
KEGG_PATHWAY	hsa01200:Carbon metabolism	16	2.39521	0.000397572	3098, 4200, 29968, 5096, 5230, 1431, 229, 847, 5213, 5091, 4967, 8803, 4594, 3418, 6391, 50	340	113	6879	2.86476	0.0964294	0.0964294	0.516855
KEGG_PATHWAY	hsa01130:Biosynthesis of antibiotics	19	2.84431	0.0166318	3098, 5230, 29968, 5096, 1431, 134147, 229, 847, 5213, 51477, 51449, 4967, 8803, 10606, 3418, 6391, 5238, 586, 50	340	212	6879	1.81328	0.986113	0.378238	19.6324
KEGG_PATHWAY	hsa01230:Biosynthesis of amino acids	9	1.34731	0.0245148	29968, 5230, 1431, 3418, 229, 586, 5213, 5091, 50	340	72	6879	2.52904	0.998216	0.363699	27.6347
Annotation Cluster 12	Enrichment Score: 2.2011566768209474
Category	Term	Count	%	PValue	Genes	List Total	Pop Hits	Pop Total	Fold Enrichment	Bonferroni	Benjamini	FDR
UP_KEYWORDS	Protein biosynthesis	18	2.69461	9.17243e-06	1936, 9521, 1938, 8662, 16, 9669, 8666, 7965, 8664, 10480, 2193, 6897, 1981, 7458, 79631, 8894, 6923, 2058	668	152	20581	3.64854	0.00401862	0.00021191	0.0129661
GOTERM_BP_DIRECT	GO:0006446~regulation of translational initiation	7	1.0479	0.00212841	1981, 7458, 8662, 9669, 8666, 10480, 8664	637	36	16792	5.12576	0.996638	0.219345	3.71651
UP_KEYWORDS	Initiation factor	8	1.1976	0.00260696	1981, 7458, 8662, 8894, 9669, 8666, 10480, 8664	668	58	20581	4.24964	0.682078	0.027563	3.62295
GOTERM_MF_DIRECT	GO:0003743~translation initiation factor activity	8	1.1976	0.00792831	1981, 7458, 8662, 8894, 9669, 8666, 10480, 8664	639	61	16881	3.46463	0.999291	0.228163	11.6858
GOTERM_BP_DIRECT	GO:0001731~formation of translation preinitiation complex	5	0.748503	0.0101698	7458, 8662, 8666, 10480, 8664	637	23	16792	5.73067	1	0.470288	16.6146
GOTERM_BP_DIRECT	GO:0075525~viral translational termination-reinitiation	3	0.449102	0.0132721	8662, 8666, 8664	637	5	16792	15.8166	1	0.49682	21.1399
GOTERM_CC_DIRECT	GO:0016282~eukaryotic 43S preinitiation complex	4	0.598802	0.0151629	8662, 8666, 10480, 8664	655	15	18224	7.41944	0.999913	0.148895	20.2498
GOTERM_CC_DIRECT	GO:0033290~eukaryotic 48S preinitiation complex	4	0.598802	0.0151629	8662, 8666, 10480, 8664	655	15	18224	7.41944	0.999913	0.148895	20.2498
GOTERM_CC_DIRECT	GO:0005852~eukaryotic translation initiation factor 3 complex	4	0.598802	0.0214903	8662, 8666, 10480, 8664	655	17	18224	6.54656	0.999998	0.193009	27.5102
GOTERM_CC_DIRECT	GO:0071541~eukaryotic translation initiation factor 3 complex, eIF3m	3	0.449102	0.023952	8662, 10480, 8664	655	7	18224	11.9241	1	0.201327	30.1646
GOTERM_MF_DIRECT	GO:0008135~translation factor activity, RNA binding	4	0.598802	0.0950653	1936, 1981, 7458, 8894	639	29	16881	3.64384	1	0.7377	78.9762
Annotation Cluster 13	Enrichment Score: 2.150340227058849
Category	Term	Count	%	PValue	Genes	List Total	Pop Hits	Pop Total	Fold Enrichment	Bonferroni	Benjamini	FDR
UP_KEYWORDS	mRNA splicing	23	3.44311	4.25803e-05	9967, 7536, 6434, 6635, 5411, 10492, 9092, 8241, 7307, 11338, 9584, 9879, 28960, 84991, 1655, 10262, 10250, 10189, 3181, 6651, 6426, 4809, 10772	668	260	20581	2.72549	0.0185195	0.000812416	0.0601781
GOTERM_BP_DIRECT	GO:0006397~mRNA processing	14	2.09581	0.0188589	9967, 11051, 7307, 11338, 9584, 92906, 10262, 10250, 3181, 10657, 6651, 201626, 8241, 6426	637	179	16792	2.06176	1	0.548497	28.7106
GOTERM_BP_DIRECT	GO:0008380~RNA splicing	8	1.1976	0.440813	9967, 7307, 9584, 10262, 10250, 10492, 6651, 8241	637	166	16792	1.27041	1	0.998239	99.9967
Annotation Cluster 14	Enrichment Score: 2.0008440118280952
Category	Term	Count	%	PValue	Genes	List Total	Pop Hits	Pop Total	Fold Enrichment	Bonferroni	Benjamini	FDR
GOTERM_CC_DIRECT	GO:0030133~transport vesicle	10	1.49701	0.00706642	3482, 10961, 9276, 26958, 633, 372, 6836, 8615, 4074, 22820	655	95	18224	2.92873	0.986964	0.0919397	9.96935
UP_KEYWORDS	ER-Golgi transport	9	1.34731	0.0112939	23256, 10484, 9276, 26958, 9632, 56681, 372, 8615, 22820	668	94	20581	2.94988	0.993169	0.0866708	14.834
GOTERM_CC_DIRECT	GO:0030126~COPI vesicle coat	4	0.598802	0.0124573	9276, 26958, 372, 22820	655	14	18224	7.9494	0.999534	0.130195	16.9429
Annotation Cluster 15	Enrichment Score: 1.9825427596634428
Category	Term	Count	%	PValue	Genes	List Total	Pop Hits	Pop Total	Fold Enrichment	Bonferroni	Benjamini	FDR
SMART	SM00547:ZnF_RBZ	5	0.748503	0.00521167	2130, 55666, 2521, 8241, 5903	366	20	10057	6.86954	0.78255	0.262993	6.71752
INTERPRO	IPR001876:Zinc finger, RanBP2-type	5	0.748503	0.0107777	2130, 55666, 2521, 8241, 5903	656	25	18559	5.65823	1	0.541193	16.4002
UP_SEQ_FEATURE	zinc finger region:RanBP2-type	4	0.598802	0.0200848	2130, 55666, 2521, 8241	662	18	20063	6.73481	1	0.770443	29.8756
Annotation Cluster 16	Enrichment Score: 1.9775085425909833
Category	Term	Count	%	PValue	Genes	List Total	Pop Hits	Pop Total	Fold Enrichment	Bonferroni	Benjamini	FDR
GOTERM_CC_DIRECT	GO:0005615~extracellular space	88	13.1737	5.43224e-08	1292, 5950, 3240, 240, 1192, 3148, 3146, 3339, 197, 847, 6423, 54414, 3684, 283, 3538, 2192, 3481, 115908, 3965, 3482, 2950, 3483, 7018, 4969, 80781, 5265, 7837, 4313, 1893, 302, 301, 6649, 5176, 5549, 3857, 9118, 1514, 3493, 2331, 6051, 3911, 731, 6652, 732, 3263, 6289, 6288, 28912, 3502, 213, 3503, 8614, 1073, 922, 12, 3512, 1842, 3514, 5654, 721, 7373, 8991, 5806, 3075, 7873, 629, 26998, 12824…	655	1347	18224	1.81768	3.32447e-05	4.15565e-06	8.04474e-05
GOTERM_CC_DIRECT	GO:0005576~extracellular region	85	12.7246	0.000303235	1292, 5950, 3240, 23078, 3146, 3339, 197, 6423, 283, 3538, 2192, 259307, 3481, 3483, 7018, 4969, 80781, 5265, 28461, 4313, 1893, 30008, 301, 6649, 1286, 5176, 633, 5549, 255743, 735, 1514, 3493, 2, 3913, 2331, 8785, 6051, 3911, 731, 730, 732, 3263, 6288, 28912, 829, 3502, 213, 3503, 176, 8614, 283298, 3700, 922, 12, 3512, 3514, 5654, 721, 7373, 5806, 3075, 629, 26998, 128240, 1307, 28921, 813, 66…	655	1610	18224	1.46891	0.169401	0.00739683	0.44813
UP_KEYWORDS	Secreted	92	13.7725	0.000323224	1292, 5950, 3240, 3148, 23078, 3146, 3339, 197, 6423, 54414, 283, 2192, 3481, 115908, 3965, 114770, 3483, 7018, 4969, 80781, 5265, 28461, 7837, 4313, 1893, 30008, 302, 6649, 301, 1286, 5176, 633, 5549, 255743, 735, 2, 3913, 2331, 8785, 6051, 3911, 3181, 731, 730, 732, 3263, 84293, 822, 6289, 28912, 6288, 4684, 3502, 213, 3503, 10875, 176, 8614, 283298, 3700, 12, 922, 3512, 1842, 3514, 5654, 721, …	668	1965	20581	1.4425	0.132308	0.00456755	0.455967
UP_SEQ_FEATURE	signal peptide	130	19.4611	0.0278041	1292, 5950, 50999, 23078, 10548, 3339, 1009, 6423, 54414, 3684, 283, 57863, 3481, 3482, 3483, 140606, 11326, 4313, 1893, 5176, 6786, 1286, 5549, 255743, 3691, 56851, 735, 1514, 2, 3913, 2331, 23065, 3911, 2217, 731, 730, 732, 84293, 6184, 6289, 6288, 28912, 213, 10875, 176, 9902, 12, 922, 3512, 1842, 3514, 721, 5806, 6745, 629, 128240, 26998, 1307, 813, 3119, 1463, 1066, 55937, 2799, 325, 1303, 2…	662	3346	20063	1.17748	1	0.805279	38.9354
UP_KEYWORDS	Signal	154	23.0539	0.0425429	28935, 79001, 1292, 5950, 50999, 23078, 10548, 3339, 1009, 6423, 3684, 54414, 283, 57863, 3481, 3482, 3483, 140606, 11326, 28461, 4313, 1893, 6786, 5176, 1286, 5549, 255743, 3691, 56851, 735, 1514, 2, 3913, 2331, 23475, 23065, 3911, 2217, 5935, 731, 81619, 730, 732, 6184, 6289, 6288, 28912, 213, 28915, 826, 10875, 18, 176, 9902, 922, 12, 3512, 1842, 3514, 721, 5806, 6745, 629, 26998, 128240, 1307…	668	4160	20581	1.14056	1	0.235709	45.9137
UP_KEYWORDS	Disulfide bond	114	17.0659	0.442383	79001, 5950, 1192, 3148, 3146, 1193, 3339, 6423, 3684, 283, 57863, 3538, 3481, 3482, 482, 28461, 11326, 4313, 1286, 9352, 5549, 1902, 255743, 3691, 735, 1514, 3493, 2, 3913, 2331, 3911, 2217, 731, 730, 732, 23636, 28912, 213, 10875, 18, 176, 9902, 922, 3512, 3514, 721, 5806, 629, 26998, 28921, 64083, 3119, 1463, 1066, 55937, 325, 1303, 5573, 7058, 710, 2823, 7057, 3934, 8434, 999, 3240, 2706, 197…	668	3434	20581	1.02281	1	0.80673	99.9741
UP_SEQ_FEATURE	disulfide bond	95	14.2216	0.61056	79001, 5950, 3240, 1192, 1193, 3339, 197, 6423, 8639, 3684, 283, 57863, 3538, 2192, 259307, 3481, 3482, 114770, 482, 7018, 4969, 80781, 3105, 11326, 7837, 4313, 30008, 6649, 1286, 50863, 633, 9352, 5549, 255743, 3691, 735, 1514, 3493, 2, 3913, 2331, 8785, 3911, 2217, 731, 730, 732, 3263, 28912, 4684, 3502, 7001, 213, 3503, 257194, 10875, 6240, 961, 176, 283298, 9902, 3700, 922, 3512, 51060, 1804,…	662	2917	20063	0.987018	1	0.999997	100
UP_KEYWORDS	Glycoprotein	132	19.7605	0.948001	1292, 23078, 10548, 3339, 1009, 54414, 3684, 57863, 3481, 3482, 482, 3483, 6560, 4313, 1893, 9356, 5176, 6786, 1286, 5549, 1902, 3691, 735, 1514, 2, 3493, 3913, 2331, 23065, 3911, 2217, 731, 81619, 730, 732, 23636, 6184, 213, 81037, 10875, 23731, 176, 9902, 12, 922, 3512, 5825, 1842, 721, 5806, 6745, 629, 26998, 1307, 813, 4176, 3119, 1463, 1066, 55937, 2799, 325, 1303, 23184, 9761, 7058, 710, 28…	668	4551	20581	0.893629	1	0.997991	100
UP_SEQ_FEATURE	glycosylation site:N-linked (GlcNAc...)	118	17.6647	0.9883	1292, 23078, 10548, 3339, 1009, 54414, 3684, 57863, 3482, 482, 3483, 6560, 4313, 1893, 9356, 1286, 5176, 6786, 5549, 1902, 3691, 735, 1514, 3493, 2, 3913, 2331, 23065, 3911, 2217, 731, 81619, 730, 732, 6184, 81037, 10875, 176, 23731, 9902, 12, 3512, 5825, 1842, 721, 5806, 6745, 629, 26998, 1307, 813, 3119, 1463, 1066, 55937, 2799, 325, 1303, 23184, 9761, 7058, 710, 2823, 7057, 999, 3934, 8434, 32…	662	4234	20063	0.844635	1	1	100
Annotation Cluster 17	Enrichment Score: 1.9638643215241394
Category	Term	Count	%	PValue	Genes	List Total	Pop Hits	Pop Total	Fold Enrichment	Bonferroni	Benjamini	FDR
INTERPRO	IPR012336:Thioredoxin-like fold	14	2.09581	0.000694988	9521, 1192, 7001, 10961, 1193, 9352, 54431, 83442, 9403, 51060, 2950, 140606, 64359, 374354	656	130	18559	3.04674	0.632025	0.105135	1.14267
GOTERM_CC_DIRECT	GO:0005623~cell	12	1.79641	0.000913865	3098, 535, 3148, 7001, 9352, 64359, 83442, 54431, 1062, 374354, 9131, 3934	655	100	18224	3.33875	0.428529	0.0178878	1.34486
GOTERM_BP_DIRECT	GO:0045454~cell redox homeostasis	9	1.34731	0.00857405	51060, 23530, 7001, 9352, 64359, 83442, 54431, 374354, 9131	637	77	16792	3.08116	1	0.429588	14.1925
INTERPRO	IPR013766:Thioredoxin domain	6	0.898204	0.0141484	51060, 7001, 9352, 64359, 54431, 374354	656	41	18559	4.14017	1	0.605998	20.9865
UP_KEYWORDS	Redox-active center	6	0.898204	0.0207567	79001, 84293, 51060, 7001, 9352, 54431	668	49	20581	3.77264	0.9999	0.138015	25.6601
UP_SEQ_FEATURE	domain:Thioredoxin	4	0.598802	0.093777	7001, 9352, 64359, 374354	662	33	20063	3.67353	1	0.954429	82.1369
INTERPRO	IPR017937:Thioredoxin, conserved site	3	0.449102	0.119382	51060, 9352, 54431	656	17	18559	4.99256	1	0.954886	87.7733
Annotation Cluster 18	Enrichment Score: 1.9300869238217764
Category	Term	Count	%	PValue	Genes	List Total	Pop Hits	Pop Total	Fold Enrichment	Bonferroni	Benjamini	FDR
UP_KEYWORDS	Actin capping	5	0.748503	0.00287362	822, 832, 829, 6711, 85477	668	19	20581	8.10786	0.717291	0.0296315	3.98659
GOTERM_BP_DIRECT	GO:0051016~barbed-end actin filament capping	4	0.598802	0.0144045	822, 832, 829, 11344	637	14	16792	7.53173	1	0.512375	22.7332
GOTERM_CC_DIRECT	GO:0008290~F-actin capping protein complex	3	0.449102	0.0391571	822, 832, 829	655	9	18224	9.2743	1	0.281328	44.6529
Annotation Cluster 19	Enrichment Score: 1.8771975429246766
Category	Term	Count	%	PValue	Genes	List Total	Pop Hits	Pop Total	Fold Enrichment	Bonferroni	Benjamini	FDR
GOTERM_BP_DIRECT	GO:0006956~complement activation	13	1.94611	0.000103656	28912, 3502, 3503, 3538, 1675, 3514, 721, 731, 3075, 730, 629, 28461, 732	637	87	16792	3.93901	0.242011	0.0303183	0.184091
GOTERM_BP_DIRECT	GO:0006958~complement activation, classical pathway	13	1.94611	0.000357718	28912, 3502, 3503, 3538, 735, 3493, 3514, 721, 710, 731, 730, 28461, 732	637	99	16792	3.46155	0.615707	0.0766029	0.633948
UP_KEYWORDS	Immunoglobulin C region	5	0.748503	0.00112179	3538, 3493, 3502, 3514, 3503	668	15	20581	10.27	0.389052	0.0132291	1.57422
INTERPRO	IPR003006:Immunoglobulin/major histocompatibility complex, conserved site	9	1.34731	0.00116814	3538, 3493, 3502, 3514, 3119, 3503, 176, 2217, 3105	656	60	18559	4.24367	0.81377	0.130698	1.91358
GOTERM_MF_DIRECT	GO:0034987~immunoglobulin receptor binding	6	0.898204	0.00258046	3512, 3538, 3493, 3502, 3514, 3503	639	26	16881	6.09642	0.904996	0.106034	3.95354
GOTERM_BP_DIRECT	GO:0001895~retina homeostasis	7	1.0479	0.00369107	3512, 3493, 3502, 3514, 213, 7018, 4069	637	40	16792	4.61319	0.999949	0.258833	6.36174
SMART	SM00407:IGc1	8	1.1976	0.00892958	3538, 3493, 3502, 3514, 3119, 3503, 2217, 3105	366	65	10057	3.38193	0.927135	0.312136	11.2519
INTERPRO	IPR003597:Immunoglobulin C1-set	8	1.1976	0.00994035	3538, 3493, 3502, 3514, 3119, 3503, 2217, 3105	656	68	18559	3.32837	0.999999	0.530502	15.2226
GOTERM_BP_DIRECT	GO:0050871~positive regulation of B cell activation	5	0.748503	0.0157037	3538, 3493, 3502, 3514, 3503	637	26	16792	5.06944	1	0.523965	24.5237
GOTERM_BP_DIRECT	GO:0006910~phagocytosis, recognition	5	0.748503	0.0202692	3538, 3493, 3502, 3514, 3503	637	28	16792	4.70733	1	0.547641	30.5103
GOTERM_BP_DIRECT	GO:0038096~Fc-gamma receptor signaling pathway involved in phagocytosis	11	1.64671	0.0225407	3538, 10006, 28912, 3502, 3514, 3503, 7525, 5595, 7409, 10109, 28461	637	127	16792	2.28324	1	0.576126	33.3191
GOTERM_CC_DIRECT	GO:0042571~immunoglobulin complex, circulating	4	0.598802	0.0290477	3538, 3502, 3514, 3503	655	19	18224	5.85745	1	0.230071	35.3736
GOTERM_MF_DIRECT	GO:0003823~antigen binding	9	1.34731	0.0412492	3512, 3538, 3493, 28912, 3502, 3514, 3503, 2217, 28461	639	103	16881	2.30835	1	0.573771	48.1927
GOTERM_BP_DIRECT	GO:0006911~phagocytosis, engulfment	5	0.748503	0.0421816	3538, 3493, 3502, 3514, 3503	637	35	16792	3.76587	1	0.718019	53.516
GOTERM_BP_DIRECT	GO:0050853~B cell receptor signaling pathway	5	0.748503	0.147383	3538, 3493, 3502, 3514, 3503	637	54	16792	2.44084	1	0.939427	94.1232
GOTERM_MF_DIRECT	GO:0004252~serine-type endopeptidase activity	13	1.94611	0.257754	4313, 3240, 28912, 3502, 3503, 1514, 3538, 1675, 5654, 3514, 721, 629, 28461	639	255	16881	1.34679	1	0.937393	99.0472
GOTERM_CC_DIRECT	GO:0009897~external side of plasma membrane	10	1.49701	0.356804	3538, 3493, 355, 4684, 3502, 3514, 3503, 84168, 361, 7057	655	213	18224	1.30624	1	0.826879	99.8549
GOTERM_BP_DIRECT	GO:0042742~defense response to bacterium	5	0.748503	0.804047	3538, 3240, 3502, 3514, 3503	637	145	16792	0.909002	1	0.999998	100
Annotation Cluster 20	Enrichment Score: 1.873597698940377
Category	Term	Count	%	PValue	Genes	List Total	Pop Hits	Pop Total	Fold Enrichment	Bonferroni	Benjamini	FDR
UP_KEYWORDS	Iron	21	3.14371	0.00469271	3263, 3049, 7837, 240, 4719, 18, 847, 4720, 55256, 5530, 1537, 3162, 54205, 10101, 6391, 2983, 7018, 260293, 4151, 3934, 50	668	324	20581	1.99694	0.873175	0.0429839	6.43334
GOTERM_MF_DIRECT	GO:0020037~heme binding	13	1.94611	0.00579039	3049, 7837, 10058, 847, 8614, 3162, 54205, 1537, 6391, 2983, 260293, 259, 4151	639	137	16881	2.5068	0.99496	0.197828	8.66736
UP_KEYWORDS	Heme	11	1.64671	0.0108565	3263, 7837, 3049, 1537, 54205, 3162, 6391, 2983, 260293, 4151, 847	668	132	20581	2.56749	0.991705	0.0849182	14.2998
UP_SEQ_FEATURE	metal ion-binding site:Iron (heme axial ligand)	7	1.0479	0.10859	7837, 1537, 54205, 3162, 6391, 260293, 847	662	99	20063	2.14289	1	0.961367	86.6107
Annotation Cluster 21	Enrichment Score: 1.8515489173910769
Category	Term	Count	%	PValue	Genes	List Total	Pop Hits	Pop Total	Fold Enrichment	Bonferroni	Benjamini	FDR
INTERPRO	IPR003096:Smooth muscle protein/calponin	4	0.598802	0.00584014	1264, 6876, 22998, 7409	656	11	18559	10.2877	0.99978	0.390706	9.22838
UP_SEQ_FEATURE	domain:CH	6	0.898204	0.0118848	2620, 10982, 1264, 6876, 22998, 7409	662	42	20063	4.32952	1	0.716729	18.8713
INTERPRO	IPR001715:Calponin homology domain	8	1.1976	0.0176455	2620, 23499, 10982, 1264, 6876, 22998, 6711, 7409	656	76	18559	2.97802	1	0.640856	25.4942
SMART	SM00033:CH	7	1.0479	0.0320447	2620, 23499, 1264, 6876, 22998, 6711, 7409	366	66	10057	2.91435	0.999926	0.613656	35.1719
Annotation Cluster 22	Enrichment Score: 1.8361250303748988
Category	Term	Count	%	PValue	Genes	List Total	Pop Hits	Pop Total	Fold Enrichment	Bonferroni	Benjamini	FDR
GOTERM_MF_DIRECT	GO:0008536~Ran GTPase binding	7	1.0479	0.000777842	5905, 1434, 3837, 7514, 3843, 5902, 5903	639	30	16881	6.16416	0.50781	0.04616	1.20749
UP_SEQ_FEATURE	repeat:HEAT 3	8	1.1976	0.00118968	92105, 3837, 7514, 26958, 57614, 6904, 3843, 22820	662	50	20063	4.84906	0.93689	0.241406	2.06069
UP_SEQ_FEATURE	repeat:HEAT 1	8	1.1976	0.00285589	92105, 3837, 7514, 26958, 57614, 6904, 3843, 22820	662	58	20063	4.18023	0.99869	0.399874	4.87959
UP_SEQ_FEATURE	repeat:HEAT 2	8	1.1976	0.00285589	92105, 3837, 7514, 26958, 57614, 6904, 3843, 22820	662	58	20063	4.18023	0.99869	0.399874	4.87959
UP_SEQ_FEATURE	domain:Importin N-terminal	4	0.598802	0.00987689	1434, 3837, 7514, 3843	662	14	20063	8.65904	1	0.683968	15.9388
UP_SEQ_FEATURE	repeat:HEAT 4	6	0.898204	0.0130935	92105, 3837, 7514, 26958, 3843, 22820	662	43	20063	4.22883	1	0.705839	20.5898
UP_SEQ_FEATURE	repeat:HEAT 6	5	0.748503	0.0162077	92105, 3837, 7514, 26958, 3843	662	30	20063	5.05111	1	0.741926	24.8608
INTERPRO	IPR001494:Importin-beta, N-terminal	4	0.598802	0.0205685	1434, 3837, 7514, 3843	656	17	18559	6.65674	1	0.683192	29.0754
UP_SEQ_FEATURE	repeat:HEAT 5	5	0.748503	0.0272365	92105, 3837, 7514, 26958, 3843	662	35	20063	4.32952	1	0.806679	38.3087
INTERPRO	IPR011989:Armadillo-like helical	14	2.09581	0.0564094	1434, 3837, 7514, 3836, 26958, 3843, 3840, 23640, 22820, 92105, 162, 57614, 8539, 6904	656	225	18559	1.76034	1	0.888889	61.7034
SMART	SM00913:SM00913	3	0.449102	0.112862	1434, 3837, 7514	366	16	10057	5.15215	1	0.767071	79.6827
UP_SEQ_FEATURE	repeat:HEAT 8	3	0.449102	0.128298	92105, 3837, 7514	662	19	20063	4.78526	1	0.971016	90.9444
UP_SEQ_FEATURE	repeat:HEAT 7	3	0.449102	0.186509	92105, 3837, 7514	662	24	20063	3.78833	1	0.988639	97.2967
Annotation Cluster 23	Enrichment Score: 1.8313937289435733
Category	Term	Count	%	PValue	Genes	List Total	Pop Hits	Pop Total	Fold Enrichment	Bonferroni	Benjamini	FDR
UP_SEQ_FEATURE	binding site:GTP; via amide nitrogen and carbonyl oxygen	4	0.598802	0.00626941	5413, 23176, 10801, 55964	662	12	20063	10.1022	1	0.576268	10.4174
INTERPRO	IPR016491:Septin	4	0.598802	0.0144999	5413, 23176, 10801, 55964	656	15	18559	7.54431	1	0.59876	21.4509
PIR_SUPERFAMILY	PIRSF006698:septin	4	0.598802	0.0352555	5413, 23176, 10801, 55964	99	13	1692	5.25874	0.96695	0.96695	32.6001
Annotation Cluster 24	Enrichment Score: 1.8269531339624128
Category	Term	Count	%	PValue	Genes	List Total	Pop Hits	Pop Total	Fold Enrichment	Bonferroni	Benjamini	FDR
GOTERM_BP_DIRECT	GO:0043488~regulation of mRNA stability	15	2.24551	3.31893e-05	5718, 7514, 5706, 51013, 26135, 5704, 5720, 9861, 5686, 5701, 6233, 1981, 6418, 22894, 23034	637	103	16792	3.83899	0.0848951	0.0146773	0.0589785
UP_KEYWORDS	Proteasome	10	1.49701	4.62292e-05	5718, 5706, 9352, 9097, 5704, 5720, 9861, 5686, 5701, 11047	668	53	20581	5.81318	0.0200905	0.000845271	0.0653334
GOTERM_CC_DIRECT	GO:0000502~proteasome complex	11	1.64671	4.92819e-05	5718, 5706, 9352, 9097, 5704, 7415, 5720, 9861, 5686, 5701, 11047	655	60	18224	5.10087	0.029711	0.00158618	0.0729581
INTERPRO	IPR003593:AAA+ ATPase domain	15	2.24551	0.000326099	6734, 4176, 23078, 5706, 10058, 6729, 5704, 27183, 7415, 10939, 6890, 5701, 5825, 89796, 10061	656	136	18559	3.12035	0.374377	0.0751907	0.537695
SMART	SM00382:AAA	15	2.24551	0.000409696	6734, 4176, 23078, 5706, 10058, 6729, 5704, 27183, 7415, 10939, 6890, 5701, 5825, 89796, 10061	366	136	10057	3.03068	0.112774	0.0580734	0.543848
GOTERM_CC_DIRECT	GO:0031595~nuclear proteasome complex	4	0.598802	0.00225062	5718, 5706, 5704, 5701	655	8	18224	13.9115	0.748152	0.0365825	3.2817
INTERPRO	IPR003960:ATPase, AAA-type, conserved site	6	0.898204	0.00228314	5706, 5704, 27183, 10939, 7415, 5701	656	27	18559	6.28692	0.962631	0.223407	3.70798
GOTERM_CC_DIRECT	GO:0022624~proteasome accessory complex	5	0.748503	0.00269271	5718, 5706, 5704, 9861, 5701	655	17	18224	8.18321	0.807982	0.042496	3.91442
GOTERM_BP_DIRECT	GO:0038095~Fc-epsilon receptor signaling pathway	16	2.39521	0.00321571	5718, 28912, 5706, 5704, 7409, 5720, 9861, 5686, 5701, 6233, 5530, 3538, 3514, 5595, 4790, 28461	637	178	16792	2.36953	0.999818	0.249474	5.56441
GOTERM_BP_DIRECT	GO:0038061~NIK/NF-kappaB signaling	9	1.34731	0.00335792	5718, 5706, 5704, 5720, 4790, 9861, 5686, 5701, 6233	637	66	16792	3.59469	0.999875	0.244944	5.80361
GOTERM_BP_DIRECT	GO:0060071~Wnt signaling pathway, planar cell polarity pathway	10	1.49701	0.00804955	5718, 115908, 5706, 1213, 5704, 5720, 9861, 5686, 5701, 6233	637	92	16792	2.86533	1	0.417303	13.3819
GOTERM_BP_DIRECT	GO:0002479~antigen processing and presentation of exogenous peptide antigen via MHC class I, TAP-dependent	8	1.1976	0.00953219	5718, 5706, 5704, 5720, 9861, 5686, 5701, 3105	637	63	16792	3.34744	1	0.456413	15.6546
GOTERM_BP_DIRECT	GO:0006521~regulation of cellular amino acid metabolic process	7	1.0479	0.0122131	5718, 5706, 5704, 5720, 9861, 5686, 5701	637	51	16792	3.61819	1	0.481561	19.6218
INTERPRO	IPR005937:26S proteasome subunit P45	3	0.449102	0.0169735	5706, 5704, 5701	656	6	18559	14.1456	1	0.641464	24.6473
GOTERM_BP_DIRECT	GO:0051436~negative regulation of ubiquitin-protein ligase activity involved in mitotic cell cycle	8	1.1976	0.0177171	5718, 5706, 5704, 5720, 9861, 5686, 5701, 6233	637	71	16792	2.97026	1	0.531607	27.2214
GOTERM_MF_DIRECT	GO:0036402~proteasome-activating ATPase activity	3	0.449102	0.019333	5706, 5704, 5701	639	6	16881	13.2089	1	0.398386	26.2716
KEGG_PATHWAY	hsa03050:Proteasome	7	1.0479	0.0198612	5718, 5706, 5704, 5720, 9861, 5686, 5701	340	44	6879	3.21878	0.993998	0.40044	23.0046
GOTERM_BP_DIRECT	GO:0051437~positive regulation of ubiquitin-protein ligase activity involved in regulation of mitotic cell cycle transition	8	1.1976	0.0248206	5718, 5706, 5704, 5720, 9861, 5686, 5701, 6233	637	76	16792	2.77485	1	0.601604	36.0302
GOTERM_BP_DIRECT	GO:0030433~ER-associated ubiquitin-dependent protein catabolic process	7	1.0479	0.0255777	10952, 5706, 5704, 7415, 55666, 54431, 5701	637	60	16792	3.07546	1	0.602853	36.9073
GOTERM_BP_DIRECT	GO:0031145~anaphase-promoting complex-dependent catabolic process	8	1.1976	0.0299087	5718, 5706, 5704, 5720, 9861, 5686, 5701, 6233	637	79	16792	2.66948	1	0.637443	41.7104
INTERPRO	IPR003959:ATPase, AAA-type, core	6	0.898204	0.033351	5706, 5704, 27183, 10939, 7415, 5701	656	51	18559	3.32837	1	0.79267	42.9198
GOTERM_BP_DIRECT	GO:0090263~positive regulation of canonical Wnt signaling pathway	10	1.49701	0.0386428	5718, 5706, 5704, 5720, 4790, 9861, 5686, 6423, 5701, 6233	637	120	16792	2.19676	1	0.693827	50.3667
GOTERM_BP_DIRECT	GO:0045899~positive regulation of RNA polymerase II transcriptional preinitiation complex assembly	3	0.449102	0.0432117	5706, 5704, 5701	637	9	16792	8.78702	1	0.719062	54.3966
GOTERM_BP_DIRECT	GO:0002223~stimulatory C-type lectin receptor signaling pathway	9	1.34731	0.0458398	5718, 5706, 5704, 5720, 4790, 9861, 5686, 5701, 6233	637	105	16792	2.25952	1	0.732941	56.5727
GOTERM_CC_DIRECT	GO:0031597~cytosolic proteasome complex	3	0.449102	0.0478038	5706, 5704, 5701	655	10	18224	8.34687	1	0.309337	51.5879
GOTERM_CC_DIRECT	GO:0008540~proteasome regulatory particle, base subcomplex	3	0.449102	0.0668925	5706, 5704, 5701	655	12	18224	6.95573	1	0.372256	64.1317
GOTERM_BP_DIRECT	GO:0033209~tumor necrosis factor-mediated signaling pathway	9	1.34731	0.0793981	5718, 355, 5706, 5704, 5720, 9861, 5686, 5701, 6233	637	118	16792	2.01059	1	0.84162	77.019
GOTERM_BP_DIRECT	GO:0000209~protein polyubiquitination	12	1.79641	0.0910681	10075, 5718, 7332, 5706, 642, 5704, 5720, 9861, 5686, 5701, 26272, 6233	637	184	16792	1.7192	1	0.86385	81.6818
GOTERM_BP_DIRECT	GO:0090090~negative regulation of canonical Wnt signaling pathway	11	1.64671	0.0912787	1601, 5718, 115908, 5706, 5704, 5720, 9861, 5686, 6423, 5701, 6233	637	163	16792	1.77897	1	0.862391	81.7571
GOTERM_BP_DIRECT	GO:0050852~T cell receptor signaling pathway	10	1.49701	0.109734	5718, 3119, 5706, 5704, 5720, 4790, 9861, 5686, 5701, 6233	637	148	16792	1.78115	1	0.894751	87.3323
GOTERM_BP_DIRECT	GO:1901800~positive regulation of proteasomal protein catabolic process	3	0.449102	0.121207	5706, 5704, 5701	637	16	16792	4.9427	1	0.912154	89.9407
GOTERM_BP_DIRECT	GO:0043161~proteasome-mediated ubiquitin-dependent protein catabolic process	12	1.79641	0.149057	5718, 55968, 5706, 79718, 5704, 7415, 5720, 9861, 5686, 9373, 5701, 6233	637	203	16792	1.55829	1	0.939289	94.3251
GOTERM_MF_DIRECT	GO:0017025~TBP-class protein binding	3	0.449102	0.187383	5706, 5704, 5701	639	21	16881	3.77398	1	0.894637	96.0813
GOTERM_BP_DIRECT	GO:0030163~protein catabolic process	4	0.598802	0.202122	5706, 5704, 259, 5701	637	41	16792	2.57181	1	0.970684	98.1933
KEGG_PATHWAY	hsa05169:Epstein-Barr virus infection	9	1.34731	0.252876	5718, 3119, 5706, 5704, 3066, 4790, 9861, 5701, 3105	340	122	6879	1.49255	1	0.815391	97.7606
COG_ONTOLOGY	Posttranslational modification, protein turnover, chaperones	7	1.0479	0.273953	5654, 5706, 10058, 5704, 9861, 5701, 55644	85	106	2026	1.57403	0.999824	0.943936	92.9512
GOTERM_BP_DIRECT	GO:0000165~MAPK cascade	13	1.94611	0.290843	5718, 3707, 816, 4684, 5706, 6711, 5704, 5720, 9861, 5686, 5701, 6233, 5595	637	262	16792	1.30799	1	0.988432	99.7777
Annotation Cluster 25	Enrichment Score: 1.8243818348565797
Category	Term	Count	%	PValue	Genes	List Total	Pop Hits	Pop Total	Fold Enrichment	Bonferroni	Benjamini	FDR
UP_SEQ_FEATURE	nucleotide phosphate-binding region:GTP	20	2.99401	0.00731519	6734, 391, 10981, 5899, 25923, 1938, 10059, 5413, 6729, 4733, 2773, 9669, 23176, 2794, 84617, 79631, 56681, 403, 10801, 55964	662	310	20063	1.95527	1	0.611988	12.0523
GOTERM_MF_DIRECT	GO:0003924~GTPase activity	18	2.69461	0.00777476	6734, 391, 10981, 5899, 25923, 1938, 10059, 5413, 6729, 2773, 9669, 2794, 2790, 84617, 79631, 397, 403, 10801	639	234	16881	2.03214	0.999183	0.239273	11.4722
UP_KEYWORDS	GTP-binding	21	3.14371	0.00860066	6734, 391, 10981, 5899, 25923, 10059, 1938, 5413, 6729, 4733, 2773, 9669, 23176, 2794, 84617, 79631, 2983, 56681, 403, 10801, 55964	668	343	20581	1.88632	0.97745	0.070328	11.495
GOTERM_MF_DIRECT	GO:0005525~GTP binding	25	3.74251	0.0112497	25923, 1938, 5413, 6729, 4733, 9669, 23176, 2288, 10801, 6734, 391, 5899, 10981, 10059, 2773, 309, 2794, 84617, 2983, 79631, 2909, 403, 56681, 29789, 55964	639	384	16881	1.71991	0.999967	0.27536	16.1906
INTERPRO	IPR005225:Small GTP-binding protein domain	10	1.49701	0.137248	391, 10981, 5899, 1938, 79631, 403, 56681, 4733, 9669, 10801	656	167	18559	1.69408	1	0.965599	91.2871
Annotation Cluster 26	Enrichment Score: 1.7931824766043651
Category	Term	Count	%	PValue	Genes	List Total	Pop Hits	Pop Total	Fold Enrichment	Bonferroni	Benjamini	FDR
UP_KEYWORDS	Ribonucleoprotein	24	3.59281	0.000106499	6136, 9349, 6122, 2091, 6635, 6726, 10528, 92906, 5093, 6729, 6232, 10492, 51065, 54433, 6233, 25873, 64965, 23107, 65008, 3181, 6631, 10240, 6193, 4809	668	296	20581	2.4981	0.0456794	0.00161096	0.15045
GOTERM_BP_DIRECT	GO:0006413~translational initiation	15	2.24551	0.00070279	6136, 9349, 6122, 8662, 6232, 9669, 8666, 6233, 8664, 10480, 1981, 25873, 7458, 8894, 6193	637	137	16792	2.88625	0.84729	0.125611	1.24189
GOTERM_BP_DIRECT	GO:0006614~SRP-dependent cotranslational protein targeting to membrane	11	1.64671	0.00292834	6734, 6136, 9349, 6122, 25873, 6726, 11231, 6729, 6232, 6193, 6233	637	94	16792	3.08481	0.999606	0.251984	5.0793
GOTERM_BP_DIRECT	GO:0006364~rRNA processing	17	2.54491	0.00756561	6136, 9349, 6122, 2091, 10528, 51013, 23378, 6232, 51065, 51119, 6233, 25873, 22894, 81887, 6193, 5303, 4809	637	214	16792	2.0941	1	0.405781	12.6277
GOTERM_BP_DIRECT	GO:0006412~translation	18	2.69461	0.0162789	6136, 9349, 6122, 5250, 293, 6232, 51065, 6233, 6238, 6897, 1981, 25873, 64965, 79631, 65008, 6193, 6576, 4809	637	253	16792	1.87549	1	0.530651	25.304
GOTERM_BP_DIRECT	GO:0019083~viral transcription	10	1.49701	0.0263636	23636, 6136, 9349, 6122, 25873, 6232, 6193, 23279, 6233, 5903	637	112	16792	2.35367	1	0.609246	37.8057
UP_KEYWORDS	Ribosomal protein	12	1.79641	0.0390302	6136, 9349, 6122, 25873, 64965, 6232, 23107, 65008, 51065, 6193, 10240, 6233	668	185	20581	1.99848	1	0.22665	43.0398
GOTERM_CC_DIRECT	GO:0005840~ribosome	11	1.64671	0.076337	6238, 7536, 9349, 6122, 25873, 6622, 64965, 6232, 23107, 51065, 6233	655	166	18224	1.84369	1	0.390974	69.1482
GOTERM_MF_DIRECT	GO:0003735~structural constituent of ribosome	14	2.09581	0.0787964	6136, 9349, 6122, 5250, 6232, 293, 51065, 6233, 25873, 64965, 65008, 6193, 10240, 6576	639	222	16881	1.66599	1	0.706457	72.2335
GOTERM_BP_DIRECT	GO:0000184~nuclear-transcribed mRNA catabolic process, nonsense-mediated decay	9	1.34731	0.082459	6136, 9349, 6122, 1981, 25873, 6232, 6193, 6233, 5520	637	119	16792	1.99369	1	0.848249	78.34
GOTERM_CC_DIRECT	GO:0022625~cytosolic large ribosomal subunit	6	0.898204	0.0969107	6136, 9349, 6122, 25873, 65008, 4809	655	68	18224	2.45496	1	0.447956	77.8994
KEGG_PATHWAY	hsa03010:Ribosome	10	1.49701	0.227139	6136, 9349, 6122, 25873, 64965, 6232, 65008, 51065, 6193, 6233	340	136	6879	1.48767	1	0.783022	96.5182
Annotation Cluster 27	Enrichment Score: 1.7866351950102028
Category	Term	Count	%	PValue	Genes	List Total	Pop Hits	Pop Total	Fold Enrichment	Bonferroni	Benjamini	FDR
INTERPRO	IPR000533:Tropomyosin	4	0.598802	0.000170451	7169, 7168, 7171, 7170	656	4	18559	28.2912	0.217397	0.0594425	0.281392
GOTERM_CC_DIRECT	GO:0005862~muscle thin filament tropomyosin	4	0.598802	0.000179119	7169, 7168, 7171, 7170	655	4	18224	27.8229	0.103835	0.00455754	0.264935
UP_KEYWORDS	Muscle protein	8	1.1976	0.00381621	7169, 7168, 1674, 6876, 4629, 7171, 4151, 7170	668	62	20581	3.97547	0.81335	0.0366134	5.26174
GOTERM_BP_DIRECT	GO:0007015~actin filament organization	8	1.1976	0.0190063	7169, 9181, 7168, 22902, 29766, 7171, 7170, 8470	637	72	16792	2.92901	1	0.545757	28.9008
GOTERM_BP_DIRECT	GO:0006936~muscle contraction	10	1.49701	0.0202657	7169, 7168, 1674, 29766, 7094, 4629, 7171, 6640, 5829, 7170	637	107	16792	2.46365	1	0.552825	30.5059
GOTERM_MF_DIRECT	GO:0008307~structural constituent of muscle	6	0.898204	0.0203632	7169, 7168, 4629, 7171, 7170, 8470	639	42	16881	3.77398	1	0.405848	27.4715
GOTERM_CC_DIRECT	GO:0001725~stress fiber	6	0.898204	0.0437881	3983, 7168, 7171, 5829, 7170, 10801	655	54	18224	3.09143	1	0.296239	48.4746
GOTERM_BP_DIRECT	GO:0030049~muscle filament sliding	5	0.748503	0.0544778	7169, 7168, 1674, 7171, 7170	637	38	16792	3.46856	1	0.77628	63.0548
KEGG_PATHWAY	hsa04260:Cardiac muscle contraction	8	1.1976	0.0752288	1537, 7169, 7168, 482, 7171, 1327, 477, 7170	340	75	6879	2.15812	1	0.564374	63.9107
KEGG_PATHWAY	hsa05410:Hypertrophic cardiomyopathy (HCM)	6	0.898204	0.339635	7169, 7168, 1674, 7171, 3691, 7170	340	78	6879	1.55633	1	0.848862	99.5517
KEGG_PATHWAY	hsa05414:Dilated cardiomyopathy	6	0.898204	0.399171	7169, 7168, 1674, 7171, 3691, 7170	340	84	6879	1.44517	1	0.872805	99.8691
Annotation Cluster 28	Enrichment Score: 1.7796600189658836
Category	Term	Count	%	PValue	Genes	List Total	Pop Hits	Pop Total	Fold Enrichment	Bonferroni	Benjamini	FDR
INTERPRO	IPR007123:Gelsolin domain	5	0.748503	0.00115974	10484, 822, 9632, 85477, 2314	656	14	18559	10.104	0.811503	0.140752	1.89994
UP_SEQ_FEATURE	repeat:Gelsolin-like 3	3	0.449102	0.0265974	822, 85477, 2314	662	8	20063	11.365	1	0.815671	37.5959
UP_SEQ_FEATURE	repeat:Gelsolin-like 2	3	0.449102	0.0265974	822, 85477, 2314	662	8	20063	11.365	1	0.815671	37.5959
UP_SEQ_FEATURE	repeat:Gelsolin-like 1	3	0.449102	0.0265974	822, 85477, 2314	662	8	20063	11.365	1	0.815671	37.5959
INTERPRO	IPR007122:Villin/Gelsolin	3	0.449102	0.0302343	822, 85477, 2314	656	8	18559	10.6092	1	0.793345	39.8001
SMART	SM00262:GEL	3	0.449102	0.0318173	822, 85477, 2314	366	8	10057	10.3043	0.999921	0.649738	34.9689
Annotation Cluster 29	Enrichment Score: 1.745548279322024
Category	Term	Count	%	PValue	Genes	List Total	Pop Hits	Pop Total	Fold Enrichment	Bonferroni	Benjamini	FDR
UP_SEQ_FEATURE	domain:TSP N-terminal	6	0.898204	0.000785375	1307, 7058, 7373, 80781, 1303, 7057	662	23	20063	7.90608	0.838552	0.262086	1.36491
UP_SEQ_FEATURE	short sequence motif:Cell attachment site	11	1.64671	0.000819971	1292, 1307, 1842, 1286, 7058, 7373, 3911, 80781, 10457, 1303, 7057	662	91	20063	3.66344	0.851019	0.238139	1.42463
SMART	SM00210:TSPN	6	0.898204	0.00120062	1307, 7058, 7373, 80781, 1303, 7057	366	23	10057	7.16821	0.295871	0.110353	1.58603
INTERPRO	IPR001791:Laminin G domain	8	1.1976	0.00503736	1307, 3339, 7058, 7373, 3911, 80781, 1303, 7057	656	60	18559	3.77215	0.999298	0.364839	8.00911
UP_KEYWORDS	Hydroxylation	9	1.34731	0.0119937	1292, 1307, 11338, 51631, 1286, 7373, 80781, 4790, 1303	668	95	20581	2.91883	0.994994	0.0872823	15.6822
UP_SEQ_FEATURE	domain:VWFA 1	4	0.598802	0.014471	1292, 8785, 7373, 1303	662	16	20063	7.57666	1	0.727809	22.5064
UP_SEQ_FEATURE	domain:VWFA 2	4	0.598802	0.0171492	1292, 8785, 7373, 1303	662	17	20063	7.13098	1	0.749533	26.1087
GOTERM_BP_DIRECT	GO:0030574~collagen catabolic process	7	1.0479	0.0338008	1514, 1292, 4313, 1286, 80781, 1303, 9902	637	64	16792	2.88324	1	0.669573	45.7304
INTERPRO	IPR008160:Collagen triple helix repeat	7	1.0479	0.0696283	1292, 1307, 115908, 1286, 7373, 80781, 1303	656	82	18559	2.4151	1	0.910502	69.6698
UP_KEYWORDS	Collagen	7	1.0479	0.0988043	1292, 1307, 115908, 1286, 7373, 80781, 1303	668	98	20581	2.20071	1	0.378571	77.0233
INTERPRO	IPR013320:Concanavalin A-like lectin/glucanase, subgroup	13	1.94611	0.120679	1307, 3965, 7706, 3339, 7058, 7373, 3911, 325, 80781, 255743, 1303, 5806, 7057	656	232	18559	1.58528	1	0.954144	88.0676
GOTERM_CC_DIRECT	GO:0005581~collagen trimer	6	0.898204	0.234983	1292, 115908, 1286, 7373, 80781, 1303	655	92	18224	1.81454	1	0.700415	98.1066
KEGG_PATHWAY	hsa04974:Protein digestion and absorption	7	1.0479	0.265789	1292, 482, 1286, 7373, 80781, 1303, 477	340	88	6879	1.60939	1	0.826359	98.2157
Annotation Cluster 30	Enrichment Score: 1.7147256779183755
Category	Term	Count	%	PValue	Genes	List Total	Pop Hits	Pop Total	Fold Enrichment	Bonferroni	Benjamini	FDR
GOTERM_BP_DIRECT	GO:0006406~mRNA export from nucleus	11	1.64671	0.00458446	23636, 7307, 11338, 10250, 10189, 3181, 23279, 6426, 29894, 10772, 5903	637	100	16792	2.89972	0.999995	0.303194	7.84307
GOTERM_BP_DIRECT	GO:0006369~termination of RNA polymerase II transcription	8	1.1976	0.0103634	11051, 7307, 11338, 6635, 10250, 10189, 6426, 29894	637	64	16792	3.29513	1	0.468929	16.9039
GOTERM_BP_DIRECT	GO:0031124~mRNA 3'-end processing	7	1.0479	0.0111224	11051, 7307, 11338, 10250, 10189, 6426, 29894	637	50	16792	3.69055	1	0.477916	18.0295
GOTERM_BP_DIRECT	GO:0006405~RNA export from nucleus	7	1.0479	0.0173292	23636, 7307, 11338, 10250, 10189, 5902, 6426	637	55	16792	3.35504	1	0.53514	26.709
KEGG_PATHWAY	hsa03015:mRNA surveillance pathway	7	1.0479	0.291478	11051, 5411, 10250, 8731, 10189, 5520, 29894	340	91	6879	1.55633	1	0.845799	98.8783
Annotation Cluster 31	Enrichment Score: 1.6406497677692007
Category	Term	Count	%	PValue	Genes	List Total	Pop Hits	Pop Total	Fold Enrichment	Bonferroni	Benjamini	FDR
UP_KEYWORDS	Coated pit	7	1.0479	0.00590917	1601, 2017, 22848, 58513, 2060, 10059, 1213	668	51	20581	4.22881	0.925861	0.0527617	8.03706
UP_KEYWORDS	Endocytosis	9	1.34731	0.0432745	1601, 2017, 22848, 23307, 58513, 2060, 10059, 30011, 9902	668	121	20581	2.29164	1	0.236417	46.495
GOTERM_CC_DIRECT	GO:0005905~clathrin-coated pit	6	0.898204	0.046805	1601, 2017, 22848, 2060, 10059, 7018	655	55	18224	3.03523	1	0.306988	50.8303
Annotation Cluster 32	Enrichment Score: 1.5752130876146841
Category	Term	Count	%	PValue	Genes	List Total	Pop Hits	Pop Total	Fold Enrichment	Bonferroni	Benjamini	FDR
GOTERM_BP_DIRECT	GO:0030970~retrograde protein transport, ER to cytosol	4	0.598802	0.0144045	7353, 10952, 7415, 55666	637	14	16792	7.53173	1	0.512375	22.7332
GOTERM_BP_DIRECT	GO:0070987~error-free translesion synthesis	4	0.598802	0.0333466	7353, 7415, 55666, 6233	637	19	16792	5.5497	1	0.668973	45.2751
GOTERM_CC_DIRECT	GO:0034098~VCP-NPL4-UFD1 AAA ATPase complex	3	0.449102	0.0391571	7353, 7415, 55666	655	9	18224	9.2743	1	0.281328	44.6529
Annotation Cluster 33	Enrichment Score: 1.5424441709373868
Category	Term	Count	%	PValue	Genes	List Total	Pop Hits	Pop Total	Fold Enrichment	Bonferroni	Benjamini	FDR
GOTERM_BP_DIRECT	GO:0075733~intracellular transport of virus	8	1.1976	0.00294177	23636, 3837, 3836, 7514, 23279, 3840, 6233, 5903	637	51	16792	4.13507	0.99962	0.245159	5.10203
GOTERM_BP_DIRECT	GO:0006607~NLS-bearing protein import into nucleus	5	0.748503	0.0101698	3837, 3836, 3843, 3840, 5903	637	23	16792	5.73067	1	0.470288	16.6146
GOTERM_CC_DIRECT	GO:0005643~nuclear pore	8	1.1976	0.0145671	23636, 5905, 3837, 3836, 3843, 23279, 3840, 5903	655	72	18224	3.09143	0.999874	0.14577	19.5323
GOTERM_BP_DIRECT	GO:0019054~modulation by virus of host process	3	0.449102	0.0265012	3837, 3836, 3840	637	7	16792	11.2976	1	0.601651	37.9619
SMART	SM00185:ARM	5	0.748503	0.0517571	162, 3837, 3836, 3840, 8615	366	39	10057	3.52284	1	0.669928	50.6999
INTERPRO	IPR000225:Armadillo	5	0.748503	0.0642271	162, 3837, 3836, 3840, 8615	656	43	18559	3.28967	1	0.913503	66.6241
GOTERM_MF_DIRECT	GO:0008139~nuclear localization sequence binding	4	0.598802	0.087576	3837, 3836, 3843, 3840	639	28	16881	3.77398	1	0.728716	76.0893
GOTERM_MF_DIRECT	GO:0008565~protein transporter activity	6	0.898204	0.136085	162, 3837, 3836, 3843, 3840, 8615	639	72	16881	2.20149	1	0.83484	89.8097
Annotation Cluster 34	Enrichment Score: 1.5213851862542587
Category	Term	Count	%	PValue	Genes	List Total	Pop Hits	Pop Total	Fold Enrichment	Bonferroni	Benjamini	FDR
INTERPRO	IPR011038:Calycin-like	6	0.898204	0.0115121	5950, 5004, 55937, 259, 2173, 3934	656	39	18559	4.35249	1	0.547458	17.4201
GOTERM_MF_DIRECT	GO:0036094~small molecule binding	3	0.449102	0.026395	5950, 259, 3934	639	7	16881	11.3219	1	0.464655	34.1383
INTERPRO	IPR002345:Lipocalin	3	0.449102	0.0302343	5950, 259, 3934	656	8	18559	10.6092	1	0.793345	39.8001
INTERPRO	IPR000566:Lipocalin/cytosolic fatty-acid binding protein domain	5	0.748503	0.0308312	5950, 5004, 259, 2173, 3934	656	34	18559	4.16046	1	0.788359	40.4097
INTERPRO	IPR012674:Calycin	5	0.748503	0.0404514	5950, 5004, 259, 2173, 3934	656	37	18559	3.82313	1	0.843637	49.469
INTERPRO	IPR022272:Lipocalin conserved site	3	0.449102	0.0649516	5950, 259, 3934	656	12	18559	7.07279	1	0.910569	67.0487
Annotation Cluster 35	Enrichment Score: 1.510643748001944
Category	Term	Count	%	PValue	Genes	List Total	Pop Hits	Pop Total	Fold Enrichment	Bonferroni	Benjamini	FDR
UP_KEYWORDS	Cell junction	39	5.83832	0.000714711	2580, 2706, 2314, 1861, 9093, 30011, 55740, 57030, 288, 57863, 92140, 57619, 9218, 22902, 721, 6904, 6640, 7082, 5829, 23034, 2017, 6622, 5411, 10059, 1969, 6853, 3691, 5493, 9181, 1832, 10006, 7094, 85477, 26136, 10109, 8470, 55964, 1837, 999	668	675	20581	1.78013	0.269386	0.009189	1.00564
GOTERM_CC_DIRECT	GO:0030054~cell junction	22	3.29341	0.15245	6622, 9522, 10059, 6853, 1861, 3691, 9093, 57030, 55740, 1832, 4836, 22902, 721, 85477, 2037, 26136, 6640, 7082, 23034, 999, 55964, 1837	655	459	18224	1.33356	1	0.585318	91.3666
UP_KEYWORDS	Synapse	15	2.24551	0.269657	6622, 10059, 6853, 1861, 9093, 30011, 57030, 55740, 288, 10006, 721, 10109, 23034, 55964, 1837	668	357	20581	1.29453	1	0.656783	98.8232
Annotation Cluster 36	Enrichment Score: 1.3418356054656406
Category	Term	Count	%	PValue	Genes	List Total	Pop Hits	Pop Total	Fold Enrichment	Bonferroni	Benjamini	FDR
INTERPRO	IPR009028:Coatomer/calthrin adaptor appendage, C-terminal subdomain	3	0.449102	0.0169735	162, 26958, 22820	656	6	18559	14.1456	1	0.641464	24.6473
INTERPRO	IPR013041:Coatomer/clathrin adaptor appendage, Ig-like subdomain	3	0.449102	0.0649516	162, 26958, 22820	656	12	18559	7.07279	1	0.910569	67.0487
INTERPRO	IPR002553:Clathrin/coatomer adaptor, adaptin-like, N-terminal	3	0.449102	0.0855326	162, 26958, 22820	656	14	18559	6.06239	1	0.923581	77.1918
Annotation Cluster 37	Enrichment Score: 1.301490412064945
Category	Term	Count	%	PValue	Genes	List Total	Pop Hits	Pop Total	Fold Enrichment	Bonferroni	Benjamini	FDR
GOTERM_BP_DIRECT	GO:0030198~extracellular matrix organization	24	3.59281	1.53088e-06	1292, 1307, 7837, 1286, 1463, 633, 3339, 3371, 176, 961, 255743, 3691, 3684, 2192, 1842, 3913, 4060, 8785, 7373, 3911, 80781, 7057, 8434, 999	637	196	16792	3.22789	0.00408368	0.00136308	0.00272114
GOTERM_CC_DIRECT	GO:0005604~basement membrane	12	1.79641	0.000114889	2192, 30008, 302, 3913, 5176, 3371, 3339, 7058, 3911, 80781, 176, 255743	655	79	18224	4.22626	0.0679008	0.00334278	0.170007
KEGG_PATHWAY	hsa04512:ECM-receptor interaction	10	1.49701	0.0267789	1292, 3913, 1286, 3371, 3339, 7058, 3911, 961, 3691, 7057	340	87	6879	2.32556	0.999014	0.351185	29.7932
UP_SEQ_FEATURE	domain:EGF-like 2; calcium-binding	6	0.898204	0.0418591	2192, 30008, 1463, 7058, 255743, 7057	662	58	20063	3.13517	1	0.868065	52.667
UP_KEYWORDS	EGF-like domain	14	2.09581	0.0469815	735, 2192, 30008, 8785, 1463, 3371, 3339, 7058, 176, 255743, 731, 730, 7057, 732	668	238	20581	1.81235	1	0.242674	49.3523
SMART	SM00181:EGF	12	1.79641	0.0806407	2192, 30008, 3913, 1463, 8785, 3371, 3339, 7058, 3911, 176, 255743, 7057	366	188	10057	1.75392	1	0.805383	67.3364
INTERPRO	IPR001881:EGF-like calcium-binding	9	1.34731	0.0807312	2192, 30008, 1463, 8785, 3339, 7058, 176, 255743, 7057	656	127	18559	2.00489	1	0.919685	75.1294
SMART	SM00179:EGF_CA	9	1.34731	0.0906555	2192, 30008, 1463, 8785, 3339, 7058, 176, 255743, 7057	366	127	10057	1.94727	1	0.75029	71.7668
INTERPRO	IPR013032:EGF-like, conserved site	12	1.79641	0.0951922	2192, 30008, 3913, 1463, 8785, 3371, 3339, 7058, 176, 3691, 255743, 7057	656	199	18559	1.706	1	0.93032	80.8639
UP_SEQ_FEATURE	domain:EGF-like 3	6	0.898204	0.105576	8785, 3371, 3339, 7058, 255743, 7057	662	76	20063	2.39263	1	0.960721	85.7963
INTERPRO	IPR000742:Epidermal growth factor-like domain	12	1.79641	0.194947	2192, 30008, 3913, 1463, 8785, 3371, 3339, 7058, 3911, 176, 255743, 7057	656	231	18559	1.46967	1	0.986845	97.2252
INTERPRO	IPR009030:Insulin-like growth factor binding protein, N-terminal	8	1.1976	0.220689	735, 2192, 30008, 5654, 1969, 8785, 255743, 731	656	139	18559	1.62827	1	0.99161	98.3785
INTERPRO	IPR026823:Complement Clr-like EGF domain	3	0.449102	0.259768	2192, 30008, 8785	656	28	18559	3.0312	1	0.995514	99.3072
UP_SEQ_FEATURE	domain:EGF-like 4; calcium-binding	3	0.449102	0.309088	2192, 30008, 255743	662	34	20063	2.67412	1	0.998499	99.8447
INTERPRO	IPR000152:EGF-type aspartate/asparagine hydroxylation site	6	0.898204	0.312654	2192, 30008, 1463, 8785, 176, 255743	656	105	18559	1.61664	1	0.998106	99.7966
UP_SEQ_FEATURE	domain:EGF-like 5; calcium-binding	3	0.449102	0.357636	2192, 30008, 255743	662	38	20063	2.39263	1	0.999349	99.9566
UP_SEQ_FEATURE	domain:EGF-like 1	6	0.898204	0.361869	2192, 1463, 3339, 7058, 255743, 7057	662	120	20063	1.51533	1	0.999385	99.9613
INTERPRO	IPR018097:EGF-like calcium-binding, conserved site	5	0.748503	0.487382	2192, 30008, 1463, 176, 255743	656	102	18559	1.38682	1	0.999919	99.9984
Annotation Cluster 38	Enrichment Score: 1.2945487080318208
Category	Term	Count	%	PValue	Genes	List Total	Pop Hits	Pop Total	Fold Enrichment	Bonferroni	Benjamini	FDR
UP_SEQ_FEATURE	repeat:Plectin 2	3	0.449102	0.0203883	5493, 23499, 1832	662	7	20063	12.9886	1	0.765147	30.2545
UP_SEQ_FEATURE	repeat:Plectin 1	3	0.449102	0.0203883	5493, 23499, 1832	662	7	20063	12.9886	1	0.765147	30.2545
INTERPRO	IPR001101:Plectin repeat	3	0.449102	0.0232121	5493, 23499, 1832	656	7	18559	12.1248	1	0.713734	32.1745
SMART	SM00250:PLEC	3	0.449102	0.0244423	5493, 23499, 1832	366	7	10057	11.7763	0.999272	0.594741	28.0586
UP_SEQ_FEATURE	repeat:Spectrin 2	4	0.598802	0.0527725	5493, 23499, 1832, 6711	662	26	20063	4.66256	1	0.906916	61.2618
UP_SEQ_FEATURE	repeat:Spectrin 1	4	0.598802	0.0527725	5493, 23499, 1832, 6711	662	26	20063	4.66256	1	0.906916	61.2618
INTERPRO	IPR018159:Spectrin/alpha-actinin	4	0.598802	0.0811738	5493, 23499, 1832, 6711	656	29	18559	3.90223	1	0.91663	75.3267
SMART	SM00150:SPEC	4	0.598802	0.0864948	5493, 23499, 1832, 6711	366	29	10057	3.79009	1	0.769513	69.9984
UP_SEQ_FEATURE	repeat:Spectrin 4	3	0.449102	0.151072	5493, 23499, 6711	662	21	20063	4.32952	1	0.977659	94.3008
UP_SEQ_FEATURE	repeat:Spectrin 3	3	0.449102	0.162738	5493, 23499, 6711	662	22	20063	4.13272	1	0.983121	95.526
Annotation Cluster 39	Enrichment Score: 1.235888683061418
Category	Term	Count	%	PValue	Genes	List Total	Pop Hits	Pop Total	Fold Enrichment	Bonferroni	Benjamini	FDR
INTERPRO	IPR003006:Immunoglobulin/major histocompatibility complex, conserved site	9	1.34731	0.00116814	3538, 3493, 3502, 3514, 3119, 3503, 176, 2217, 3105	656	60	18559	4.24367	0.81377	0.130698	1.91358
SMART	SM00407:IGc1	8	1.1976	0.00892958	3538, 3493, 3502, 3514, 3119, 3503, 2217, 3105	366	65	10057	3.38193	0.927135	0.312136	11.2519
INTERPRO	IPR003597:Immunoglobulin C1-set	8	1.1976	0.00994035	3538, 3493, 3502, 3514, 3119, 3503, 2217, 3105	656	68	18559	3.32837	0.999999	0.530502	15.2226
GOTERM_BP_DIRECT	GO:0002474~antigen processing and presentation of peptide antigen via MHC class I	5	0.748503	0.0255726	10484, 3119, 9632, 6890, 3105	637	30	16792	4.39351	1	0.607704	36.9014
GOTERM_MF_DIRECT	GO:0042605~peptide antigen binding	4	0.598802	0.087576	3119, 2217, 6890, 3105	639	28	16881	3.77398	1	0.728716	76.0893
GOTERM_BP_DIRECT	GO:0019882~antigen processing and presentation	5	0.748503	0.154507	1514, 10981, 3119, 2217, 3105	637	55	16792	2.39646	1	0.943629	94.9376
INTERPRO	IPR011161:MHC class I-like antigen recognition	3	0.449102	0.259768	3119, 2217, 3105	656	28	18559	3.0312	1	0.995514	99.3072
UP_SEQ_FEATURE	region of interest:Connecting peptide	3	0.449102	0.309088	3119, 2217, 3105	662	34	20063	2.67412	1	0.998499	99.8447
KEGG_PATHWAY	hsa04612:Antigen processing and presentation	6	0.898204	0.3199	1514, 3119, 5720, 6890, 3308, 3105	340	76	6879	1.59729	1	0.860002	99.3421
INTERPRO	IPR011162:MHC classes I/II-like antigen recognition protein	3	0.449102	0.474891	3119, 2217, 3105	656	45	18559	1.88608	1	0.999896	99.9976
Annotation Cluster 40	Enrichment Score: 1.212517338275352
Category	Term	Count	%	PValue	Genes	List Total	Pop Hits	Pop Total	Fold Enrichment	Bonferroni	Benjamini	FDR
GOTERM_BP_DIRECT	GO:0042059~negative regulation of epidermal growth factor receptor signaling pathway	6	0.898204	0.0109436	23636, 58513, 2060, 10254, 30011, 6233	637	36	16792	4.39351	1	0.479848	17.7657
SMART	SM00726:UIM	3	0.449102	0.124966	58513, 2060, 10254	366	17	10057	4.84908	1	0.789695	83.0773
INTERPRO	IPR003903:Ubiquitin interacting motif	3	0.449102	0.168459	58513, 2060, 10254	656	21	18559	4.04159	1	0.978604	95.2616
Annotation Cluster 41	Enrichment Score: 1.211945233694807
Category	Term	Count	%	PValue	Genes	List Total	Pop Hits	Pop Total	Fold Enrichment	Bonferroni	Benjamini	FDR
INTERPRO	IPR010987:Glutathione S-transferase, C-terminal-like	7	1.0479	0.00296311	9521, 2950, 1192, 1193, 345778, 2058, 7965	656	41	18559	4.8302	0.98598	0.262733	4.78708
UP_SEQ_FEATURE	domain:GST C-terminal	5	0.748503	0.0326437	9521, 2950, 1192, 1193, 7965	662	37	20063	4.09549	1	0.840236	44.0399
INTERPRO	IPR004046:Glutathione S-transferase, C-terminal	4	0.598802	0.0458641	9521, 2950, 2058, 7965	656	23	18559	4.9202	1	0.870729	53.98
GOTERM_MF_DIRECT	GO:0004364~glutathione transferase activity	4	0.598802	0.144886	9521, 2950, 1192, 1193	639	35	16881	3.01918	1	0.85061	91.3151
INTERPRO	IPR004045:Glutathione S-transferase, N-terminal	3	0.449102	0.233347	2950, 1192, 1193	656	26	18559	3.26436	1	0.993004	98.763
GOTERM_BP_DIRECT	GO:0006749~glutathione metabolic process	4	0.598802	0.356681	9521, 2950, 1192, 1193	637	56	16792	1.88293	1	0.995297	99.9607
Annotation Cluster 42	Enrichment Score: 1.2114134088352557
Category	Term	Count	%	PValue	Genes	List Total	Pop Hits	Pop Total	Fold Enrichment	Bonferroni	Benjamini	FDR
SMART	SM00667:LisH	4	0.598802	0.049055	79718, 57614, 5048, 8481	366	23	10057	4.77881	1	0.6769	48.7972
UP_SEQ_FEATURE	domain:LisH	4	0.598802	0.0633933	79718, 57614, 5048, 8481	662	28	20063	4.32952	1	0.930524	68.1961
INTERPRO	IPR006594:LisH dimerisation motif	4	0.598802	0.0746506	79718, 57614, 5048, 8481	656	28	18559	4.04159	1	0.920785	72.2658
Annotation Cluster 43	Enrichment Score: 1.1849546328755007
Category	Term	Count	%	PValue	Genes	List Total	Pop Hits	Pop Total	Fold Enrichment	Bonferroni	Benjamini	FDR
UP_SEQ_FEATURE	domain:J	6	0.898204	0.0278198	2790, 2580, 11231, 80331, 54431, 9093	662	52	20063	3.49692	1	0.797536	38.9526
SMART	SM00271:DnaJ	5	0.748503	0.095481	2580, 11231, 80331, 54431, 9093	366	48	10057	2.86231	1	0.736037	73.6967
INTERPRO	IPR001623:DnaJ domain	5	0.748503	0.104922	2580, 11231, 80331, 54431, 9093	656	51	18559	2.77364	1	0.941942	83.9957
Annotation Cluster 44	Enrichment Score: 1.1678489265914116
Category	Term	Count	%	PValue	Genes	List Total	Pop Hits	Pop Total	Fold Enrichment	Bonferroni	Benjamini	FDR
UP_SEQ_FEATURE	domain:PCI	4	0.598802	0.023279	5718, 10920, 9861, 10480	662	19	20063	6.38035	1	0.78098	33.7682
SMART	SM00088:PINT	3	0.449102	0.112862	5718, 9861, 10480	366	16	10057	5.15215	1	0.767071	79.6827
INTERPRO	IPR000717:Proteasome component (PCI) domain	3	0.449102	0.119382	5718, 9861, 10480	656	17	18559	4.99256	1	0.954886	87.7733
Annotation Cluster 45	Enrichment Score: 1.156316380442519
Category	Term	Count	%	PValue	Genes	List Total	Pop Hits	Pop Total	Fold Enrichment	Bonferroni	Benjamini	FDR
GOTERM_MF_DIRECT	GO:0008536~Ran GTPase binding	7	1.0479	0.000777842	5905, 1434, 3837, 7514, 3843, 5902, 5903	639	30	16881	6.16416	0.50781	0.04616	1.20749
GOTERM_BP_DIRECT	GO:0075733~intracellular transport of virus	8	1.1976	0.00294177	23636, 3837, 3836, 7514, 23279, 3840, 6233, 5903	637	51	16792	4.13507	0.99962	0.245159	5.10203
BIOCARTA	h_npcPathway:Mechanism of Protein Import into the Nucleus	5	0.748503	0.00826782	23636, 5905, 259307, 3837, 5903	109	13	1625	5.73394	0.809944	0.425054	9.88282
GOTERM_CC_DIRECT	GO:0005643~nuclear pore	8	1.1976	0.0145671	23636, 5905, 3837, 3836, 3843, 23279, 3840, 5903	655	72	18224	3.09143	0.999874	0.14577	19.5323
UP_KEYWORDS	mRNA transport	8	1.1976	0.0568357	23636, 10128, 7514, 10189, 3181, 23279, 6426, 5903	668	106	20581	2.32527	1	0.268946	56.2733
GOTERM_BP_DIRECT	GO:1900034~regulation of cellular response to heat	7	1.0479	0.0645248	23636, 816, 5595, 2288, 10728, 23279, 5903	637	75	16792	2.46037	1	0.811049	69.4444
UP_KEYWORDS	Translocation	6	0.898204	0.136828	23636, 6238, 10952, 92609, 23279, 5903	668	84	20581	2.20071	1	0.450147	87.5084
GOTERM_BP_DIRECT	GO:0016925~protein sumoylation	7	1.0479	0.28313	23636, 5905, 7508, 23279, 142, 7158, 5903	637	117	16792	1.57716	1	0.987511	99.7306
GOTERM_BP_DIRECT	GO:0006409~tRNA export from nucleus	3	0.449102	0.343221	23636, 23279, 5903	637	32	16792	2.47135	1	0.994228	99.9432
GOTERM_BP_DIRECT	GO:0010827~regulation of glucose transport	3	0.449102	0.357105	23636, 23279, 5903	637	33	16792	2.39646	1	0.99522	99.9611
UP_KEYWORDS	Nuclear pore complex	3	0.449102	0.485151	23636, 23279, 5903	668	50	20581	1.84859	1	0.836381	99.9916
GOTERM_BP_DIRECT	GO:0007077~mitotic nuclear envelope disassembly	3	0.449102	0.500598	23636, 23279, 5903	637	44	16792	1.79735	1	0.99931	99.9996
GOTERM_BP_DIRECT	GO:0031047~gene silencing by RNA	4	0.598802	0.796853	23636, 5431, 23279, 5903	637	111	16792	0.949948	1	0.999998	100
Annotation Cluster 46	Enrichment Score: 1.1448603790251026
Category	Term	Count	%	PValue	Genes	List Total	Pop Hits	Pop Total	Fold Enrichment	Bonferroni	Benjamini	FDR
GOTERM_CC_DIRECT	GO:0005605~basal lamina	4	0.598802	0.0151629	3913, 1286, 3911, 283	655	15	18224	7.41944	0.999913	0.148895	20.2498
UP_KEYWORDS	Basement membrane	5	0.748503	0.0397821	302, 3913, 1286, 3339, 3911	668	40	20581	3.85124	1	0.224765	43.6667
KEGG_PATHWAY	hsa05222:Small cell lung cancer	5	0.748503	0.609466	54205, 3913, 1286, 3911, 4790	340	85	6879	1.19014	1	0.919846	99.9995
Annotation Cluster 47	Enrichment Score: 1.139625034646435
Category	Term	Count	%	PValue	Genes	List Total	Pop Hits	Pop Total	Fold Enrichment	Bonferroni	Benjamini	FDR
GOTERM_BP_DIRECT	GO:0042340~keratan sulfate catabolic process	6	0.898204	4.86882e-05	4060, 2331, 5549, 4969, 2799, 176	637	12	16792	13.1805	0.122033	0.0184206	0.0865092
GOTERM_CC_DIRECT	GO:0043202~lysosomal lumen	10	1.49701	0.00339059	1514, 4060, 2331, 1463, 633, 3339, 5549, 4969, 2799, 176	655	85	18224	3.27328	0.874891	0.0506372	4.90535
UP_SEQ_FEATURE	repeat:LRR 12	9	1.34731	0.00964944	1842, 3483, 4060, 2331, 633, 5549, 2314, 6050, 1062	662	90	20063	3.03066	1	0.694095	15.6004
UP_SEQ_FEATURE	repeat:LRR 11	9	1.34731	0.018432	1842, 3483, 4060, 2331, 633, 5549, 2314, 6050, 1062	662	101	20063	2.70059	1	0.762913	27.7776
GOTERM_BP_DIRECT	GO:0018146~keratan sulfate biosynthetic process	5	0.748503	0.0202692	4060, 2331, 5549, 4969, 176	637	28	16792	4.70733	1	0.547641	30.5103
UP_KEYWORDS	Proteoglycan	6	0.898204	0.0207567	4060, 2331, 1463, 633, 3339, 176	668	49	20581	3.77264	0.9999	0.138015	25.6601
GOTERM_CC_DIRECT	GO:0005796~Golgi lumen	9	1.34731	0.0220347	6649, 4060, 2331, 1463, 633, 3339, 5549, 4969, 176	655	96	18224	2.6084	0.999999	0.191894	28.1052
GOTERM_BP_DIRECT	GO:0007409~axonogenesis	9	1.34731	0.0324093	288, 1842, 4060, 2331, 3925, 5549, 10939, 4969, 85440	637	98	16792	2.42091	1	0.662848	44.3243
UP_SEQ_FEATURE	repeat:LRR 10	9	1.34731	0.0380324	1842, 3483, 4060, 2331, 633, 5549, 2314, 6050, 1062	662	116	20063	2.35138	1	0.864652	49.2492
BIOCARTA	h_slrpPathway:Small Leucine-rich Proteoglycan (SLRP) molecules	3	0.449102	0.0550492	4060, 2331, 633	109	6	1625	7.45413	0.999988	0.801662	50.821
UP_SEQ_FEATURE	repeat:LRR 9	9	1.34731	0.0756607	1842, 3483, 4060, 2331, 633, 5549, 2314, 6050, 1062	662	134	20063	2.03552	1	0.942342	74.7463
UP_SEQ_FEATURE	repeat:LRR 6	12	1.79641	0.0859918	5905, 7837, 1842, 3483, 4060, 2331, 633, 5549, 2314, 4969, 6050, 1062	662	209	20063	1.74009	1	0.9471	79.2537
GOTERM_BP_DIRECT	GO:0030203~glycosaminoglycan metabolic process	4	0.598802	0.095532	1463, 633, 3339, 2799	637	29	16792	3.63601	1	0.871109	83.2167
UP_SEQ_FEATURE	repeat:LRR 8	9	1.34731	0.116414	1842, 3483, 4060, 2331, 633, 5549, 2314, 6050, 1062	662	148	20063	1.84297	1	0.965938	88.5242
INTERPRO	IPR000372:Leucine-rich repeat-containing N-terminal	5	0.748503	0.122594	3483, 4060, 2331, 633, 5549	656	54	18559	2.61955	1	0.954183	88.4899
UP_SEQ_FEATURE	repeat:LRR 7	10	1.49701	0.128165	1842, 3483, 4060, 2331, 633, 5549, 2314, 4969, 6050, 1062	662	176	20063	1.72197	1	0.972035	90.9201
SMART	SM00013:LRRNT	5	0.748503	0.131741	3483, 4060, 2331, 633, 5549	366	54	10057	2.54427	1	0.795362	84.7402
UP_SEQ_FEATURE	repeat:LRR 14	5	0.748503	0.13533	1842, 3483, 2314, 6050, 1062	662	60	20063	2.52555	1	0.974482	92.1406
UP_SEQ_FEATURE	repeat:LRR 4	13	1.94611	0.137787	7837, 5905, 81611, 633, 5549, 2314, 1062, 1842, 3483, 4060, 2331, 6050, 4969	662	255	20063	1.54504	1	0.974283	92.5223
UP_SEQ_FEATURE	repeat:LRR 5	12	1.79641	0.142285	5905, 7837, 1842, 3483, 4060, 2331, 633, 5549, 2314, 4969, 6050, 1062	662	231	20063	1.57437	1	0.975542	93.176
UP_SEQ_FEATURE	repeat:LRR 13	5	0.748503	0.234087	1842, 3483, 2314, 6050, 1062	662	75	20063	2.02044	1	0.994492	99.058
UP_SEQ_FEATURE	repeat:LRR 15	4	0.598802	0.236005	3483, 2314, 6050, 1062	662	51	20063	2.37699	1	0.994279	99.0984
INTERPRO	IPR003591:Leucine-rich repeat, typical subtype	9	1.34731	0.293279	7837, 1842, 3483, 4060, 2331, 633, 5549, 2314, 4969	656	178	18559	1.43045	1	0.997374	99.6779
UP_SEQ_FEATURE	repeat:LRR 3	13	1.94611	0.293381	7837, 5905, 81611, 633, 5549, 2314, 1062, 1842, 3483, 4060, 2331, 6050, 4969	662	302	20063	1.30459	1	0.997971	99.7699
UP_KEYWORDS	Leucine-rich repeat	13	1.94611	0.308298	7837, 5905, 81611, 633, 5549, 2314, 23499, 1842, 3483, 4060, 2331, 6050, 4969	668	311	20581	1.28787	1	0.695724	99.4543
SMART	SM00369:LRR_TYP	9	1.34731	0.319173	7837, 1842, 3483, 4060, 2331, 633, 5549, 2314, 4969	366	178	10057	1.38934	1	0.959538	99.4001
INTERPRO	IPR001611:Leucine-rich repeat	12	1.79641	0.325104	5905, 7837, 1842, 81611, 3483, 4060, 2331, 633, 5549, 2314, 4969, 6050	656	263	18559	1.29085	1	0.998495	99.8496
UP_SEQ_FEATURE	repeat:LRR 1	13	1.94611	0.366346	7837, 5905, 81611, 633, 5549, 2314, 1062, 1842, 3483, 4060, 2331, 6050, 4969	662	321	20063	1.22737	1	0.999423	99.9658
UP_SEQ_FEATURE	repeat:LRR 2	13	1.94611	0.37121	7837, 5905, 81611, 633, 5549, 2314, 1062, 1842, 3483, 4060, 2331, 6050, 4969	662	322	20063	1.22356	1	0.999435	99.9701
UP_SEQ_FEATURE	compositionally biased region:Cys-rich	7	1.0479	0.426634	4060, 2331, 1969, 633, 5549, 26136, 4969	662	159	20063	1.33425	1	0.999806	99.9941
Annotation Cluster 48	Enrichment Score: 1.1161327515005066
Category	Term	Count	%	PValue	Genes	List Total	Pop Hits	Pop Total	Fold Enrichment	Bonferroni	Benjamini	FDR
UP_KEYWORDS	Glycolysis	5	0.748503	0.0171777	3098, 4967, 5230, 229, 5213	668	31	20581	4.96934	0.999503	0.117236	21.7254
GOTERM_BP_DIRECT	GO:0006096~glycolytic process	5	0.748503	0.0384716	3098, 4967, 5230, 229, 5213	637	34	16792	3.87663	1	0.696279	50.2094
KEGG_PATHWAY	hsa00051:Fructose and mannose metabolism	5	0.748503	0.0703135	3098, 229, 29926, 6652, 5213	340	32	6879	3.16131	1	0.554397	61.3295
GOTERM_BP_DIRECT	GO:0061621~canonical glycolysis	4	0.598802	0.0737687	3098, 5230, 229, 5213	637	26	16792	4.05555	1	0.826353	74.3888
BIOCARTA	h_glycolysisPathway:Glycolysis Pathway	3	0.449102	0.138956	3098, 5230, 229	109	10	1625	4.47248	1	0.917379	84.6676
KEGG_PATHWAY	hsa00010:Glycolysis / Gluconeogenesis	5	0.748503	0.421998	126, 3098, 5230, 229, 5213	340	67	6879	1.50988	1	0.875861	99.921
Annotation Cluster 49	Enrichment Score: 1.1139531691223101
Category	Term	Count	%	PValue	Genes	List Total	Pop Hits	Pop Total	Fold Enrichment	Bonferroni	Benjamini	FDR
GOTERM_BP_DIRECT	GO:0006418~tRNA aminoacylation for protein translation	7	1.0479	0.00369107	2193, 9521, 6897, 5464, 16, 2058, 7965	637	40	16792	4.61319	0.999949	0.258833	6.36174
INTERPRO	IPR006195:Aminoacyl-tRNA synthetase, class II	3	0.449102	0.119382	2193, 6897, 2058	656	17	18559	4.99256	1	0.954886	87.7733
UP_KEYWORDS	Aminoacyl-tRNA synthetase	4	0.598802	0.124405	2193, 6897, 16, 2058	668	38	20581	3.24315	1	0.429242	84.712
KEGG_PATHWAY	hsa00970:Aminoacyl-tRNA biosynthesis	4	0.598802	0.63864	2193, 6897, 16, 2058	340	66	6879	1.2262	1	0.929248	99.9998
Annotation Cluster 50	Enrichment Score: 1.0943269735985783
Category	Term	Count	%	PValue	Genes	List Total	Pop Hits	Pop Total	Fold Enrichment	Bonferroni	Benjamini	FDR
UP_KEYWORDS	Isomerase	9	1.34731	0.0450589	51477, 5524, 4594, 5479, 5238, 2288, 10728, 5303, 128240	668	122	20581	2.27286	1	0.239302	47.8886
GOTERM_BP_DIRECT	GO:0000413~protein peptidyl-prolyl isomerization	5	0.748503	0.0787829	5524, 5479, 2288, 5303, 5903	637	43	16792	3.06524	1	0.841696	76.7446
GOTERM_MF_DIRECT	GO:0003755~peptidyl-prolyl cis-trans isomerase activity	5	0.748503	0.0949817	5524, 5479, 2288, 5303, 5903	639	46	16881	2.8715	1	0.742564	78.9459
UP_KEYWORDS	Rotamase	4	0.598802	0.124405	5524, 5479, 2288, 5303	668	38	20581	3.24315	1	0.429242	84.712
Annotation Cluster 51	Enrichment Score: 1.0927601521502446
Category	Term	Count	%	PValue	Genes	List Total	Pop Hits	Pop Total	Fold Enrichment	Bonferroni	Benjamini	FDR
UP_SEQ_FEATURE	domain:VWFC	4	0.598802	0.0200848	7837, 1842, 7058, 7057	662	18	20063	6.73481	1	0.770443	29.8756
SMART	SM00214:VWC	4	0.598802	0.149641	7837, 1842, 7058, 7057	366	37	10057	2.97061	1	0.826755	88.4349
INTERPRO	IPR001007:von Willebrand factor, type C	4	0.598802	0.175308	7837, 1842, 7058, 7057	656	41	18559	2.76011	1	0.980928	95.867
Annotation Cluster 52	Enrichment Score: 1.0853773939125795
Category	Term	Count	%	PValue	Genes	List Total	Pop Hits	Pop Total	Fold Enrichment	Bonferroni	Benjamini	FDR
BIOCARTA	h_mCalpainPathway:mCalpain and friends in Cell motility	6	0.898204	0.0125101	824, 7430, 5573, 826, 7094, 5829	109	22	1625	4.06589	0.919364	0.467116	14.5971
BIOCARTA	h_uCalpainPathway:uCalpain and friends in Cell spread	4	0.598802	0.0982896	7430, 826, 7094, 5829	109	17	1625	3.50783	1	0.873718	72.6591
BIOCARTA	h_integrinPathway:Integrin Signaling Pathway	4	0.598802	0.450919	826, 5595, 7094, 5829	109	37	1625	1.6117	1	0.996686	99.9455
Annotation Cluster 53	Enrichment Score: 1.07278449334919
Category	Term	Count	%	PValue	Genes	List Total	Pop Hits	Pop Total	Fold Enrichment	Bonferroni	Benjamini	FDR
UP_SEQ_FEATURE	short sequence motif:Prevents secretion from ER	9	1.34731	0.000839595	51060, 813, 23184, 57333, 10961, 5479, 54431, 5955, 9131	662	61	20063	4.47147	0.857657	0.216269	1.45849
UP_SEQ_FEATURE	calcium-binding region:3; possibly ancestral	3	0.449102	0.00318039	813, 57333, 5955	662	3	20063	30.3066	0.999385	0.410277	5.4196
UP_SEQ_FEATURE	calcium-binding region:6	3	0.449102	0.0101439	813, 57333, 5955	662	5	20063	18.184	1	0.675954	16.3345
UP_SEQ_FEATURE	domain:EF-hand 5	4	0.598802	0.012048	813, 57333, 826, 5955	662	15	20063	8.08177	1	0.705709	19.1054
UP_SEQ_FEATURE	calcium-binding region:5	3	0.449102	0.0203883	813, 57333, 5955	662	7	20063	12.9886	1	0.765147	30.2545
UP_SEQ_FEATURE	domain:EF-hand 6	3	0.449102	0.0334602	813, 57333, 5955	662	9	20063	10.1022	1	0.840703	44.8604
UP_SEQ_FEATURE	calcium-binding region:2	8	1.1976	0.0951935	824, 23499, 813, 57333, 826, 2060, 113026, 5955	662	118	20063	2.05469	1	0.954758	82.6191
UP_SEQ_FEATURE	calcium-binding region:4	3	0.449102	0.139583	813, 57333, 5955	662	20	20063	4.546	1	0.9746	92.7901
UP_SEQ_FEATURE	domain:EF-hand 3	6	0.898204	0.209916	824, 813, 57333, 826, 113026, 5955	662	96	20063	1.89417	1	0.992424	98.3778
UP_SEQ_FEATURE	calcium-binding region:1	7	1.0479	0.24704	824, 23499, 813, 826, 2060, 113026, 5955	662	128	20063	1.65739	1	0.995475	99.301
INTERPRO	IPR018247:EF-Hand 1, calcium-binding site	9	1.34731	0.293279	824, 23499, 813, 57333, 58513, 826, 2060, 113026, 5955	656	178	18559	1.43045	1	0.997374	99.6779
UP_SEQ_FEATURE	domain:EF-hand 4	4	0.598802	0.335044	813, 57333, 826, 5955	662	62	20063	1.95527	1	0.999005	99.9205
INTERPRO	IPR011992:EF-hand-like domain	12	1.79641	0.38857	824, 5330, 23499, 813, 57333, 58513, 826, 2060, 113026, 6281, 5955, 1837	656	279	18559	1.21682	1	0.999461	99.9706
UP_SEQ_FEATURE	domain:EF-hand 2	8	1.1976	0.40925	824, 23499, 813, 57333, 826, 2060, 113026, 5955	662	185	20063	1.31056	1	0.99974	99.99
UP_SEQ_FEATURE	domain:EF-hand 1	7	1.0479	0.573159	824, 23499, 813, 57333, 2060, 113026, 5955	662	185	20063	1.14674	1	0.999992	100
SMART	SM00054:EFh	6	0.898204	0.603517	23499, 813, 57333, 58513, 2060, 5955	366	144	10057	1.14492	1	0.997844	99.9996
INTERPRO	IPR002048:EF-hand domain	8	1.1976	0.69827	824, 23499, 813, 57333, 58513, 826, 2060, 5955	656	228	18559	0.992672	1	1	100
Annotation Cluster 54	Enrichment Score: 1.0499201385895636
Category	Term	Count	%	PValue	Genes	List Total	Pop Hits	Pop Total	Fold Enrichment	Bonferroni	Benjamini	FDR
UP_KEYWORDS	Cell cycle	32	4.79042	0.0208972	55920, 1457, 2580, 2620, 8883, 5413, 26060, 27183, 5048, 196, 57132, 9696, 6993, 6990, 10111, 3796, 10657, 10801, 10982, 5899, 201161, 4176, 11140, 2773, 1062, 9181, 1213, 54820, 5595, 403, 6651, 55964	668	650	20581	1.51679	0.999906	0.136844	25.8107
UP_KEYWORDS	Cell division	20	2.99401	0.0493549	55920, 10982, 5899, 201161, 5413, 11140, 27183, 5048, 2773, 1062, 57132, 9181, 6993, 6990, 1213, 54820, 3796, 403, 10801, 55964	668	388	20581	1.58814	1	0.24517	51.1065
GOTERM_BP_DIRECT	GO:0051301~cell division	18	2.69461	0.178448	55920, 10982, 201161, 11140, 27183, 1062, 2773, 57132, 9181, 6993, 6990, 1213, 54820, 4134, 3796, 10801, 23111, 55964	637	350	16792	1.35571	1	0.959388	96.9618
UP_KEYWORDS	Mitosis	11	1.64671	0.343076	55920, 9181, 10982, 6993, 6990, 201161, 1213, 54820, 5048, 3796, 1062	668	262	20581	1.29354	1	0.727204	99.7368
Annotation Cluster 55	Enrichment Score: 1.04536144572299
Category	Term	Count	%	PValue	Genes	List Total	Pop Hits	Pop Total	Fold Enrichment	Bonferroni	Benjamini	FDR
GOTERM_MF_DIRECT	GO:0042393~histone binding	10	1.49701	0.0417604	1514, 8467, 7913, 81611, 6622, 10361, 4869, 79718, 6418, 51773	639	122	16881	2.1654	1	0.570358	48.6223
GOTERM_BP_DIRECT	GO:0016569~covalent chromatin modification	9	1.34731	0.0651268	8467, 7913, 81611, 10361, 23378, 9555, 51773, 6605, 11335	637	113	16792	2.09955	1	0.808234	69.792
GOTERM_BP_DIRECT	GO:0006338~chromatin remodeling	7	1.0479	0.107518	8467, 7913, 10361, 3066, 51773, 6605, 11335	637	86	16792	2.14567	1	0.894836	86.76
UP_KEYWORDS	Chromatin regulator	13	1.94611	0.225189	81611, 1108, 26038, 79718, 23378, 9555, 8467, 7913, 10361, 3066, 51773, 6605, 11335	668	287	20581	1.39557	1	0.600712	97.2862
Annotation Cluster 56	Enrichment Score: 1.0449212435687398
Category	Term	Count	%	PValue	Genes	List Total	Pop Hits	Pop Total	Fold Enrichment	Bonferroni	Benjamini	FDR
UP_KEYWORDS	Mitochondrion inner membrane	21	3.14371	0.000541983	5250, 23530, 1159, 4719, 114971, 293, 1327, 4725, 4720, 84303, 513, 1537, 6391, 25874, 92609, 10131, 23788, 84233, 9131, 6576, 514	668	270	20581	2.39632	0.211794	0.00718603	0.763469
KEGG_PATHWAY	hsa05010:Alzheimer's disease	18	2.69461	0.00364332	824, 5330, 8883, 6622, 3709, 4719, 1327, 4725, 4720, 488, 5530, 513, 355, 54205, 1537, 6391, 5595, 514	340	168	6879	2.16775	0.605739	0.143691	4.64509
KEGG_PATHWAY	hsa05012:Parkinson's disease	16	2.39521	0.00411625	6622, 5413, 4719, 7317, 293, 1327, 9246, 4725, 2773, 4720, 513, 54205, 1537, 7332, 6391, 514	340	142	6879	2.2797	0.650695	0.139514	5.23322
UP_KEYWORDS	Electron transport	7	1.0479	0.138574	1537, 54205, 4719, 6391, 9352, 4725, 4720	668	108	20581	1.99694	1	0.45161	87.8608
UP_KEYWORDS	Respiratory chain	5	0.748503	0.147257	1537, 54205, 4719, 4725, 4720	668	63	20581	2.44523	1	0.467416	89.4807
KEGG_PATHWAY	hsa05016:Huntington's disease	14	2.09581	0.151878	5330, 4719, 293, 1327, 4725, 4720, 513, 54205, 1537, 1213, 6391, 5431, 3066, 514	340	192	6879	1.47528	1	0.709305	88.3128
KEGG_PATHWAY	hsa00190:Oxidative phosphorylation	10	1.49701	0.208666	513, 1537, 5464, 535, 4719, 6391, 1327, 4725, 4720, 514	340	133	6879	1.52123	1	0.792058	95.2632
GOTERM_CC_DIRECT	GO:0005747~mitochondrial respiratory chain complex I	4	0.598802	0.256958	6622, 4719, 4725, 4720	655	49	18224	2.27126	1	0.72955	98.7703
UP_KEYWORDS	Ubiquinone	3	0.449102	0.314324	4719, 4725, 4720	668	35	20581	2.64085	1	0.696319	99.5178
GOTERM_BP_DIRECT	GO:0032981~mitochondrial respiratory chain complex I assembly	4	0.598802	0.428782	4719, 4725, 4720, 9131	637	63	16792	1.67372	1	0.997993	99.9952
KEGG_PATHWAY	hsa04932:Non-alcoholic fatty liver disease (NAFLD)	9	1.34731	0.469038	1537, 54205, 355, 4719, 6391, 1327, 4790, 4725, 4720	340	151	6879	1.2059	1	0.880459	99.9739
GOTERM_MF_DIRECT	GO:0008137~NADH dehydrogenase (ubiquinone) activity	3	0.449102	0.54632	4719, 4725, 4720	639	48	16881	1.65112	1	0.99655	99.9996
GOTERM_BP_DIRECT	GO:0006120~mitochondrial electron transport, NADH to ubiquinone	3	0.449102	0.558732	4719, 4725, 4720	637	49	16792	1.61394	1	0.999705	100
Annotation Cluster 57	Enrichment Score: 1.0222919873541099
Category	Term	Count	%	PValue	Genes	List Total	Pop Hits	Pop Total	Fold Enrichment	Bonferroni	Benjamini	FDR
GOTERM_CC_DIRECT	GO:0031428~box C/D snoRNP complex	3	0.449102	0.0175215	2091, 10528, 4809	655	6	18224	13.9115	0.99998	0.164983	23.032
KEGG_PATHWAY	hsa03008:Ribosome biogenesis in eukaryotes	8	1.1976	0.136191	1457, 2091, 7514, 10528, 79631, 54433, 51119, 4809	340	87	6879	1.86045	1	0.736399	85.16
GOTERM_CC_DIRECT	GO:0032040~small-subunit processome	3	0.449102	0.359257	2091, 10528, 4809	655	35	18224	2.38482	1	0.825576	99.8629
Annotation Cluster 58	Enrichment Score: 1.0136522302016782
Category	Term	Count	%	PValue	Genes	List Total	Pop Hits	Pop Total	Fold Enrichment	Bonferroni	Benjamini	FDR
UP_SEQ_FEATURE	repeat:1-6	3	0.449102	0.0148854	10492, 176, 6651	662	6	20063	15.1533	1	0.724513	23.0745
UP_SEQ_FEATURE	repeat:1-5	3	0.449102	0.0265974	10492, 176, 6651	662	8	20063	11.365	1	0.815671	37.5959
UP_SEQ_FEATURE	repeat:1-2	4	0.598802	0.093777	7317, 10492, 176, 6651	662	33	20063	3.67353	1	0.954429	82.1369
UP_SEQ_FEATURE	repeat:1-1	4	0.598802	0.100457	7317, 10492, 176, 6651	662	34	20063	3.56549	1	0.958877	84.3053
UP_SEQ_FEATURE	repeat:1-4	3	0.449102	0.128298	10492, 176, 6651	662	19	20063	4.78526	1	0.971016	90.9444
UP_SEQ_FEATURE	repeat:2-3	3	0.449102	0.128298	10492, 176, 6651	662	19	20063	4.78526	1	0.971016	90.9444
UP_SEQ_FEATURE	repeat:1-3	3	0.449102	0.139583	10492, 176, 6651	662	20	20063	4.546	1	0.9746	92.7901
UP_SEQ_FEATURE	repeat:2-1	3	0.449102	0.28451	10492, 176, 6651	662	32	20063	2.84125	1	0.997579	99.7138
UP_SEQ_FEATURE	repeat:2-2	3	0.449102	0.309088	10492, 176, 6651	662	34	20063	2.67412	1	0.998499	99.8447
Annotation Cluster 59	Enrichment Score: 1.007211915144508
Category	Term	Count	%	PValue	Genes	List Total	Pop Hits	Pop Total	Fold Enrichment	Bonferroni	Benjamini	FDR
GOTERM_MF_DIRECT	GO:0048306~calcium-dependent protein binding	6	0.898204	0.0675495	2, 302, 301, 1655, 6853, 309	639	58	16881	2.73288	1	0.686027	66.4417
UP_KEYWORDS	Annexin	3	0.449102	0.0737853	302, 301, 309	668	14	20581	6.60212	1	0.311939	66.1616
UP_KEYWORDS	Calcium/phospholipid-binding	3	0.449102	0.0833639	302, 301, 309	668	15	20581	6.16198	1	0.331179	70.7864
INTERPRO	IPR018502:Annexin repeat	3	0.449102	0.0855326	302, 301, 309	656	14	18559	6.06239	1	0.923581	77.1918
INTERPRO	IPR001464:Annexin	3	0.449102	0.0855326	302, 301, 309	656	14	18559	6.06239	1	0.923581	77.1918
INTERPRO	IPR018252:Annexin repeat, conserved site	3	0.449102	0.0855326	302, 301, 309	656	14	18559	6.06239	1	0.923581	77.1918
UP_SEQ_FEATURE	repeat:Annexin 3	3	0.449102	0.0857583	302, 301, 309	662	15	20063	6.06133	1	0.948844	79.1608
UP_SEQ_FEATURE	repeat:Annexin 4	3	0.449102	0.0857583	302, 301, 309	662	15	20063	6.06133	1	0.948844	79.1608
UP_SEQ_FEATURE	repeat:Annexin 1	3	0.449102	0.0857583	302, 301, 309	662	15	20063	6.06133	1	0.948844	79.1608
UP_SEQ_FEATURE	repeat:Annexin 2	3	0.449102	0.0857583	302, 301, 309	662	15	20063	6.06133	1	0.948844	79.1608
SMART	SM00335:ANX	3	0.449102	0.0896895	302, 301, 309	366	14	10057	5.88817	1	0.764056	71.365
GOTERM_MF_DIRECT	GO:0005544~calcium-dependent phospholipid binding	3	0.449102	0.6496	302, 301, 309	639	58	16881	1.36644	1	0.998965	100
Annotation Cluster 60	Enrichment Score: 0.9928526903630442
Category	Term	Count	%	PValue	Genes	List Total	Pop Hits	Pop Total	Fold Enrichment	Bonferroni	Benjamini	FDR
GOTERM_CC_DIRECT	GO:0000776~kinetochore	9	1.34731	0.00848792	5905, 6990, 201161, 7514, 54820, 10910, 5048, 1062, 23279	655	81	18224	3.09143	0.994575	0.102985	11.8593
GOTERM_CC_DIRECT	GO:0000777~condensed chromosome kinetochore	6	0.898204	0.202431	5905, 6990, 201161, 54820, 1062, 7158	655	87	18224	1.91882	1	0.663775	96.4904
UP_KEYWORDS	Kinetochore	6	0.898204	0.21817	5905, 6990, 201161, 54820, 1062, 7158	668	99	20581	1.86727	1	0.59055	96.9172
UP_KEYWORDS	Centromere	7	1.0479	0.284914	55920, 5905, 6990, 201161, 54820, 1062, 7158	668	137	20581	1.57423	1	0.669424	99.1269
Annotation Cluster 61	Enrichment Score: 0.9871248784214981
Category	Term	Count	%	PValue	Genes	List Total	Pop Hits	Pop Total	Fold Enrichment	Bonferroni	Benjamini	FDR
GOTERM_BP_DIRECT	GO:0010951~negative regulation of endopeptidase activity	11	1.64671	0.0166365	2, 5176, 9097, 721, 197, 710, 259, 3700, 5265, 12, 26998	637	121	16792	2.39646	1	0.532361	25.7852
UP_KEYWORDS	Serine protease inhibitor	7	1.0479	0.0604513	2, 710, 259, 3700, 5265, 8434, 12	668	86	20581	2.50778	1	0.27811	58.5843
GOTERM_MF_DIRECT	GO:0004867~serine-type endopeptidase inhibitor activity	8	1.1976	0.0743871	2, 5176, 710, 259, 3700, 5265, 8434, 12	639	97	16881	2.17879	1	0.696857	70.0844
UP_KEYWORDS	Protease inhibitor	8	1.1976	0.10854	2, 710, 259, 3700, 5265, 8434, 12, 26998	668	124	20581	1.98773	1	0.396126	80.2941
INTERPRO	IPR023795:Protease inhibitor I4, serpin, conserved site	4	0.598802	0.109545	5176, 710, 5265, 12	656	33	18559	3.42923	1	0.943673	85.3088
INTERPRO	IPR000215:Serpin family	4	0.598802	0.14945	5176, 710, 5265, 12	656	38	18559	2.97802	1	0.970603	93.1151
INTERPRO	IPR023796:Serpin domain	4	0.598802	0.14945	5176, 710, 5265, 12	656	38	18559	2.97802	1	0.970603	93.1151
SMART	SM00093:SERPIN	4	0.598802	0.149641	5176, 710, 5265, 12	366	37	10057	2.97061	1	0.826755	88.4349
UP_SEQ_FEATURE	site:Reactive bond	3	0.449102	0.439217	710, 5265, 12	662	45	20063	2.02044	1	0.999854	99.996
Annotation Cluster 62	Enrichment Score: 0.946940625908068
Category	Term	Count	%	PValue	Genes	List Total	Pop Hits	Pop Total	Fold Enrichment	Bonferroni	Benjamini	FDR
UP_SEQ_FEATURE	repeat:15	7	1.0479	0.0350512	23636, 6238, 3482, 2130, 58513, 2060, 4134	662	74	20063	2.86684	1	0.847735	46.4266
UP_SEQ_FEATURE	repeat:14	7	1.0479	0.0483542	23636, 6238, 3482, 2130, 58513, 2060, 4134	662	80	20063	2.65183	1	0.895186	57.9766
UP_SEQ_FEATURE	repeat:13	7	1.0479	0.0587405	23636, 6238, 3482, 2130, 58513, 2060, 4134	662	84	20063	2.52555	1	0.922279	65.3163
UP_SEQ_FEATURE	repeat:9	8	1.1976	0.0634874	23636, 6238, 3482, 2130, 58513, 2060, 4134, 55740	662	107	20063	2.26592	1	0.927547	68.2519
UP_SEQ_FEATURE	repeat:12	7	1.0479	0.0643956	23636, 6238, 3482, 2130, 58513, 2060, 4134	662	86	20063	2.46682	1	0.927088	68.7862
UP_SEQ_FEATURE	repeat:7	9	1.34731	0.0731358	23636, 6238, 3482, 2130, 58513, 2060, 4134, 710, 55740	662	133	20063	2.05083	1	0.941759	73.5121
UP_SEQ_FEATURE	repeat:11	7	1.0479	0.0734565	23636, 6238, 3482, 2130, 58513, 2060, 4134	662	89	20063	2.38367	1	0.939842	73.672
UP_SEQ_FEATURE	repeat:1	14	2.09581	0.0838982	23636, 1893, 2130, 6622, 6620, 2060, 10397, 55740, 5903, 6238, 3482, 58513, 4134, 710	662	257	20063	1.65095	1	0.947534	78.4066
UP_SEQ_FEATURE	repeat:2	14	2.09581	0.0897241	23636, 1893, 2130, 6622, 6620, 2060, 10397, 55740, 5903, 6238, 3482, 58513, 4134, 710	662	260	20063	1.6319	1	0.949658	80.6867
UP_SEQ_FEATURE	repeat:4	11	1.64671	0.103538	23636, 6238, 3482, 2130, 6622, 58513, 2060, 6620, 4134, 710, 55740	662	192	20063	1.73632	1	0.961317	85.2195
UP_SEQ_FEATURE	repeat:10	7	1.0479	0.104743	23636, 6238, 3482, 2130, 58513, 2060, 4134	662	98	20063	2.16476	1	0.961253	85.5633
UP_SEQ_FEATURE	repeat:6	9	1.34731	0.113174	23636, 6238, 3482, 2130, 58513, 2060, 4134, 710, 55740	662	147	20063	1.85551	1	0.965217	87.7653
UP_SEQ_FEATURE	repeat:5	9	1.34731	0.162875	23636, 6238, 3482, 2130, 58513, 2060, 4134, 710, 55740	662	161	20063	1.69416	1	0.982498	95.5388
UP_SEQ_FEATURE	repeat:8	7	1.0479	0.225391	23636, 6238, 3482, 2130, 58513, 2060, 55740	662	124	20063	1.71086	1	0.993695	98.8523
UP_SEQ_FEATURE	repeat:3	10	1.49701	0.32234	23636, 6238, 3482, 2130, 58513, 2060, 4134, 710, 10397, 55740	662	225	20063	1.34696	1	0.998756	99.8893
UP_SEQ_FEATURE	repeat:17	3	0.449102	0.554879	6238, 2130, 4134	662	56	20063	1.62357	1	0.999988	99.9999
UP_SEQ_FEATURE	repeat:16	3	0.449102	0.601581	6238, 2130, 4134	662	61	20063	1.49049	1	0.999996	100
Annotation Cluster 63	Enrichment Score: 0.9298847134579183
Category	Term	Count	%	PValue	Genes	List Total	Pop Hits	Pop Total	Fold Enrichment	Bonferroni	Benjamini	FDR
GOTERM_MF_DIRECT	GO:0004003~ATP-dependent DNA helicase activity	5	0.748503	0.0314218	4176, 1108, 5965, 2547, 10111	639	32	16881	4.12779	1	0.508052	39.2515
GOTERM_BP_DIRECT	GO:0032508~DNA duplex unwinding	5	0.748503	0.0841958	301, 1108, 5965, 2547, 10111	637	44	16792	2.99558	1	0.852121	79.0573
GOTERM_BP_DIRECT	GO:0006310~DNA recombination	4	0.598802	0.613513	3146, 5965, 2547, 10111	637	83	16792	1.27041	1	0.999874	100
Annotation Cluster 64	Enrichment Score: 0.9287509224354846
Category	Term	Count	%	PValue	Genes	List Total	Pop Hits	Pop Total	Fold Enrichment	Bonferroni	Benjamini	FDR
UP_KEYWORDS	Basement membrane	5	0.748503	0.0397821	302, 3913, 1286, 3339, 3911	668	40	20581	3.85124	1	0.224765	43.6667
UP_SEQ_FEATURE	domain:Laminin EGF-like 10	3	0.449102	0.0489514	3913, 3339, 3911	662	11	20063	8.26545	1	0.893564	58.4355
UP_SEQ_FEATURE	domain:Laminin EGF-like 8	3	0.449102	0.0489514	3913, 3339, 3911	662	11	20063	8.26545	1	0.893564	58.4355
UP_SEQ_FEATURE	domain:Laminin EGF-like 7	3	0.449102	0.0574877	3913, 3339, 3911	662	12	20063	7.57666	1	0.921509	64.4999
UP_SEQ_FEATURE	domain:Laminin EGF-like 6	3	0.449102	0.0664941	3913, 3339, 3911	662	13	20063	6.99384	1	0.927058	69.9884
UP_SEQ_FEATURE	domain:Laminin EGF-like 3	3	0.449102	0.162738	3913, 3339, 3911	662	22	20063	4.13272	1	0.983121	95.526
UP_SEQ_FEATURE	domain:Laminin EGF-like 2	3	0.449102	0.222939	3913, 3339, 3911	662	27	20063	3.36741	1	0.993571	98.787
UP_KEYWORDS	Laminin EGF-like domain	3	0.449102	0.265945	3913, 3339, 3911	668	31	20581	2.9816	1	0.656548	98.7357
SMART	SM00180:EGF_Lam	3	0.449102	0.364517	3913, 3339, 3911	366	35	10057	2.35527	1	0.969309	99.7603
INTERPRO	IPR002049:EGF-like, laminin	3	0.449102	0.402467	3913, 3339, 3911	656	39	18559	2.17624	1	0.999553	99.9799
Annotation Cluster 65	Enrichment Score: 0.911300531613785
Category	Term	Count	%	PValue	Genes	List Total	Pop Hits	Pop Total	Fold Enrichment	Bonferroni	Benjamini	FDR
SMART	SM00185:ARM	5	0.748503	0.0517571	162, 3837, 3836, 3840, 8615	366	39	10057	3.52284	1	0.669928	50.6999
INTERPRO	IPR000225:Armadillo	5	0.748503	0.0642271	162, 3837, 3836, 3840, 8615	656	43	18559	3.28967	1	0.913503	66.6241
UP_SEQ_FEATURE	repeat:ARM 4	4	0.598802	0.0809991	3836, 3840, 8615, 23640	662	31	20063	3.91054	1	0.946396	77.1796
UP_SEQ_FEATURE	repeat:ARM 3	4	0.598802	0.114363	3836, 3840, 8615, 23640	662	36	20063	3.36741	1	0.965116	88.0491
UP_SEQ_FEATURE	repeat:ARM 9	3	0.449102	0.117243	3836, 3840, 8615	662	18	20063	5.05111	1	0.965459	88.7111
UP_SEQ_FEATURE	repeat:ARM 2	4	0.598802	0.121573	3836, 3840, 8615, 23640	662	37	20063	3.27639	1	0.967248	89.6415
GOTERM_MF_DIRECT	GO:0008565~protein transporter activity	6	0.898204	0.136085	162, 3837, 3836, 3843, 3840, 8615	639	72	16881	2.20149	1	0.83484	89.8097
UP_SEQ_FEATURE	repeat:ARM 8	3	0.449102	0.162738	3836, 3840, 8615	662	22	20063	4.13272	1	0.983121	95.526
UP_SEQ_FEATURE	repeat:ARM 7	3	0.449102	0.186509	3836, 3840, 8615	662	24	20063	3.78833	1	0.988639	97.2967
UP_SEQ_FEATURE	repeat:ARM 6	3	0.449102	0.210719	3836, 3840, 8615	662	26	20063	3.49692	1	0.992253	98.4064
UP_SEQ_FEATURE	repeat:ARM 5	3	0.449102	0.24752	3836, 3840, 8615	662	29	20063	3.13517	1	0.995328	99.3087
Annotation Cluster 66	Enrichment Score: 0.9075607257729285
Category	Term	Count	%	PValue	Genes	List Total	Pop Hits	Pop Total	Fold Enrichment	Bonferroni	Benjamini	FDR
INTERPRO	IPR013154:Alcohol dehydrogenase GroES-like	3	0.449102	0.107757	126, 57687, 6652	656	16	18559	5.30459	1	0.943664	84.8134
INTERPRO	IPR020843:Polyketide synthase, enoylreductase	3	0.449102	0.107757	126, 57687, 6652	656	16	18559	5.30459	1	0.943664	84.8134
SMART	SM00829:SM00829	3	0.449102	0.112862	126, 57687, 6652	366	16	10057	5.15215	1	0.767071	79.6827
INTERPRO	IPR002085:Alcohol dehydrogenase superfamily, zinc-type	3	0.449102	0.131299	126, 57687, 6652	656	18	18559	4.71519	1	0.961789	90.239
INTERPRO	IPR011032:GroES-like	3	0.449102	0.168459	126, 57687, 6652	656	21	18559	4.04159	1	0.978604	95.2616
Annotation Cluster 67	Enrichment Score: 0.8929896060380953
Category	Term	Count	%	PValue	Genes	List Total	Pop Hits	Pop Total	Fold Enrichment	Bonferroni	Benjamini	FDR
INTERPRO	IPR000562:Fibronectin, type II, collagen-binding	3	0.449102	0.0855326	4313, 3482, 9902	656	14	18559	6.06239	1	0.923581	77.1918
SMART	SM00059:FN2	3	0.449102	0.0896895	4313, 3482, 9902	366	14	10057	5.88817	1	0.764056	71.365
INTERPRO	IPR013806:Kringle-like fold	3	0.449102	0.272997	4313, 3482, 9902	656	29	18559	2.92667	1	0.996518	99.4858
Annotation Cluster 68	Enrichment Score: 0.8789625038010729
Category	Term	Count	%	PValue	Genes	List Total	Pop Hits	Pop Total	Fold Enrichment	Bonferroni	Benjamini	FDR
INTERPRO	IPR011332:Ribosomal protein, zinc-binding domain	3	0.449102	0.0649516	6232, 51065, 6233	656	12	18559	7.07279	1	0.910569	67.0487
UP_SEQ_FEATURE	zinc finger region:C4-type	6	0.898204	0.143681	64744, 5431, 6232, 8894, 51065, 6233	662	84	20063	2.16476	1	0.975559	93.3677
GOTERM_CC_DIRECT	GO:0022627~cytosolic small ribosomal subunit	4	0.598802	0.247243	6232, 51065, 6193, 6233	655	48	18224	2.31858	1	0.716214	98.5094
Annotation Cluster 69	Enrichment Score: 0.8666181989150579
Category	Term	Count	%	PValue	Genes	List Total	Pop Hits	Pop Total	Fold Enrichment	Bonferroni	Benjamini	FDR
UP_SEQ_FEATURE	metal ion-binding site:Iron-sulfur (4Fe-4S)	3	0.449102	0.106448	10101, 4720, 50	662	17	20063	5.34823	1	0.960247	86.0367
UP_KEYWORDS	4Fe-4S	4	0.598802	0.117251	10101, 4719, 4720, 50	668	37	20581	3.3308	1	0.415361	82.8481
UP_KEYWORDS	Iron-sulfur	5	0.748503	0.12964	10101, 4719, 18, 4720, 50	668	60	20581	2.56749	1	0.437318	85.9545
GOTERM_MF_DIRECT	GO:0051539~4 iron, 4 sulfur cluster binding	4	0.598802	0.211123	10101, 4719, 4720, 50	639	42	16881	2.51598	1	0.914136	97.5333
Annotation Cluster 70	Enrichment Score: 0.8567424775548322
Category	Term	Count	%	PValue	Genes	List Total	Pop Hits	Pop Total	Fold Enrichment	Bonferroni	Benjamini	FDR
UP_KEYWORDS	Helicase	10	1.49701	0.0434095	8467, 1656, 4176, 9879, 1108, 1655, 26038, 5965, 2547, 11325	668	143	20581	2.15454	1	0.234241	46.6016
UP_SEQ_FEATURE	domain:Helicase C-terminal	8	1.1976	0.0660601	8467, 1656, 9879, 1108, 1655, 26038, 5965, 11325	662	108	20063	2.24494	1	0.928905	69.7434
INTERPRO	IPR000629:RNA helicase, ATP-dependent, DEAD-box, conserved site	4	0.598802	0.0683725	1656, 9879, 1655, 11325	656	27	18559	4.19128	1	0.911506	68.9859
UP_SEQ_FEATURE	domain:Helicase ATP-binding	8	1.1976	0.0827994	8467, 1656, 9879, 1108, 1655, 26038, 5965, 11325	662	114	20063	2.12678	1	0.947662	77.9491
INTERPRO	IPR001650:Helicase, C-terminal	8	1.1976	0.0876663	8467, 1656, 9879, 1108, 1655, 26038, 5965, 11325	656	108	18559	2.09564	1	0.924753	78.0558
SMART	SM00490:HELICc	8	1.1976	0.0939111	8467, 1656, 9879, 1108, 1655, 26038, 5965, 11325	366	107	10057	2.05444	1	0.746212	73.0827
INTERPRO	IPR014001:Helicase, superfamily 1/2, ATP-binding domain	8	1.1976	0.0944026	8467, 1656, 9879, 1108, 1655, 26038, 5965, 11325	656	110	18559	2.05754	1	0.932148	80.586
SMART	SM00487:DEXDc	8	1.1976	0.101121	8467, 1656, 9879, 1108, 1655, 26038, 5965, 11325	366	109	10057	2.01674	1	0.741651	75.7976
UP_SEQ_FEATURE	short sequence motif:DEAD box	4	0.598802	0.114363	1656, 9879, 1655, 11325	662	36	20063	3.36741	1	0.965116	88.0491
INTERPRO	IPR014014:RNA helicase, DEAD-box type, Q motif	4	0.598802	0.141125	1656, 9879, 1655, 11325	656	37	18559	3.0585	1	0.967229	91.9122
UP_SEQ_FEATURE	short sequence motif:Q motif	4	0.598802	0.144143	1656, 9879, 1655, 11325	662	40	20063	3.03066	1	0.974938	93.4301
INTERPRO	IPR011545:DNA/RNA helicase, DEAD/DEAH box type, N-terminal	5	0.748503	0.226244	1656, 9879, 1655, 5965, 11325	656	69	18559	2.05008	1	0.992197	98.5593
GOTERM_BP_DIRECT	GO:0010501~RNA secondary structure unwinding	4	0.598802	0.232088	1656, 9879, 1655, 11325	637	44	16792	2.39646	1	0.978875	99.0851
GOTERM_MF_DIRECT	GO:0008026~ATP-dependent helicase activity	3	0.449102	0.300176	1108, 26038, 5965	639	29	16881	2.73288	1	0.958739	99.6198
INTERPRO	IPR000330:SNF2-related	3	0.449102	0.312561	8467, 1108, 26038	656	32	18559	2.6523	1	0.998236	99.7961
UP_SEQ_FEATURE	short sequence motif:DEAH box	3	0.449102	0.41645	8467, 1108, 26038	662	43	20063	2.11442	1	0.99976	99.9919
GOTERM_MF_DIRECT	GO:0004004~ATP-dependent RNA helicase activity	4	0.598802	0.44749	1656, 9879, 1655, 11325	639	65	16881	1.62571	1	0.989346	99.9905
Annotation Cluster 71	Enrichment Score: 0.8421549714711548
Category	Term	Count	%	PValue	Genes	List Total	Pop Hits	Pop Total	Fold Enrichment	Bonferroni	Benjamini	FDR
UP_SEQ_FEATURE	domain:CS	3	0.449102	0.0959422	51495, 10910, 10728	662	16	20063	5.6825	1	0.954053	82.8689
INTERPRO	IPR007052:CS-like domain	3	0.449102	0.119382	51495, 10910, 10728	656	17	18559	4.99256	1	0.954886	87.7733
INTERPRO	IPR008978:HSP20-like chaperone	3	0.449102	0.259768	51495, 10910, 10728	656	28	18559	3.0312	1	0.995514	99.3072
Annotation Cluster 72	Enrichment Score: 0.8411294952916817
Category	Term	Count	%	PValue	Genes	List Total	Pop Hits	Pop Total	Fold Enrichment	Bonferroni	Benjamini	FDR
UP_KEYWORDS	Calmodulin-binding	10	1.49701	0.0595281	3707, 2130, 1264, 816, 6711, 4629, 6640, 7082, 4644, 5530	668	152	20581	2.02697	1	0.277194	58.0052
GOTERM_MF_DIRECT	GO:0005516~calmodulin binding	11	1.64671	0.17936	3707, 2130, 1264, 816, 1655, 6711, 4629, 6640, 7082, 4644, 5530	639	189	16881	1.53755	1	0.885778	95.4316
UP_SEQ_FEATURE	region of interest:Calmodulin-binding	4	0.598802	0.28065	3707, 816, 6640, 5530	662	56	20063	2.16476	1	0.997454	99.6855
Annotation Cluster 73	Enrichment Score: 0.8408481628831187
Category	Term	Count	%	PValue	Genes	List Total	Pop Hits	Pop Total	Fold Enrichment	Bonferroni	Benjamini	FDR
KEGG_PATHWAY	hsa04512:ECM-receptor interaction	10	1.49701	0.0267789	1292, 3913, 1286, 3371, 3339, 7058, 3911, 961, 3691, 7057	340	87	6879	2.32556	0.999014	0.351185	29.7932
KEGG_PATHWAY	hsa04510:Focal adhesion	15	2.24551	0.137969	824, 1292, 1286, 3371, 7409, 3691, 3913, 5595, 7094, 2909, 7058, 3911, 5829, 7057, 9475	340	206	6879	1.47323	1	0.728952	85.5532
KEGG_PATHWAY	hsa04151:PI3K-Akt signaling pathway	15	2.24551	0.812609	1292, 1969, 11140, 1286, 3371, 1902, 3691, 5520, 2790, 3913, 5595, 7058, 3911, 4790, 7057	340	345	6879	0.879668	1	0.969806	100
Annotation Cluster 74	Enrichment Score: 0.8296722104635217
Category	Term	Count	%	PValue	Genes	List Total	Pop Hits	Pop Total	Fold Enrichment	Bonferroni	Benjamini	FDR
UP_SEQ_FEATURE	metal ion-binding site:Calcium 2	5	0.748503	0.118062	4313, 325, 113026, 8639, 488	662	57	20063	2.65848	1	0.964974	88.8928
UP_SEQ_FEATURE	metal ion-binding site:Calcium 2; via carbonyl oxygen	4	0.598802	0.136471	4313, 113026, 8639, 488	662	39	20063	3.10837	1	0.974316	92.3201
UP_SEQ_FEATURE	metal ion-binding site:Calcium 1	4	0.598802	0.201295	4313, 325, 8639, 488	662	47	20063	2.57929	1	0.991283	98.0387
Annotation Cluster 75	Enrichment Score: 0.8208826693512706
Category	Term	Count	%	PValue	Genes	List Total	Pop Hits	Pop Total	Fold Enrichment	Bonferroni	Benjamini	FDR
UP_KEYWORDS	SH3 domain	13	1.94611	0.0477407	2017, 23499, 4253, 10006, 10254, 7525, 51100, 7409, 80005, 64787, 7082, 30011, 8470	668	215	20581	1.86292	1	0.243381	49.9197
INTERPRO	IPR001452:Src homology-3 domain	12	1.79641	0.149809	2017, 4253, 10006, 10254, 7525, 51100, 7409, 80005, 64787, 7082, 30011, 8470	656	218	18559	1.55731	1	0.969293	93.1629
UP_SEQ_FEATURE	domain:SH3	9	1.34731	0.220931	2017, 23499, 10006, 10254, 7525, 51100, 80005, 64787, 7082	662	175	20063	1.55863	1	0.993518	98.731
SMART	SM00326:SH3	10	1.49701	0.329448	2017, 10006, 10254, 7525, 51100, 7409, 80005, 64787, 30011, 8470	366	206	10057	1.33389	1	0.9609	99.51
Annotation Cluster 76	Enrichment Score: 0.7877462404884675
Category	Term	Count	%	PValue	Genes	List Total	Pop Hits	Pop Total	Fold Enrichment	Bonferroni	Benjamini	FDR
UP_SEQ_FEATURE	domain:PDZ	8	1.1976	0.0798546	30851, 57619, 26003, 5654, 57636, 81609, 6640, 23139	662	113	20063	2.1456	1	0.946426	76.6773
INTERPRO	IPR001478:PDZ domain	9	1.34731	0.182663	30851, 57619, 26003, 5654, 57636, 81609, 6640, 7082, 23139	656	155	18559	1.64271	1	0.983181	96.436
SMART	SM00228:PDZ	8	1.1976	0.297037	30851, 57619, 5654, 57636, 81609, 6640, 7082, 23139	366	149	10057	1.47534	1	0.959889	99.0817
Annotation Cluster 77	Enrichment Score: 0.7732818707110534
Category	Term	Count	%	PValue	Genes	List Total	Pop Hits	Pop Total	Fold Enrichment	Bonferroni	Benjamini	FDR
INTERPRO	IPR004087:K Homology domain	4	0.598802	0.14945	7536, 3069, 5093, 10657	656	38	18559	2.97802	1	0.970603	93.1151
SMART	SM00322:KH	4	0.598802	0.158374	7536, 3069, 5093, 10657	366	38	10057	2.89244	1	0.834385	89.9193
INTERPRO	IPR004088:K Homology domain, type 1	4	0.598802	0.20229	7536, 3069, 5093, 10657	656	44	18559	2.57192	1	0.988346	97.6152
Annotation Cluster 78	Enrichment Score: 0.7359249626381565
Category	Term	Count	%	PValue	Genes	List Total	Pop Hits	Pop Total	Fold Enrichment	Bonferroni	Benjamini	FDR
GOTERM_BP_DIRECT	GO:0000715~nucleotide-excision repair, DNA damage recognition	4	0.598802	0.054561	10920, 7508, 6233, 142	637	23	16792	4.58453	1	0.773467	63.1125
GOTERM_BP_DIRECT	GO:0000717~nucleotide-excision repair, DNA duplex unwinding	3	0.449102	0.201927	7508, 6233, 142	637	22	16792	3.59469	1	0.971175	98.1854
GOTERM_BP_DIRECT	GO:0006294~nucleotide-excision repair, preincision complex assembly	3	0.449102	0.301058	7508, 6233, 142	637	29	16792	2.72701	1	0.989979	99.8282
GOTERM_BP_DIRECT	GO:0070911~global genome nucleotide-excision repair	3	0.449102	0.343221	7508, 6233, 142	637	32	16792	2.47135	1	0.994228	99.9432
Annotation Cluster 79	Enrichment Score: 0.7010958539131087
Category	Term	Count	%	PValue	Genes	List Total	Pop Hits	Pop Total	Fold Enrichment	Bonferroni	Benjamini	FDR
GOTERM_CC_DIRECT	GO:0005868~cytoplasmic dynein complex	3	0.449102	0.0992311	6993, 6990, 1781	655	15	18224	5.56458	1	0.453039	78.7256
UP_KEYWORDS	Motor protein	7	1.0479	0.273772	6993, 6990, 1781, 4629, 3796, 1062, 4644	668	135	20581	1.59755	1	0.660488	98.9135
UP_KEYWORDS	Dynein	3	0.449102	0.290186	6993, 6990, 1781	668	33	20581	2.8009	1	0.674664	99.2136
Annotation Cluster 80	Enrichment Score: 0.6800041657574827
Category	Term	Count	%	PValue	Genes	List Total	Pop Hits	Pop Total	Fold Enrichment	Bonferroni	Benjamini	FDR
UP_SEQ_FEATURE	binding site:FAD	4	0.598802	0.0386285	3712, 51060, 259307, 9131	662	23	20063	5.27072	1	0.86299	49.7964
UP_SEQ_FEATURE	binding site:FAD; via amide nitrogen and carbonyl oxygen	3	0.449102	0.0409273	51060, 259307, 9131	662	10	20063	9.09199	1	0.873009	51.8554
UP_SEQ_FEATURE	nucleotide phosphate-binding region:FAD	5	0.748503	0.147377	3712, 51060, 259307, 36, 9131	662	62	20063	2.44408	1	0.976196	93.851
UP_KEYWORDS	Flavoprotein	6	0.898204	0.361931	3712, 259307, 51449, 36, 55163, 9131	668	122	20581	1.51524	1	0.738629	99.8256
UP_KEYWORDS	FAD	5	0.748503	0.47961	3712, 259307, 51449, 36, 9131	668	110	20581	1.40045	1	0.833399	99.9902
INTERPRO	IPR023753:Pyridine nucleotide-disulphide oxidoreductase, FAD/NAD(P)-binding domain	3	0.449102	0.611959	259307, 51449, 9131	656	58	18559	1.46334	1	0.999997	100
GOTERM_MF_DIRECT	GO:0050660~flavin adenine dinucleotide binding	3	0.449102	0.702078	3712, 36, 9131	639	64	16881	1.23834	1	0.999391	100
Annotation Cluster 81	Enrichment Score: 0.6759532752220565
Category	Term	Count	%	PValue	Genes	List Total	Pop Hits	Pop Total	Fold Enrichment	Bonferroni	Benjamini	FDR
GOTERM_CC_DIRECT	GO:0005777~peroxisome	8	1.1976	0.0803618	2053, 5825, 8799, 11215, 10059, 3418, 847, 4644	655	104	18224	2.14022	1	0.401125	71.0802
UP_KEYWORDS	Peroxisome	6	0.898204	0.206535	2053, 5825, 8799, 10059, 847, 2181	668	97	20581	1.90577	1	0.571018	96.2012
GOTERM_CC_DIRECT	GO:0005778~peroxisomal membrane	4	0.598802	0.306135	5825, 8799, 847, 2181	655	54	18224	2.06096	1	0.783898	99.5539
KEGG_PATHWAY	hsa04146:Peroxisome	6	0.898204	0.389252	2053, 5825, 8799, 3418, 847, 2181	340	83	6879	1.46258	1	0.868395	99.838
Annotation Cluster 82	Enrichment Score: 0.6545387164062736
Category	Term	Count	%	PValue	Genes	List Total	Pop Hits	Pop Total	Fold Enrichment	Bonferroni	Benjamini	FDR
UP_SEQ_FEATURE	domain:Chromo 1	3	0.449102	0.0664941	1108, 26038, 11335	662	13	20063	6.99384	1	0.927058	69.9884
INTERPRO	IPR023780:Chromo domain	3	0.449102	0.233347	1108, 26038, 11335	656	26	18559	3.26436	1	0.993004	98.763
INTERPRO	IPR016197:Chromo domain-like	3	0.449102	0.312561	1108, 26038, 11335	656	32	18559	2.6523	1	0.998236	99.7961
INTERPRO	IPR000953:Chromo domain/shadow	3	0.449102	0.325659	1108, 26038, 11335	656	33	18559	2.57192	1	0.998401	99.8516
SMART	SM00298:CHROMO	3	0.449102	0.337927	1108, 26038, 11335	366	33	10057	2.49801	1	0.961398	99.5864
Annotation Cluster 83	Enrichment Score: 0.6429838810059718
Category	Term	Count	%	PValue	Genes	List Total	Pop Hits	Pop Total	Fold Enrichment	Bonferroni	Benjamini	FDR
UP_SEQ_FEATURE	domain:LIM zinc-binding 3	3	0.449102	0.198569	3983, 26136, 5829	662	25	20063	3.6368	1	0.99141	97.9183
UP_KEYWORDS	LIM domain	5	0.748503	0.204931	3983, 1466, 22998, 26136, 5829	668	72	20581	2.13958	1	0.570873	96.0912
UP_SEQ_FEATURE	domain:LIM zinc-binding 2	4	0.598802	0.227223	3983, 1466, 26136, 5829	662	50	20063	2.42453	1	0.993718	98.8989
UP_SEQ_FEATURE	domain:LIM zinc-binding 1	4	0.598802	0.227223	3983, 1466, 26136, 5829	662	50	20063	2.42453	1	0.993718	98.8989
INTERPRO	IPR001781:Zinc finger, LIM-type	5	0.748503	0.249212	3983, 1466, 22998, 26136, 5829	656	72	18559	1.96466	1	0.994929	99.1245
SMART	SM00132:LIM	5	0.748503	0.264913	3983, 1466, 22998, 26136, 5829	366	72	10057	1.9082	1	0.944919	98.3356
Annotation Cluster 84	Enrichment Score: 0.633019897803656
Category	Term	Count	%	PValue	Genes	List Total	Pop Hits	Pop Total	Fold Enrichment	Bonferroni	Benjamini	FDR
GOTERM_MF_DIRECT	GO:0000400~four-way junction DNA binding	3	0.449102	0.0961681	3148, 3146, 4436	639	14	16881	5.66097	1	0.736834	79.3727
GOTERM_MF_DIRECT	GO:0003690~double-stranded DNA binding	6	0.898204	0.191585	8531, 3148, 3146, 4436, 2547, 5303	639	81	16881	1.95688	1	0.894909	96.386
GOTERM_MF_DIRECT	GO:0003684~damaged DNA binding	5	0.748503	0.214526	3148, 3146, 4436, 2547, 7508	639	63	16881	2.09665	1	0.915555	97.6943
UP_KEYWORDS	DNA recombination	3	0.449102	0.743101	3148, 3146, 2547	668	81	20581	1.14111	1	0.960246	100
Annotation Cluster 85	Enrichment Score: 0.6119131111748881
Category	Term	Count	%	PValue	Genes	List Total	Pop Hits	Pop Total	Fold Enrichment	Bonferroni	Benjamini	FDR
UP_SEQ_FEATURE	metal ion-binding site:Magnesium	9	1.34731	0.0414143	22978, 2053, 3704, 58478, 403, 5238, 57130, 477, 488	662	118	20063	2.31152	1	0.870646	52.2813
INTERPRO	IPR023214:HAD-like domain	7	1.0479	0.0664116	22978, 2053, 58478, 92609, 57130, 477, 488	656	81	18559	2.44491	1	0.910204	67.889
INTERPRO	IPR023299:P-type ATPase, cytoplasmic domain N	3	0.449102	0.364506	57130, 477, 488	656	36	18559	2.3576	1	0.999097	99.9444
INTERPRO	IPR018303:P-type ATPase, phosphorylation site	3	0.449102	0.364506	57130, 477, 488	656	36	18559	2.3576	1	0.999097	99.9444
INTERPRO	IPR008250:P-type ATPase, A domain	3	0.449102	0.364506	57130, 477, 488	656	36	18559	2.3576	1	0.999097	99.9444
INTERPRO	IPR001757:Cation-transporting P-type ATPase	3	0.449102	0.364506	57130, 477, 488	656	36	18559	2.3576	1	0.999097	99.9444
UP_SEQ_FEATURE	active site:4-aspartylphosphate intermediate	3	0.449102	0.381456	57130, 477, 488	662	40	20063	2.273	1	0.999518	99.9776
GOTERM_BP_DIRECT	GO:0034220~ion transmembrane transport	8	1.1976	0.687129	482, 535, 361, 57130, 309, 477, 6233, 488	637	210	16792	1.00423	1	0.999966	100
Annotation Cluster 86	Enrichment Score: 0.6016687650552724
Category	Term	Count	%	PValue	Genes	List Total	Pop Hits	Pop Total	Fold Enrichment	Bonferroni	Benjamini	FDR
UP_KEYWORDS	Ribosomal protein	12	1.79641	0.0390302	6136, 9349, 6122, 25873, 64965, 6232, 23107, 65008, 51065, 6193, 10240, 6233	668	185	20581	1.99848	1	0.22665	43.0398
GOTERM_BP_DIRECT	GO:0070125~mitochondrial translational elongation	4	0.598802	0.629641	64965, 23107, 65008, 10240	637	85	16792	1.24052	1	0.999907	100
GOTERM_BP_DIRECT	GO:0070126~mitochondrial translational termination	4	0.598802	0.637529	64965, 23107, 65008, 10240	637	86	16792	1.2261	1	0.999916	100
Annotation Cluster 87	Enrichment Score: 0.5985079912880049
Category	Term	Count	%	PValue	Genes	List Total	Pop Hits	Pop Total	Fold Enrichment	Bonferroni	Benjamini	FDR
GOTERM_BP_DIRECT	GO:1903779~regulation of cardiac conduction	6	0.898204	0.0602397	10768, 482, 6786, 3709, 477, 488	637	56	16792	2.8244	1	0.800586	66.8585
GOTERM_CC_DIRECT	GO:0033017~sarcoplasmic reticulum membrane	4	0.598802	0.121553	816, 6786, 3709, 488	655	34	18224	3.27328	1	0.513755	85.3286
KEGG_PATHWAY	hsa04020:Calcium signaling pathway	9	1.34731	0.663277	5330, 3707, 816, 6786, 3709, 293, 113026, 5530, 488	340	179	6879	1.01727	1	0.932445	99.9999
UP_KEYWORDS	Calcium transport	3	0.449102	0.831048	6786, 3709, 488	668	98	20581	0.94316	1	0.980599	100
Annotation Cluster 88	Enrichment Score: 0.5901166286119488
Category	Term	Count	%	PValue	Genes	List Total	Pop Hits	Pop Total	Fold Enrichment	Bonferroni	Benjamini	FDR
UP_SEQ_FEATURE	domain:G-patch	3	0.449102	0.174558	84991, 6651, 8241	662	23	20063	3.95304	1	0.9856	96.5111
SMART	SM00443:G_patch	3	0.449102	0.311011	84991, 6651, 8241	366	31	10057	2.65918	1	0.962981	99.297
INTERPRO	IPR000467:G-patch domain	3	0.449102	0.312561	84991, 6651, 8241	656	32	18559	2.6523	1	0.998236	99.7961
Annotation Cluster 89	Enrichment Score: 0.5784728818966999
Category	Term	Count	%	PValue	Genes	List Total	Pop Hits	Pop Total	Fold Enrichment	Bonferroni	Benjamini	FDR
KEGG_PATHWAY	hsa04261:Adrenergic signaling in cardiomyocytes	11	1.64671	0.142348	5330, 7169, 7168, 482, 816, 5595, 7171, 2773, 477, 7170, 5520	340	138	6879	1.61272	1	0.717233	86.481
KEGG_PATHWAY	hsa04971:Gastric acid secretion	7	1.0479	0.149514	7430, 5330, 482, 816, 3709, 2773, 477	340	73	6879	1.94009	1	0.724871	87.881
KEGG_PATHWAY	hsa04024:cAMP signaling pathway	8	1.1976	0.864067	482, 816, 5595, 7409, 4790, 2773, 477, 9475	340	198	6879	0.817469	1	0.980048	100
Annotation Cluster 90	Enrichment Score: 0.5778347701078411
Category	Term	Count	%	PValue	Genes	List Total	Pop Hits	Pop Total	Fold Enrichment	Bonferroni	Benjamini	FDR
UP_SEQ_FEATURE	domain:ABC transmembrane type-1	3	0.449102	0.0759303	5825, 10058, 6890	662	14	20063	6.49428	1	0.94038	74.8749
UP_SEQ_FEATURE	domain:ABC transporter	3	0.449102	0.0959422	5825, 10058, 6890	662	16	20063	5.6825	1	0.954053	82.8689
INTERPRO	IPR017871:ABC transporter, conserved site	4	0.598802	0.20229	5825, 10058, 6890, 10061	656	44	18559	2.57192	1	0.988346	97.6152
INTERPRO	IPR003439:ABC transporter-like	4	0.598802	0.258661	5825, 10058, 6890, 10061	656	50	18559	2.26329	1	0.995695	99.2899
INTERPRO	IPR011527:ABC transporter, transmembrane domain, type 1	3	0.449102	0.272997	5825, 10058, 6890	656	29	18559	2.92667	1	0.996518	99.4858
GOTERM_MF_DIRECT	GO:0042626~ATPase activity, coupled to transmembrane movement of substances	3	0.449102	0.499445	5825, 10058, 6890	639	44	16881	1.80122	1	0.994057	99.998
KEGG_PATHWAY	hsa02010:ABC transporters	3	0.449102	0.64587	5825, 10058, 6890	340	44	6879	1.37948	1	0.929146	99.9999
GOTERM_BP_DIRECT	GO:0055085~transmembrane transport	9	1.34731	0.710232	5825, 10058, 2706, 293, 8894, 23731, 6890, 57030, 6560	637	244	16792	0.972334	1	0.999976	100
Annotation Cluster 91	Enrichment Score: 0.5755896321000284
Category	Term	Count	%	PValue	Genes	List Total	Pop Hits	Pop Total	Fold Enrichment	Bonferroni	Benjamini	FDR
GOTERM_BP_DIRECT	GO:0043547~positive regulation of GTPase activity	26	3.89222	0.236377	23580, 4684, 10952, 57636, 51495, 83442, 6281, 55004, 80005, 6904, 22894, 23096, 5905, 64744, 816, 10059, 6711, 7409, 64787, 5902, 2, 9181, 25782, 396, 2909, 397	637	565	16792	1.21308	1	0.980113	99.1718
GOTERM_MF_DIRECT	GO:0005096~GTPase activator activity	14	2.09581	0.257278	23580, 5905, 64744, 10059, 57636, 51495, 83442, 5902, 2, 25782, 396, 2909, 397, 6904	639	279	16881	1.32563	1	0.940544	99.0376
UP_KEYWORDS	GTPase activation	9	1.34731	0.308477	5905, 64744, 57636, 25782, 396, 2909, 397, 6904, 5902	668	197	20581	1.40756	1	0.693324	99.4563
Annotation Cluster 92	Enrichment Score: 0.5413969440929248
Category	Term	Count	%	PValue	Genes	List Total	Pop Hits	Pop Total	Fold Enrichment	Bonferroni	Benjamini	FDR
UP_SEQ_FEATURE	binding site:S-adenosyl-L-methionine; via carbonyl oxygen	4	0.598802	0.0527725	3276, 3176, 23378, 8731	662	26	20063	4.66256	1	0.906916	61.2618
UP_SEQ_FEATURE	binding site:S-adenosyl-L-methionine	5	0.748503	0.0867215	3276, 2091, 3176, 23378, 8731	662	51	20063	2.97124	1	0.946297	79.5415
GOTERM_MF_DIRECT	GO:0008168~methyltransferase activity	4	0.598802	0.694958	3276, 25840, 2091, 23378	639	94	16881	1.12416	1	0.999394	100
UP_KEYWORDS	Methyltransferase	6	0.898204	0.753449	3276, 25840, 2091, 3176, 23378, 8731	668	193	20581	0.95782	1	0.963291	100
UP_KEYWORDS	S-adenosyl-L-methionine	5	0.748503	0.819349	3276, 2091, 3176, 23378, 8731	668	174	20581	0.885341	1	0.978771	100
Annotation Cluster 93	Enrichment Score: 0.5278077401327917
Category	Term	Count	%	PValue	Genes	List Total	Pop Hits	Pop Total	Fold Enrichment	Bonferroni	Benjamini	FDR
GOTERM_CC_DIRECT	GO:0031901~early endosome membrane	9	1.34731	0.0573757	55920, 90203, 301, 2060, 10254, 26060, 6642, 81609, 3105	655	116	18224	2.15867	1	0.34327	58.3155
UP_SEQ_FEATURE	domain:PX	3	0.449102	0.47243	90203, 6642, 81609	662	48	20063	1.89417	1	0.999917	99.9986
SMART	SM00312:PX	3	0.449102	0.489892	90203, 6642, 81609	366	45	10057	1.83188	1	0.991721	99.9871
INTERPRO	IPR001683:Phox homologous domain	3	0.449102	0.582912	90203, 6642, 81609	656	55	18559	1.54315	1	0.999993	99.9999
Annotation Cluster 94	Enrichment Score: 0.5241695046791846
Category	Term	Count	%	PValue	Genes	List Total	Pop Hits	Pop Total	Fold Enrichment	Bonferroni	Benjamini	FDR
GOTERM_BP_DIRECT	GO:0043044~ATP-dependent chromatin remodeling	4	0.598802	0.054561	8467, 1108, 3066, 6605	637	23	16792	4.58453	1	0.773467	63.1125
GOTERM_MF_DIRECT	GO:0031492~nucleosomal DNA binding	4	0.598802	0.251479	1108, 9555, 3066, 6605	639	46	16881	2.2972	1	0.937816	98.9134
GOTERM_CC_DIRECT	GO:0000790~nuclear chromatin	9	1.34731	0.389973	2551, 3148, 10361, 1108, 9555, 3066, 10111, 3009, 6605	655	193	18224	1.29744	1	0.852576	99.9338
GOTERM_MF_DIRECT	GO:0000980~RNA polymerase II distal enhancer sequence-specific DNA binding	4	0.598802	0.44749	1108, 3066, 4790, 6605	639	65	16881	1.62571	1	0.989346	99.9905
GOTERM_MF_DIRECT	GO:0000978~RNA polymerase II core promoter proximal region sequence-specific DNA binding	4	0.598802	0.999885	2551, 1108, 3066, 6605	639	355	16881	0.297666	1	1	100
Annotation Cluster 95	Enrichment Score: 0.5193564473755062
Category	Term	Count	%	PValue	Genes	List Total	Pop Hits	Pop Total	Fold Enrichment	Bonferroni	Benjamini	FDR
UP_KEYWORDS	Viral nucleoprotein	3	0.449102	0.229609	92906, 10492, 6631	668	28	20581	3.30106	1	0.602881	97.497
GOTERM_CC_DIRECT	GO:0019013~viral nucleocapsid	3	0.449102	0.266001	92906, 10492, 6631	655	28	18224	2.98103	1	0.741239	98.9742
UP_KEYWORDS	Virion	3	0.449102	0.452959	92906, 10492, 6631	668	47	20581	1.96659	1	0.814878	99.9802
Annotation Cluster 96	Enrichment Score: 0.5158081290661838
Category	Term	Count	%	PValue	Genes	List Total	Pop Hits	Pop Total	Fold Enrichment	Bonferroni	Benjamini	FDR
GOTERM_MF_DIRECT	GO:0003823~antigen binding	9	1.34731	0.0412492	3512, 3538, 3493, 28912, 3502, 3514, 3503, 2217, 28461	639	103	16881	2.30835	1	0.573771	48.1927
UP_KEYWORDS	Immunoglobulin V region	3	0.449102	0.463819	28912, 3514, 28461	668	48	20581	1.92562	1	0.823031	99.9851
UP_KEYWORDS	Adaptive immunity	7	1.0479	0.496979	28921, 301, 28912, 3514, 3146, 6890, 28461	668	174	20581	1.23948	1	0.844642	99.994
GOTERM_BP_DIRECT	GO:0050776~regulation of immune response	5	0.748503	0.909212	3538, 28912, 3514, 3105, 28461	637	178	16792	0.740479	1	1	100
Annotation Cluster 97	Enrichment Score: 0.5081605921108348
Category	Term	Count	%	PValue	Genes	List Total	Pop Hits	Pop Total	Fold Enrichment	Bonferroni	Benjamini	FDR
UP_SEQ_FEATURE	repeat:Solcar 2	4	0.598802	0.26267	5250, 293, 23788, 6576	662	54	20063	2.24494	1	0.996666	99.5157
UP_SEQ_FEATURE	repeat:Solcar 1	4	0.598802	0.26267	5250, 293, 23788, 6576	662	54	20063	2.24494	1	0.996666	99.5157
INTERPRO	IPR023395:Mitochondrial carrier domain	4	0.598802	0.2876	5250, 293, 23788, 6576	656	53	18559	2.13518	1	0.997386	99.6323
INTERPRO	IPR018108:Mitochondrial substrate/solute carrier	4	0.598802	0.2876	5250, 293, 23788, 6576	656	53	18559	2.13518	1	0.997386	99.6323
UP_SEQ_FEATURE	repeat:Solcar 3	3	0.449102	0.504429	5250, 293, 6576	662	51	20063	1.78274	1	0.999957	99.9995
Annotation Cluster 98	Enrichment Score: 0.47240459018879577
Category	Term	Count	%	PValue	Genes	List Total	Pop Hits	Pop Total	Fold Enrichment	Bonferroni	Benjamini	FDR
GOTERM_BP_DIRECT	GO:1903779~regulation of cardiac conduction	6	0.898204	0.0602397	10768, 482, 6786, 3709, 477, 488	637	56	16792	2.8244	1	0.800586	66.8585
KEGG_PATHWAY	hsa04971:Gastric acid secretion	7	1.0479	0.149514	7430, 5330, 482, 816, 3709, 2773, 477	340	73	6879	1.94009	1	0.724871	87.881
KEGG_PATHWAY	hsa04022:cGMP-PKG signaling pathway	12	1.79641	0.155705	5330, 482, 3709, 5595, 2983, 293, 2773, 2969, 477, 9475, 5530, 488	340	158	6879	1.53663	1	0.708621	88.9817
KEGG_PATHWAY	hsa04961:Endocrine and other factor-regulated calcium reabsorption	4	0.598802	0.383597	5330, 482, 1213, 477	340	45	6879	1.79843	1	0.872084	99.8173
KEGG_PATHWAY	hsa04970:Salivary secretion	6	0.898204	0.418955	5330, 482, 3709, 2983, 477, 4069	340	86	6879	1.41156	1	0.877258	99.9154
KEGG_PATHWAY	hsa04919:Thyroid hormone signaling pathway	6	0.898204	0.676281	5330, 482, 5595, 3066, 113026, 477	340	115	6879	1.0556	1	0.931979	100
KEGG_PATHWAY	hsa04918:Thyroid hormone synthesis	4	0.598802	0.678036	5330, 482, 3709, 477	340	70	6879	1.15613	1	0.931154	100
KEGG_PATHWAY	hsa04972:Pancreatic secretion	5	0.748503	0.67984	5330, 482, 3709, 477, 488	340	93	6879	1.08776	1	0.930364	100
KEGG_PATHWAY	hsa04911:Insulin secretion	4	0.598802	0.797378	5330, 482, 816, 477	340	85	6879	0.952111	1	0.967317	100
Annotation Cluster 99	Enrichment Score: 0.47214067548387023
Category	Term	Count	%	PValue	Genes	List Total	Pop Hits	Pop Total	Fold Enrichment	Bonferroni	Benjamini	FDR
INTERPRO	IPR011993:Pleckstrin homology-like domain	22	3.29341	0.080079	9639, 1601, 5330, 57636, 6711, 26060, 7409, 113026, 64787, 55740, 5902, 5903, 7430, 9181, 23307, 2549, 7094, 2037, 6749, 6640, 23096, 9475	656	427	18559	1.45762	1	0.922211	74.8361
UP_SEQ_FEATURE	domain:PH	10	1.49701	0.416434	9181, 2549, 57636, 6711, 26060, 7409, 113026, 23096, 11047, 9475	662	245	20063	1.23701	1	0.999773	99.9919
INTERPRO	IPR001849:Pleckstrin homology domain	10	1.49701	0.620894	9181, 2549, 57636, 6711, 26060, 7409, 113026, 6640, 23096, 9475	656	271	18559	1.04395	1	0.999997	100
SMART	SM00233:PH	10	1.49701	0.624245	9181, 2549, 57636, 6711, 26060, 7409, 113026, 6640, 23096, 9475	366	264	10057	1.04084	1	0.998256	99.9998
Annotation Cluster 100	Enrichment Score: 0.46725582584780073
Category	Term	Count	%	PValue	Genes	List Total	Pop Hits	Pop Total	Fold Enrichment	Bonferroni	Benjamini	FDR
INTERPRO	IPR000169:Cysteine peptidase, cysteine active site	3	0.449102	0.168459	1514, 824, 642	656	21	18559	4.04159	1	0.978604	95.2616
GOTERM_MF_DIRECT	GO:0008234~cysteine-type peptidase activity	3	0.449102	0.423608	1514, 824, 642	639	38	16881	2.08562	1	0.985788	99.9816
UP_KEYWORDS	Thiol protease	6	0.898204	0.555615	1514, 824, 642, 9097, 23358, 7375	668	153	20581	1.20823	1	0.882923	99.999
Annotation Cluster 101	Enrichment Score: 0.4590337952697562
Category	Term	Count	%	PValue	Genes	List Total	Pop Hits	Pop Total	Fold Enrichment	Bonferroni	Benjamini	FDR
UP_KEYWORDS	Neurogenesis	14	2.09581	0.0638873	816, 26038, 5048, 9118, 6993, 22902, 3925, 54820, 57447, 3796, 85440, 2823, 89796, 6605	668	250	20581	1.72535	1	0.288921	60.6748
UP_KEYWORDS	Differentiation	21	3.14371	0.671737	1601, 1466, 816, 1969, 26038, 5048, 255743, 6423, 283, 7965, 221937, 10075, 9118, 22902, 3925, 54820, 64359, 57447, 3796, 85440, 89796	668	667	20581	0.970026	1	0.936887	100
UP_KEYWORDS	Developmental protein	22	3.29341	0.977878	1601, 1466, 816, 5048, 2314, 255743, 6423, 1062, 283, 7965, 221937, 9118, 57619, 22902, 10361, 3925, 54820, 64359, 57447, 3796, 85440, 89796	668	949	20581	0.714244	1	0.999536	100
Annotation Cluster 102	Enrichment Score: 0.4551580127921951
Category	Term	Count	%	PValue	Genes	List Total	Pop Hits	Pop Total	Fold Enrichment	Bonferroni	Benjamini	FDR
UP_SEQ_FEATURE	domain:PID	3	0.449102	0.235212	1601, 26060, 64787	662	28	20063	3.24714	1	0.994409	99.0819
INTERPRO	IPR006020:Phosphotyrosine interaction domain	3	0.449102	0.42717	1601, 26060, 64787	656	41	18559	2.07008	1	0.999741	99.99
SMART	SM00462:PTB	3	0.449102	0.429009	1601, 26060, 64787	366	40	10057	2.06086	1	0.984939	99.9423
Annotation Cluster 103	Enrichment Score: 0.43649539552285854
Category	Term	Count	%	PValue	Genes	List Total	Pop Hits	Pop Total	Fold Enrichment	Bonferroni	Benjamini	FDR
UP_SEQ_FEATURE	domain:EGF-like 3	6	0.898204	0.105576	8785, 3371, 3339, 7058, 255743, 7057	662	76	20063	2.39263	1	0.960721	85.7963
UP_SEQ_FEATURE	domain:EGF-like 4	3	0.449102	0.583356	8785, 3371, 3339	662	59	20063	1.54102	1	0.999994	100
UP_SEQ_FEATURE	domain:EGF-like 2	3	0.449102	0.796189	8785, 3371, 3339	662	89	20063	1.02157	1	1	100
Annotation Cluster 104	Enrichment Score: 0.40718537828090207
Category	Term	Count	%	PValue	Genes	List Total	Pop Hits	Pop Total	Fold Enrichment	Bonferroni	Benjamini	FDR
BIOCARTA	h_d4gdiPathway:D4-GDI Signaling Pathway	3	0.449102	0.212167	54205, 397, 142	109	13	1625	3.44037	1	0.958397	94.9661
BIOCARTA	h_caspasePathway:Caspase Cascade in Apoptosis	3	0.449102	0.481419	54205, 397, 142	109	24	1625	1.86353	1	0.997445	99.9734
BIOCARTA	h_hivnefPathway:HIV-I Nef: negative effector of Fas and TNF	5	0.748503	0.587817	54205, 355, 397, 4790, 142	109	61	1625	1.22199	1	0.998591	99.9985
Annotation Cluster 105	Enrichment Score: 0.40585739474929006
Category	Term	Count	%	PValue	Genes	List Total	Pop Hits	Pop Total	Fold Enrichment	Bonferroni	Benjamini	FDR
GOTERM_BP_DIRECT	GO:0043647~inositol phosphate metabolic process	5	0.748503	0.101481	51477, 5330, 3707, 11163, 113026	637	47	16792	2.80437	1	0.883586	85.0742
KEGG_PATHWAY	hsa00562:Inositol phosphate metabolism	4	0.598802	0.687375	51477, 5330, 3707, 113026	340	71	6879	1.13985	1	0.93083	100
KEGG_PATHWAY	hsa04070:Phosphatidylinositol signaling system	4	0.598802	0.868661	5330, 3707, 3709, 113026	340	98	6879	0.82581	1	0.980774	100
Annotation Cluster 106	Enrichment Score: 0.40215875517977745
Category	Term	Count	%	PValue	Genes	List Total	Pop Hits	Pop Total	Fold Enrichment	Bonferroni	Benjamini	FDR
SMART	SM00005:DEATH	3	0.449102	0.256643	288, 355, 4790	366	27	10057	3.05313	1	0.94424	98.0685
UP_SEQ_FEATURE	domain:Death	3	0.449102	0.321316	288, 355, 4790	662	35	20063	2.59771	1	0.998786	99.8864
INTERPRO	IPR000488:Death domain	3	0.449102	0.351642	288, 355, 4790	656	35	18559	2.42496	1	0.998938	99.9225
INTERPRO	IPR011029:Death-like domain	3	0.449102	0.849183	288, 355, 4790	656	94	18559	0.902909	1	1	100
Annotation Cluster 107	Enrichment Score: 0.4004085370341208
Category	Term	Count	%	PValue	Genes	List Total	Pop Hits	Pop Total	Fold Enrichment	Bonferroni	Benjamini	FDR
INTERPRO	IPR019747:FERM conserved site	3	0.449102	0.207105	7430, 7094, 2037	656	24	18559	3.53639	1	0.988997	97.8423
INTERPRO	IPR014352:FERM/acyl-CoA-binding protein, 3-helical bundle	4	0.598802	0.258661	7430, 64746, 7094, 2037	656	50	18559	2.26329	1	0.995695	99.2899
INTERPRO	IPR018979:FERM, N-terminal	3	0.449102	0.272997	7430, 7094, 2037	656	29	18559	2.92667	1	0.996518	99.4858
UP_SEQ_FEATURE	domain:FERM	3	0.449102	0.483235	7430, 7094, 2037	662	49	20063	1.85551	1	0.999931	99.999
INTERPRO	IPR019748:FERM central domain	3	0.449102	0.541741	7430, 7094, 2037	656	51	18559	1.66419	1	0.999981	99.9997
INTERPRO	IPR019749:Band 4.1 domain	3	0.449102	0.541741	7430, 7094, 2037	656	51	18559	1.66419	1	0.999981	99.9997
INTERPRO	IPR000299:FERM domain	3	0.449102	0.541741	7430, 7094, 2037	656	51	18559	1.66419	1	0.999981	99.9997
SMART	SM00295:B41	3	0.449102	0.557339	7430, 7094, 2037	366	51	10057	1.61636	1	0.99605	99.9981
Annotation Cluster 108	Enrichment Score: 0.3992121594696958
Category	Term	Count	%	PValue	Genes	List Total	Pop Hits	Pop Total	Fold Enrichment	Bonferroni	Benjamini	FDR
UP_SEQ_FEATURE	domain:Fibronectin type-III 7	3	0.449102	0.198569	3371, 7373, 1303	662	25	20063	3.6368	1	0.99141	97.9183
UP_SEQ_FEATURE	domain:Fibronectin type-III 8	3	0.449102	0.198569	3371, 7373, 1303	662	25	20063	3.6368	1	0.99141	97.9183
UP_SEQ_FEATURE	domain:Fibronectin type-III 6	3	0.449102	0.28451	3371, 7373, 1303	662	32	20063	2.84125	1	0.997579	99.7138
UP_SEQ_FEATURE	domain:Fibronectin type-III 4	4	0.598802	0.344119	3371, 7373, 3691, 1303	662	63	20063	1.92423	1	0.999126	99.9375
UP_SEQ_FEATURE	domain:Fibronectin type-III 2	6	0.898204	0.446781	4684, 1969, 3371, 7373, 3691, 1303	662	133	20063	1.36722	1	0.999874	99.9968
UP_SEQ_FEATURE	domain:Fibronectin type-III 5	3	0.449102	0.450418	3371, 7373, 1303	662	46	20063	1.97652	1	0.999879	99.9972
UP_SEQ_FEATURE	domain:Fibronectin type-III 1	6	0.898204	0.453224	4684, 1969, 3371, 7373, 3691, 1303	662	134	20063	1.35701	1	0.999874	99.9974
UP_SEQ_FEATURE	domain:Fibronectin type-III 3	4	0.598802	0.526231	3371, 7373, 3691, 1303	662	84	20063	1.44317	1	0.999974	99.9998
SMART	SM00060:FN3	6	0.898204	0.639616	4684, 1969, 3371, 7373, 3691, 1303	366	150	10057	1.09913	1	0.998464	99.9999
INTERPRO	IPR003961:Fibronectin, type III	6	0.898204	0.859269	4684, 1969, 3371, 7373, 3691, 1303	656	207	18559	0.820034	1	1	100
Annotation Cluster 109	Enrichment Score: 0.37118030623192677
Category	Term	Count	%	PValue	Genes	List Total	Pop Hits	Pop Total	Fold Enrichment	Bonferroni	Benjamini	FDR
GOTERM_MF_DIRECT	GO:0030676~Rac guanyl-nucleotide exchange factor activity	3	0.449102	0.0961681	9181, 7409, 64787	639	14	16881	5.66097	1	0.736834	79.3727
GOTERM_BP_DIRECT	GO:0035023~regulation of Rho protein signal transduction	6	0.898204	0.192722	9639, 9181, 396, 7409, 397, 64787	637	81	16792	1.95267	1	0.966836	97.7751
GOTERM_MF_DIRECT	GO:0005089~Rho guanyl-nucleotide exchange factor activity	4	0.598802	0.560895	9639, 9181, 7409, 64787	639	77	16881	1.37236	1	0.997009	99.9997
UP_SEQ_FEATURE	domain:DH	3	0.449102	0.660601	9639, 9181, 7409	662	68	20063	1.33706	1	0.999999	100
SMART	SM00325:RhoGEF	3	0.449102	0.71275	9639, 9181, 7409	366	68	10057	1.21227	1	0.999409	100
UP_KEYWORDS	Guanine-nucleotide releasing factor	5	0.748503	0.715635	9639, 9181, 7409, 80005, 85440	668	149	20581	1.03389	1	0.952639	100
INTERPRO	IPR000219:Dbl homology (DH) domain	3	0.449102	0.71999	9639, 9181, 7409	656	71	18559	1.1954	1	1	100
Annotation Cluster 110	Enrichment Score: 0.36326827225821146
Category	Term	Count	%	PValue	Genes	List Total	Pop Hits	Pop Total	Fold Enrichment	Bonferroni	Benjamini	FDR
BIOCARTA	h_ceramidePathway:Ceramide Signaling Pathway	4	0.598802	0.175884	54205, 5595, 4790, 9131	109	22	1625	2.71059	1	0.936928	91.1488
KEGG_PATHWAY	hsa04210:Apoptosis	5	0.748503	0.36545	824, 54205, 355, 4790, 9131	340	62	6879	1.63164	1	0.864628	99.7334
BIOCARTA	h_hivnefPathway:HIV-I Nef: negative effector of Fas and TNF	5	0.748503	0.587817	54205, 355, 397, 4790, 142	109	61	1625	1.22199	1	0.998591	99.9985
KEGG_PATHWAY	hsa05161:Hepatitis B	5	0.748503	0.932462	54205, 355, 5595, 3339, 4790	340	145	6879	0.697667	1	0.992091	100
Annotation Cluster 111	Enrichment Score: 0.35746586328907526
Category	Term	Count	%	PValue	Genes	List Total	Pop Hits	Pop Total	Fold Enrichment	Bonferroni	Benjamini	FDR
UP_KEYWORDS	DNA repair	12	1.79641	0.356544	10075, 3146, 4436, 6749, 65123, 7415, 2547, 10111, 7508, 142, 7158, 57551	668	293	20581	1.26184	1	0.736807	99.8036
GOTERM_BP_DIRECT	GO:0006281~DNA repair	11	1.64671	0.401134	4869, 5965, 4436, 6749, 65123, 7415, 10111, 51065, 7508, 142, 57551	637	235	16792	1.23392	1	0.997211	99.989
UP_KEYWORDS	DNA damage	12	1.79641	0.591834	10075, 3146, 4436, 6749, 65123, 7415, 2547, 10111, 7508, 142, 7158, 57551	668	352	20581	1.05034	1	0.901135	99.9997
Annotation Cluster 112	Enrichment Score: 0.34707373764331456
Category	Term	Count	%	PValue	Genes	List Total	Pop Hits	Pop Total	Fold Enrichment	Bonferroni	Benjamini	FDR
UP_KEYWORDS	Wnt signaling pathway	8	1.1976	0.371683	30851, 1601, 1457, 23499, 23184, 64359, 57447, 6423	668	181	20581	1.36176	1	0.748026	99.8598
GOTERM_BP_DIRECT	GO:0016055~Wnt signaling pathway	9	1.34731	0.413859	30851, 1601, 1457, 23499, 23184, 64359, 57447, 6423, 6233	637	187	16792	1.26871	1	0.99752	99.9925
GOTERM_BP_DIRECT	GO:0030178~negative regulation of Wnt signaling pathway	3	0.449102	0.591227	30851, 64359, 6423	637	52	16792	1.52083	1	0.999822	100
Annotation Cluster 113	Enrichment Score: 0.3295811600442709
Category	Term	Count	%	PValue	Genes	List Total	Pop Hits	Pop Total	Fold Enrichment	Bonferroni	Benjamini	FDR
GOTERM_MF_DIRECT	GO:0004519~endonuclease activity	4	0.598802	0.313681	6038, 60528, 22894, 283	639	52	16881	2.03214	1	0.961835	99.7196
UP_KEYWORDS	Endonuclease	4	0.598802	0.515075	6038, 60528, 22894, 283	668	84	20581	1.46714	1	0.85592	99.9964
UP_KEYWORDS	Nuclease	5	0.748503	0.635182	6038, 60528, 22894, 283, 201626	668	134	20581	1.14962	1	0.921454	99.9999
Annotation Cluster 114	Enrichment Score: 0.30953587937720034
Category	Term	Count	%	PValue	Genes	List Total	Pop Hits	Pop Total	Fold Enrichment	Bonferroni	Benjamini	FDR
INTERPRO	IPR003006:Immunoglobulin/major histocompatibility complex, conserved site	9	1.34731	0.00116814	3538, 3493, 3502, 3514, 3119, 3503, 176, 2217, 3105	656	60	18559	4.24367	0.81377	0.130698	1.91358
UP_KEYWORDS	Immunoglobulin domain	21	3.14371	0.313261	28921, 7837, 28912, 4684, 3119, 3502, 50863, 257194, 1463, 3503, 3339, 176, 961, 3538, 57863, 3493, 3514, 2217, 3105, 11326, 28461	668	546	20581	1.185	1	0.697442	99.5071
SMART	SM00406:IGv	11	1.64671	0.543595	28423, 28935, 28921, 28912, 3514, 28915, 3339, 176, 28875, 28461, 11326	366	275	10057	1.09913	1	0.995718	99.9971
INTERPRO	IPR013098:Immunoglobulin I-set	6	0.898204	0.559079	57863, 7837, 4684, 257194, 50863, 3339	656	141	18559	1.20388	1	0.999988	99.9999
UP_SEQ_FEATURE	domain:Ig-like C2-type 3	5	0.748503	0.612229	7837, 4684, 257194, 50863, 3339	662	128	20063	1.18385	1	0.999997	100
INTERPRO	IPR013783:Immunoglobulin-like fold	32	4.79042	0.703688	28935, 4684, 28912, 28915, 3502, 257194, 3503, 3339, 176, 961, 28875, 3538, 57863, 28423, 3514, 7373, 3105, 28461, 11326, 28921, 7837, 3119, 1969, 50863, 1463, 3371, 3691, 1303, 3493, 2038, 4790, 2217	656	951	18559	0.951963	1	1	100
UP_SEQ_FEATURE	domain:Ig-like C2-type 4	3	0.449102	0.719228	7837, 4684, 3339	662	76	20063	1.19631	1	1	100
INTERPRO	IPR007110:Immunoglobulin-like domain	25	3.74251	0.766385	28935, 7837, 28921, 4684, 28912, 3119, 3502, 28915, 3503, 1463, 257194, 50863, 3339, 176, 961, 28875, 28423, 57863, 3538, 3493, 3514, 2217, 3105, 11326, 28461	656	771	18559	0.917353	1	1	100
GOTERM_CC_DIRECT	GO:0031225~anchored component of membrane	4	0.598802	0.77611	4684, 257194, 50863, 8434	655	113	18224	0.984881	1	0.992141	100
UP_SEQ_FEATURE	domain:Ig-like C2-type 1	6	0.898204	0.799231	57863, 7837, 4684, 257194, 50863, 3339	662	202	20063	0.900197	1	1	100
UP_SEQ_FEATURE	domain:Ig-like C2-type 2	6	0.898204	0.802676	57863, 7837, 4684, 257194, 50863, 3339	662	203	20063	0.895763	1	1	100
UP_KEYWORDS	GPI-anchor	4	0.598802	0.825141	4684, 257194, 50863, 8434	668	137	20581	0.899559	1	0.979873	100
INTERPRO	IPR003599:Immunoglobulin subtype	15	2.24551	0.840682	28935, 7837, 4684, 28912, 28915, 50863, 257194, 1463, 3339, 176, 28875, 57863, 3514, 28461, 11326	656	497	18559	0.853858	1	1	100
SMART	SM00409:IG	15	2.24551	0.870297	28935, 7837, 4684, 28912, 28915, 50863, 257194, 1463, 3339, 176, 28875, 57863, 3514, 28461, 11326	366	497	10057	0.82932	1	0.999984	100
INTERPRO	IPR013106:Immunoglobulin V-set	12	1.79641	0.874427	28423, 28935, 28921, 28912, 3514, 28915, 1463, 3339, 176, 28875, 28461, 11326	656	417	18559	0.814134	1	1	100
INTERPRO	IPR003598:Immunoglobulin subtype 2	7	1.0479	0.879288	57863, 7837, 4684, 257194, 50863, 3339, 11326	656	250	18559	0.792152	1	1	100
SMART	SM00408:IGc2	7	1.0479	0.896012	57863, 7837, 4684, 257194, 50863, 3339, 11326	366	250	10057	0.769388	1	0.999994	100
Annotation Cluster 115	Enrichment Score: 0.26975480048797373
Category	Term	Count	%	PValue	Genes	List Total	Pop Hits	Pop Total	Fold Enrichment	Bonferroni	Benjamini	FDR
KEGG_PATHWAY	hsa04540:Gap junction	8	1.1976	0.142131	5330, 84617, 3709, 5595, 2983, 1902, 2773, 7082	340	88	6879	1.8393	1	0.728308	86.4363
KEGG_PATHWAY	hsa04971:Gastric acid secretion	7	1.0479	0.149514	7430, 5330, 482, 816, 3709, 2773, 477	340	73	6879	1.94009	1	0.724871	87.881
KEGG_PATHWAY	hsa04022:cGMP-PKG signaling pathway	12	1.79641	0.155705	5330, 482, 3709, 5595, 2983, 293, 2773, 2969, 477, 9475, 5530, 488	340	158	6879	1.53663	1	0.708621	88.9817
KEGG_PATHWAY	hsa04611:Platelet activation	9	1.34731	0.310461	5330, 6786, 3709, 5595, 7094, 2983, 2909, 2773, 9475	340	130	6879	1.4007	1	0.855507	99.2126
KEGG_PATHWAY	hsa04724:Glutamatergic synapse	8	1.1976	0.330413	2790, 5330, 3709, 5595, 6506, 2773, 57030, 5530	340	114	6879	1.41981	1	0.854821	99.4629
KEGG_PATHWAY	hsa04730:Long-term depression	5	0.748503	0.342706	5330, 3709, 5595, 2983, 2773	340	60	6879	1.68603	1	0.846992	99.5782
KEGG_PATHWAY	hsa04924:Renin secretion	5	0.748503	0.388159	5330, 3709, 2983, 2773, 5530	340	64	6879	1.58065	1	0.871744	99.8342
KEGG_PATHWAY	hsa04720:Long-term potentiation	5	0.748503	0.41076	5330, 816, 3709, 5595, 5530	340	66	6879	1.53275	1	0.878449	99.8985
KEGG_PATHWAY	hsa04970:Salivary secretion	6	0.898204	0.418955	5330, 482, 3709, 2983, 477, 4069	340	86	6879	1.41156	1	0.877258	99.9154
KEGG_PATHWAY	hsa04921:Oxytocin signaling pathway	9	1.34731	0.461516	5330, 816, 1938, 3709, 5595, 2983, 2773, 9475, 5530	340	150	6879	1.21394	1	0.891733	99.9686
KEGG_PATHWAY	hsa04726:Serotonergic synapse	7	1.0479	0.46859	2790, 5330, 240, 3709, 5595, 260293, 2773	340	111	6879	1.27591	1	0.883463	99.9736
KEGG_PATHWAY	hsa04713:Circadian entrainment	6	0.898204	0.506023	2790, 5330, 816, 5595, 2983, 2773	340	95	6879	1.27783	1	0.894394	99.9898
KEGG_PATHWAY	hsa04915:Estrogen signaling pathway	6	0.898204	0.543086	5330, 4313, 3709, 5595, 2773, 2288	340	99	6879	1.2262	1	0.909861	99.9963
KEGG_PATHWAY	hsa04723:Retrograde endocannabinoid signaling	6	0.898204	0.561124	2790, 5330, 3709, 5595, 2773, 57030	340	101	6879	1.20192	1	0.910527	99.9978
KEGG_PATHWAY	hsa05142:Chagas disease (American trypanosomiasis)	6	0.898204	0.587497	5330, 355, 5595, 4790, 2773, 5520	340	104	6879	1.16725	1	0.918646	99.999
KEGG_PATHWAY	hsa04728:Dopaminergic synapse	7	1.0479	0.609291	2790, 5330, 816, 3709, 2773, 5520, 5530	340	128	6879	1.10646	1	0.921874	99.9995
KEGG_PATHWAY	hsa04725:Cholinergic synapse	6	0.898204	0.645514	2790, 5330, 816, 3709, 5595, 2773	340	111	6879	1.09364	1	0.930837	99.9999
KEGG_PATHWAY	hsa04912:GnRH signaling pathway	5	0.748503	0.66311	5330, 4313, 816, 3709, 5595	340	91	6879	1.11167	1	0.934125	99.9999
KEGG_PATHWAY	hsa04020:Calcium signaling pathway	9	1.34731	0.663277	5330, 3707, 816, 6786, 3709, 293, 113026, 5530, 488	340	179	6879	1.01727	1	0.932445	99.9999
KEGG_PATHWAY	hsa04310:Wnt signaling pathway	7	1.0479	0.681713	1457, 5330, 816, 79718, 6423, 9475, 5530	340	138	6879	1.02628	1	0.929621	100
KEGG_PATHWAY	hsa04071:Sphingolipid signaling pathway	6	0.898204	0.71218	5330, 5595, 4790, 2773, 5520, 9475	340	120	6879	1.01162	1	0.939823	100
KEGG_PATHWAY	hsa04922:Glucagon signaling pathway	5	0.748503	0.726507	3276, 5330, 816, 3709, 5530	340	99	6879	1.02184	1	0.943573	100
KEGG_PATHWAY	hsa04062:Chemokine signaling pathway	8	1.1976	0.818485	2790, 5330, 5595, 7409, 4790, 2773, 5829, 9475	340	186	6879	0.870209	1	0.97092	100
KEGG_PATHWAY	hsa04270:Vascular smooth muscle contraction	5	0.748503	0.835916	5330, 3709, 5595, 2983, 9475	340	117	6879	0.86463	1	0.974211	100
KEGG_PATHWAY	hsa04916:Melanogenesis	4	0.598802	0.877413	5330, 816, 5595, 2773	340	100	6879	0.809294	1	0.981579	100
KEGG_PATHWAY	hsa04925:Aldosterone synthesis and secretion	3	0.449102	0.914539	5330, 816, 3709	340	81	6879	0.749346	1	0.989381	100
KEGG_PATHWAY	hsa04114:Oocyte meiosis	4	0.598802	0.916895	816, 3709, 5595, 5530	340	111	6879	0.729094	1	0.989576	100
KEGG_PATHWAY	hsa04750:Inflammatory mediator regulation of TRP channels	3	0.449102	0.958048	5330, 816, 3709	340	98	6879	0.619358	1	0.996069	100
KEGG_PATHWAY	hsa05034:Alcoholism	5	0.748503	0.977951	2790, 5595, 9555, 3066, 2773	340	177	6879	0.571535	1	0.998538	100
KEGG_PATHWAY	hsa05160:Hepatitis C	3	0.449102	0.990945	5595, 4790, 5520	340	133	6879	0.456369	1	0.999565	100
UP_KEYWORDS	Transducer	6	0.898204	1	2790, 5330, 55890, 1902, 113026, 2773	668	899	20581	0.205628	1	1	100
Annotation Cluster 116	Enrichment Score: 0.24714925263551285
Category	Term	Count	%	PValue	Genes	List Total	Pop Hits	Pop Total	Fold Enrichment	Bonferroni	Benjamini	FDR
UP_KEYWORDS	Motor protein	7	1.0479	0.273772	6993, 6990, 1781, 4629, 3796, 1062, 4644	668	135	20581	1.59755	1	0.660488	98.9135
GOTERM_MF_DIRECT	GO:0003777~microtubule motor activity	3	0.449102	0.810727	1781, 3796, 1062	639	80	16881	0.990669	1	0.99994	100
GOTERM_BP_DIRECT	GO:0007018~microtubule-based movement	3	0.449102	0.817126	1781, 3796, 1062	637	81	16792	0.976336	1	0.999999	100
Annotation Cluster 117	Enrichment Score: 0.24164584886006155
Category	Term	Count	%	PValue	Genes	List Total	Pop Hits	Pop Total	Fold Enrichment	Bonferroni	Benjamini	FDR
UP_SEQ_FEATURE	active site:Glycyl thioester intermediate	5	0.748503	0.206091	10075, 7332, 63893, 7317, 9246	662	71	20063	2.13427	1	0.991979	98.2348
GOTERM_BP_DIRECT	GO:0006464~cellular protein modification process	6	0.898204	0.366498	6184, 7332, 7525, 7317, 23170, 9246	637	105	16792	1.50635	1	0.995899	99.9701
INTERPRO	IPR000608:Ubiquitin-conjugating enzyme, E2	3	0.449102	0.439319	7332, 63893, 9246	656	42	18559	2.0208	1	0.999795	99.993
INTERPRO	IPR016135:Ubiquitin-conjugating enzyme/RWD-like	3	0.449102	0.592769	7332, 63893, 9246	656	56	18559	1.5156	1	0.999994	100
KEGG_PATHWAY	hsa04120:Ubiquitin mediated proteolysis	7	1.0479	0.674877	10075, 7332, 63893, 7317, 9246, 6923, 26272	340	137	6879	1.03377	1	0.932988	100
UP_KEYWORDS	Ubl conjugation pathway	18	2.69461	0.892348	8883, 7706, 79718, 9097, 7415, 7317, 23358, 9246, 26272, 5903, 10075, 7332, 7353, 10910, 63893, 55666, 7375, 6923	668	680	20581	0.815556	1	0.991741	100
GOTERM_MF_DIRECT	GO:0004842~ubiquitin-protein transferase activity	7	1.0479	0.98657	10075, 7332, 7706, 63893, 7317, 9246, 26272	639	329	16881	0.562082	1	1	100
GOTERM_BP_DIRECT	GO:0016567~protein ubiquitination	6	0.898204	0.998044	7332, 7317, 7415, 9246, 6923, 26272	637	359	16792	0.440575	1	1	100
Annotation Cluster 118	Enrichment Score: 0.2284627333512783
Category	Term	Count	%	PValue	Genes	List Total	Pop Hits	Pop Total	Fold Enrichment	Bonferroni	Benjamini	FDR
UP_SEQ_FEATURE	zinc finger region:Phorbol-ester/DAG-type	3	0.449102	0.439217	9181, 7409, 9475	662	45	20063	2.02044	1	0.999854	99.996
INTERPRO	IPR002219:Protein kinase C-like, phorbol ester/diacylglycerol binding	3	0.449102	0.681791	9181, 7409, 9475	656	66	18559	1.28596	1	0.999999	100
SMART	SM00109:C1	3	0.449102	0.689098	9181, 7409, 9475	366	65	10057	1.26822	1	0.999296	100
Annotation Cluster 119	Enrichment Score: 0.22777674259463487
Category	Term	Count	%	PValue	Genes	List Total	Pop Hits	Pop Total	Fold Enrichment	Bonferroni	Benjamini	FDR
KEGG_PATHWAY	hsa05332:Graft-versus-host disease	3	0.449102	0.489025	355, 3119, 3105	340	33	6879	1.8393	1	0.888649	99.9841
KEGG_PATHWAY	hsa05330:Allograft rejection	3	0.449102	0.550842	355, 3119, 3105	340	37	6879	1.64046	1	0.911939	99.997
KEGG_PATHWAY	hsa04940:Type I diabetes mellitus	3	0.449102	0.620447	355, 3119, 3105	340	42	6879	1.44517	1	0.923714	99.9997
KEGG_PATHWAY	hsa05320:Autoimmune thyroid disease	3	0.449102	0.734227	355, 3119, 3105	340	52	6879	1.16725	1	0.945686	100
Annotation Cluster 120	Enrichment Score: 0.18901140736989508
Category	Term	Count	%	PValue	Genes	List Total	Pop Hits	Pop Total	Fold Enrichment	Bonferroni	Benjamini	FDR
INTERPRO	IPR018378:C-type lectin, conserved site	3	0.449102	0.463184	1463, 176, 9902	656	44	18559	1.92894	1	0.99987	99.9966
GOTERM_MF_DIRECT	GO:0030246~carbohydrate binding	9	1.34731	0.463264	3965, 9761, 1463, 721, 325, 176, 56851, 6652, 9902	639	196	16881	1.21306	1	0.990766	99.994
INTERPRO	IPR016187:C-type lectin fold	5	0.748503	0.561202	1286, 1463, 80781, 176, 9902	656	112	18559	1.263	1	0.999987	99.9999
INTERPRO	IPR016186:C-type lectin-like	4	0.598802	0.715473	1463, 80781, 176, 9902	656	104	18559	1.08812	1	1	100
UP_KEYWORDS	Lectin	5	0.748503	0.808805	3965, 1463, 325, 176, 9902	668	171	20581	0.900874	1	0.977242	100
SMART	SM00034:CLECT	3	0.449102	0.824833	1463, 176, 9902	366	86	10057	0.95854	1	0.999944	100
INTERPRO	IPR001304:C-type lectin	3	0.449102	0.82683	1463, 176, 9902	656	89	18559	0.953635	1	1	100
Annotation Cluster 121	Enrichment Score: 0.1785917198366968
Category	Term	Count	%	PValue	Genes	List Total	Pop Hits	Pop Total	Fold Enrichment	Bonferroni	Benjamini	FDR
INTERPRO	IPR011990:Tetratricopeptide-like helical	10	1.49701	0.363592	90203, 10128, 1213, 55020, 10910, 9652, 6449, 9861, 2288, 5903	656	218	18559	1.29776	1	0.999144	99.943
UP_KEYWORDS	TPR repeat	6	0.898204	0.633269	55020, 10910, 9652, 6449, 2288, 5903	668	167	20581	1.10694	1	0.922719	99.9999
INTERPRO	IPR013026:Tetratricopeptide repeat-containing domain	5	0.748503	0.68946	10910, 9652, 6449, 2288, 5903	656	132	18559	1.07163	1	1	100
SMART	SM00028:TPR	5	0.748503	0.705557	10910, 9652, 6449, 2288, 5903	366	131	10057	1.04878	1	0.999411	100
INTERPRO	IPR019734:Tetratricopeptide repeat	5	0.748503	0.722293	10910, 9652, 6449, 2288, 5903	656	138	18559	1.02504	1	1	100
UP_SEQ_FEATURE	repeat:TPR 3	5	0.748503	0.732436	55020, 10910, 9652, 6449, 2288	662	150	20063	1.01022	1	1	100
UP_SEQ_FEATURE	repeat:TPR 1	5	0.748503	0.792993	55020, 10910, 9652, 6449, 2288	662	164	20063	0.923983	1	1	100
UP_SEQ_FEATURE	repeat:TPR 2	5	0.748503	0.792993	55020, 10910, 9652, 6449, 2288	662	164	20063	0.923983	1	1	100
Annotation Cluster 122	Enrichment Score: 0.1738166206092851
Category	Term	Count	%	PValue	Genes	List Total	Pop Hits	Pop Total	Fold Enrichment	Bonferroni	Benjamini	FDR
UP_SEQ_FEATURE	repeat:WD 7	7	1.0479	0.379501	1781, 9276, 79718, 5048, 27436, 9373, 5520	662	151	20063	1.40494	1	0.999519	99.9763
INTERPRO	IPR017986:WD40-repeat-containing domain	13	1.94611	0.395894	9639, 51594, 9276, 79718, 5048, 8662, 27436, 9373, 5520, 1781, 23339, 6651, 9043	656	306	18559	1.20191	1	0.999514	99.9759
UP_SEQ_FEATURE	repeat:WD 8	3	0.449102	0.592545	9276, 79718, 27436	662	60	20063	1.51533	1	0.999995	100
INTERPRO	IPR015943:WD40/YVTN repeat-like-containing domain	12	1.79641	0.623568	9639, 1781, 51594, 9276, 79718, 8662, 5048, 8991, 27436, 9373, 5520, 9043	656	331	18559	1.02566	1	0.999997	100
UP_SEQ_FEATURE	repeat:WD 6	7	1.0479	0.629378	1781, 9276, 79718, 5048, 27436, 9373, 5520	662	196	20063	1.08238	1	0.999998	100
INTERPRO	IPR020472:G-protein beta WD-40 repeat	4	0.598802	0.642298	9276, 79718, 5048, 9373	656	93	18559	1.21682	1	0.999998	100
UP_SEQ_FEATURE	repeat:WD 5	8	1.1976	0.6679	1781, 9276, 79718, 8662, 5048, 27436, 9373, 5520	662	237	20063	1.02301	1	0.999999	100
UP_KEYWORDS	WD repeat	9	1.34731	0.694086	1781, 51594, 9276, 79718, 8662, 5048, 27436, 9373, 5520	668	281	20581	0.986793	1	0.945245	100
UP_SEQ_FEATURE	repeat:WD 2	9	1.34731	0.700185	1781, 51594, 9276, 79718, 8662, 5048, 27436, 9373, 5520	662	278	20063	0.98115	1	1	100
UP_SEQ_FEATURE	repeat:WD 1	9	1.34731	0.700185	1781, 51594, 9276, 79718, 8662, 5048, 27436, 9373, 5520	662	278	20063	0.98115	1	1	100
UP_SEQ_FEATURE	repeat:WD 4	8	1.1976	0.739238	1781, 9276, 79718, 8662, 5048, 27436, 9373, 5520	662	255	20063	0.950797	1	1	100
UP_SEQ_FEATURE	repeat:WD 3	8	1.1976	0.786801	1781, 9276, 79718, 8662, 5048, 27436, 9373, 5520	662	269	20063	0.901313	1	1	100
INTERPRO	IPR001680:WD40 repeat	7	1.0479	0.9149	1781, 9276, 79718, 5048, 27436, 9373, 5520	656	268	18559	0.738948	1	1	100
SMART	SM00320:WD40	7	1.0479	0.926707	1781, 9276, 79718, 5048, 27436, 9373, 5520	366	267	10057	0.720401	1	0.999999	100
INTERPRO	IPR019775:WD40 repeat, conserved site	3	0.449102	0.98218	79718, 5048, 27436	656	166	18559	0.511286	1	1	100
Annotation Cluster 123	Enrichment Score: 0.1504753228071165
Category	Term	Count	%	PValue	Genes	List Total	Pop Hits	Pop Total	Fold Enrichment	Bonferroni	Benjamini	FDR
GOTERM_BP_DIRECT	GO:0071260~cellular response to mechanical stimulus	5	0.748503	0.281984	355, 5595, 396, 4790, 477	637	71	16792	1.85641	1	0.987788	99.7228
KEGG_PATHWAY	hsa05142:Chagas disease (American trypanosomiasis)	6	0.898204	0.587497	5330, 355, 5595, 4790, 2773, 5520	340	104	6879	1.16725	1	0.918646	99.999
KEGG_PATHWAY	hsa05164:Influenza A	8	1.1976	0.761898	54205, 355, 3836, 7514, 3119, 7706, 5595, 4790	340	174	6879	0.930223	1	0.956181	100
BIOCARTA	h_keratinocytePathway:Keratinocyte Differentiation	3	0.449102	0.841435	355, 5595, 4790	109	48	1625	0.931766	1	0.99998	100
KEGG_PATHWAY	hsa04668:TNF signaling pathway	4	0.598802	0.904108	355, 10059, 5595, 4790	340	107	6879	0.75635	1	0.987673	100
KEGG_PATHWAY	hsa05161:Hepatitis B	5	0.748503	0.932462	54205, 355, 5595, 3339, 4790	340	145	6879	0.697667	1	0.992091	100
KEGG_PATHWAY	hsa04010:MAPK signaling pathway	7	1.0479	0.987812	355, 5495, 3925, 5595, 4790, 57551, 5530	340	253	6879	0.559788	1	0.999414	100
Annotation Cluster 124	Enrichment Score: 0.14268677568074964
Category	Term	Count	%	PValue	Genes	List Total	Pop Hits	Pop Total	Fold Enrichment	Bonferroni	Benjamini	FDR
INTERPRO	IPR018039:Intermediate filament protein, conserved site	3	0.449102	0.665358	9118, 1674, 3857	656	64	18559	1.32615	1	0.999999	100
UP_SEQ_FEATURE	region of interest:Linker 1	3	0.449102	0.705423	9118, 1674, 3857	662	74	20063	1.22865	1	1	100
UP_SEQ_FEATURE	region of interest:Coil 1A	3	0.449102	0.705423	9118, 1674, 3857	662	74	20063	1.22865	1	1	100
UP_SEQ_FEATURE	region of interest:Coil 1B	3	0.449102	0.705423	9118, 1674, 3857	662	74	20063	1.22865	1	1	100
UP_SEQ_FEATURE	region of interest:Rod	3	0.449102	0.712395	9118, 1674, 3857	662	75	20063	1.21227	1	1	100
UP_KEYWORDS	Intermediate filament	3	0.449102	0.717397	9118, 1674, 3857	668	77	20581	1.20038	1	0.952555	100
UP_SEQ_FEATURE	region of interest:Head	3	0.449102	0.725923	9118, 1674, 3857	662	77	20063	1.18078	1	1	100
UP_SEQ_FEATURE	region of interest:Tail	3	0.449102	0.738909	9118, 1674, 3857	662	79	20063	1.15089	1	1	100
SMART	SM01391:SM01391	3	0.449102	0.762113	9118, 1674, 3857	366	75	10057	1.09913	1	0.999772	100
INTERPRO	IPR001664:Intermediate filament protein	3	0.449102	0.766913	9118, 1674, 3857	656	78	18559	1.08812	1	1	100
Annotation Cluster 125	Enrichment Score: 0.13224336672953554
Category	Term	Count	%	PValue	Genes	List Total	Pop Hits	Pop Total	Fold Enrichment	Bonferroni	Benjamini	FDR
UP_KEYWORDS	Thiol protease	6	0.898204	0.555615	1514, 824, 642, 9097, 23358, 7375	668	153	20581	1.20823	1	0.882923	99.999
GOTERM_MF_DIRECT	GO:0036459~thiol-dependent ubiquitinyl hydrolase activity	3	0.449102	0.747857	9097, 23358, 7375	639	70	16881	1.13219	1	0.999754	100
INTERPRO	IPR018200:Peptidase C19, ubiquitin carboxyl-terminal hydrolase 2, conserved site	3	0.449102	0.754253	9097, 23358, 7375	656	76	18559	1.11676	1	1	100
INTERPRO	IPR001394:Peptidase C19, ubiquitin carboxyl-terminal hydrolase 2	3	0.449102	0.779002	9097, 23358, 7375	656	80	18559	1.06092	1	1	100
GOTERM_BP_DIRECT	GO:0016579~protein deubiquitination	3	0.449102	0.893584	9097, 23358, 7375	637	99	16792	0.79882	1	1	100
Annotation Cluster 126	Enrichment Score: 0.12059750234451648
Category	Term	Count	%	PValue	Genes	List Total	Pop Hits	Pop Total	Fold Enrichment	Bonferroni	Benjamini	FDR
UP_KEYWORDS	Prenylation	6	0.898204	0.638489	2790, 391, 10981, 5899, 148362, 1062	668	168	20581	1.10035	1	0.922104	99.9999
UP_SEQ_FEATURE	lipid moiety-binding region:S-geranylgeranyl cysteine	4	0.598802	0.695238	2790, 391, 10981, 5899	662	108	20063	1.12247	1	1	100
UP_SEQ_FEATURE	short sequence motif:Effector region	3	0.449102	0.850035	391, 10981, 5899	662	101	20063	0.900197	1	1	100
INTERPRO	IPR001806:Small GTPase superfamily	4	0.598802	0.872744	391, 10981, 5899, 2909	656	139	18559	0.814134	1	1	100
Annotation Cluster 127	Enrichment Score: 0.1140444059521102
Category	Term	Count	%	PValue	Genes	List Total	Pop Hits	Pop Total	Fold Enrichment	Bonferroni	Benjamini	FDR
BIOCARTA	h_tcrPathway:T Cell Receptor Signaling Pathway	4	0.598802	0.569755	5595, 7409, 4790, 5530	109	44	1625	1.3553	1	0.998478	99.9974
KEGG_PATHWAY	hsa05152:Tuberculosis	9	1.34731	0.65083	54205, 535, 816, 3119, 5595, 4790, 3684, 9902, 5530	340	177	6879	1.02876	1	0.929809	99.9999
KEGG_PATHWAY	hsa04662:B cell receptor signaling pathway	4	0.598802	0.668494	5595, 7409, 4790, 5530	340	69	6879	1.17289	1	0.933276	99.9999
BIOCARTA	h_bcrPathway:BCR Signaling Pathway	3	0.449102	0.673001	5595, 7409, 5530	109	34	1625	1.31543	1	0.99942	99.9999
BIOCARTA	h_fmlpPathway:fMLP induced chemokine gene expression in HMC-1 cells	3	0.449102	0.718157	5595, 4790, 5530	109	37	1625	1.20878	1	0.999635	100
BIOCARTA	h_fcer1Pathway:Fc Epsilon Receptor I Signaling in Mast Cells	3	0.449102	0.745292	5595, 7409, 5530	109	39	1625	1.14679	1	0.999749	100
KEGG_PATHWAY	hsa04660:T cell receptor signaling pathway	4	0.598802	0.877413	5595, 7409, 4790, 5530	340	100	6879	0.809294	1	0.981579	100
KEGG_PATHWAY	hsa04650:Natural killer cell mediated cytotoxicity	4	0.598802	0.944465	355, 5595, 7409, 5530	340	122	6879	0.663356	1	0.993803	100
KEGG_PATHWAY	hsa04010:MAPK signaling pathway	7	1.0479	0.987812	355, 5495, 3925, 5595, 4790, 57551, 5530	340	253	6879	0.559788	1	0.999414	100
KEGG_PATHWAY	hsa04380:Osteoclast differentiation	3	0.449102	0.990096	5595, 4790, 5530	340	131	6879	0.463336	1	0.99952	100
Annotation Cluster 128	Enrichment Score: 0.09473876580049202
Category	Term	Count	%	PValue	Genes	List Total	Pop Hits	Pop Total	Fold Enrichment	Bonferroni	Benjamini	FDR
UP_SEQ_FEATURE	domain:SAM	3	0.449102	0.763308	1969, 6786, 23034	662	83	20063	1.09542	1	1	100
INTERPRO	IPR013761:Sterile alpha motif/pointed domain	4	0.598802	0.786375	2551, 1969, 6786, 23034	656	117	18559	0.967219	1	1	100
SMART	SM00454:SAM	3	0.449102	0.819811	1969, 6786, 23034	366	85	10057	0.969817	1	0.999945	100
INTERPRO	IPR001660:Sterile alpha motif domain	3	0.449102	0.849183	1969, 6786, 23034	656	94	18559	0.902909	1	1	100
Annotation Cluster 129	Enrichment Score: 0.09385317426264576
Category	Term	Count	%	PValue	Genes	List Total	Pop Hits	Pop Total	Fold Enrichment	Bonferroni	Benjamini	FDR
UP_SEQ_FEATURE	active site:Charge relay system	7	1.0479	0.662818	10741, 1675, 5654, 1066, 55347, 10434, 629	662	203	20063	1.04506	1	0.999999	100
INTERPRO	IPR009003:Trypsin-like cysteine/serine peptidase domain	4	0.598802	0.834343	3240, 1675, 5654, 629	656	128	18559	0.884099	1	1	100
UP_KEYWORDS	Serine protease	3	0.449102	0.945588	1675, 5654, 629	668	141	20581	0.655529	1	0.997854	100
Annotation Cluster 130	Enrichment Score: 0.08133064090235605
Category	Term	Count	%	PValue	Genes	List Total	Pop Hits	Pop Total	Fold Enrichment	Bonferroni	Benjamini	FDR
INTERPRO	IPR019786:Zinc finger, PHD-type, conserved site	3	0.449102	0.689757	1108, 26038, 51773	656	67	18559	1.26677	1	1	100
INTERPRO	IPR019787:Zinc finger, PHD-finger	3	0.449102	0.773027	1108, 26038, 51773	656	79	18559	1.07435	1	1	100
INTERPRO	IPR001965:Zinc finger, PHD-type	3	0.449102	0.82683	1108, 26038, 51773	656	89	18559	0.953635	1	1	100
SMART	SM00249:PHD	3	0.449102	0.839154	1108, 26038, 51773	366	89	10057	0.92623	1	0.999958	100
INTERPRO	IPR011011:Zinc finger, FYVE/PHD-type	4	0.598802	0.878813	1108, 26038, 51773, 55680	656	141	18559	0.802586	1	1	100
INTERPRO	IPR013083:Zinc finger, RING/FYVE/PHD-type	5	0.748503	0.999932	1108, 7706, 26038, 51773, 55680	656	453	18559	0.312264	1	1	100
Annotation Cluster 131	Enrichment Score: 0.052192176418156995
Category	Term	Count	%	PValue	Genes	List Total	Pop Hits	Pop Total	Fold Enrichment	Bonferroni	Benjamini	FDR
UP_SEQ_FEATURE	active site:Proton acceptor	24	3.59281	0.453034	2053, 3712, 2580, 1457, 22848, 7837, 4200, 816, 1969, 7525, 6240, 229, 36, 5213, 8639, 283, 23408, 6038, 29085, 7923, 5595, 23139, 9475, 57551	662	672	20063	1.08238	1	0.999881	99.9974
GOTERM_MF_DIRECT	GO:0016301~kinase activity	9	1.34731	0.695015	1457, 2580, 1159, 5573, 1969, 5595, 10295, 30011, 57551	639	241	16881	0.986558	1	0.999363	100
UP_SEQ_FEATURE	binding site:ATP	16	2.39521	0.824073	1457, 3707, 22848, 5230, 816, 1159, 1969, 7525, 55577, 5091, 5595, 10131, 23139, 2058, 9475, 57551	662	558	20063	0.869008	1	1	100
UP_KEYWORDS	Kinase	20	2.99401	0.872749	2580, 1457, 3707, 22848, 3098, 5230, 816, 1159, 1969, 7525, 55577, 10295, 5213, 30011, 80347, 5573, 5595, 23139, 9475, 57551	668	735	20581	0.838364	1	0.988671	100
INTERPRO	IPR008271:Serine/threonine-protein kinase, active site	8	1.1976	0.92717	1457, 2580, 22848, 816, 5595, 23139, 57551, 9475	656	312	18559	0.725414	1	1	100
UP_KEYWORDS	Serine/threonine-protein kinase	8	1.1976	0.972792	1457, 2580, 22848, 816, 5595, 23139, 57551, 9475	668	393	20581	0.627173	1	0.999319	100
GOTERM_MF_DIRECT	GO:0004674~protein serine/threonine kinase activity	9	1.34731	0.975159	1457, 2580, 22848, 816, 5595, 10295, 23139, 57551, 9475	639	376	16881	0.632342	1	1	100
UP_SEQ_FEATURE	domain:Protein kinase	10	1.49701	0.977709	1457, 2580, 22848, 816, 1969, 7525, 5595, 23139, 57551, 9475	662	478	20063	0.63403	1	1	100
SMART	SM00220:S_TKc	8	1.1976	0.978203	1457, 2580, 22848, 816, 5595, 23139, 57551, 9475	366	359	10057	0.612326	1	1	100
INTERPRO	IPR000719:Protein kinase, catalytic domain	10	1.49701	0.990435	1457, 2580, 22848, 816, 1969, 7525, 5595, 23139, 57551, 9475	656	487	18559	0.580927	1	1	100
INTERPRO	IPR017441:Protein kinase, ATP binding site	7	1.0479	0.993188	1457, 816, 1969, 7525, 5595, 57551, 9475	656	381	18559	0.519785	1	1	100
GOTERM_BP_DIRECT	GO:0006468~protein phosphorylation	9	1.34731	0.996309	1457, 2580, 22848, 816, 5595, 10295, 23139, 57551, 9475	637	456	16792	0.520284	1	1	100
INTERPRO	IPR011009:Protein kinase-like domain	10	1.49701	0.996346	1457, 2580, 22848, 816, 1969, 7525, 5595, 23139, 57551, 9475	656	531	18559	0.53279	1	1	100
GOTERM_MF_DIRECT	GO:0004672~protein kinase activity	5	0.748503	0.999482	1457, 2580, 22848, 816, 57551	639	359	16881	0.367936	1	1	100
Annotation Cluster 132	Enrichment Score: 0.04758788219156335
Category	Term	Count	%	PValue	Genes	List Total	Pop Hits	Pop Total	Fold Enrichment	Bonferroni	Benjamini	FDR
INTERPRO	IPR009003:Trypsin-like cysteine/serine peptidase domain	4	0.598802	0.834343	3240, 1675, 5654, 629	656	128	18559	0.884099	1	1	100
UP_SEQ_FEATURE	domain:Peptidase S1	3	0.449102	0.878377	3240, 1675, 629	662	109	20063	0.834128	1	1	100
INTERPRO	IPR001314:Peptidase S1A, chymotrypsin-type	3	0.449102	0.912117	3240, 1675, 629	656	113	18559	0.751093	1	1	100
INTERPRO	IPR001254:Peptidase S1	3	0.449102	0.92834	3240, 1675, 629	656	120	18559	0.707279	1	1	100
SMART	SM00020:Tryp_SPc	3	0.449102	0.931702	3240, 1675, 629	366	118	10057	0.698597	1	0.999999	100
Annotation Cluster 133	Enrichment Score: 0.03785845562116002
Category	Term	Count	%	PValue	Genes	List Total	Pop Hits	Pop Total	Fold Enrichment	Bonferroni	Benjamini	FDR
UP_KEYWORDS	Membrane	243	36.3772	0.543239	8883, 50999, 1192, 51571, 1193, 57863, 10484, 7168, 9859, 3482, 535, 22902, 23139, 11326, 28461, 2017, 3098, 79718, 6786, 388121, 113026, 1327, 735, 162, 26003, 148362, 92609, 403, 2217, 345778, 731, 23788, 824, 5250, 23530, 51594, 28912, 1431, 826, 51495, 2319, 27183, 6890, 3840, 513, 92140, 57617, 9879, 57614, 85440, 6745, 514, 28921, 813, 64083, 5899, 816, 1463, 22908, 10075, 9181, 1832, 26029…	668	7494	20581	0.999039	1	0.875673	99.9985
UP_KEYWORDS	Transmembrane	126	18.8623	1	79001, 1192, 50999, 10548, 1193, 1009, 3684, 57030, 488, 57863, 7168, 3482, 9859, 482, 535, 162427, 9043, 6560, 11326, 9356, 6786, 79718, 1902, 1327, 3691, 56851, 477, 735, 23065, 92609, 79591, 2217, 731, 81619, 23788, 6184, 5250, 23530, 51594, 1431, 51495, 81037, 10939, 6890, 23731, 6281, 3840, 9902, 51026, 92140, 5825, 9218, 57614, 85440, 6745, 64083, 3119, 1463, 22908, 293, 10075, 23499, 9761,…	668	5651	20581	0.686966	1	1	100
UP_KEYWORDS	Transmembrane helix	125	18.7126	1	79001, 1192, 50999, 10548, 1193, 1009, 3684, 57030, 488, 57863, 7168, 3482, 9859, 482, 535, 162427, 9043, 6560, 11326, 9356, 6786, 79718, 1902, 1327, 3691, 56851, 477, 735, 23065, 92609, 79591, 2217, 81619, 23788, 6184, 5250, 23530, 51594, 1431, 51495, 81037, 10939, 6890, 23731, 6281, 3840, 9902, 51026, 92140, 5825, 9218, 57614, 85440, 6745, 64083, 3119, 1463, 22908, 293, 10075, 23499, 9761, 3998…	668	5634	20581	0.68357	1	1	100
UP_SEQ_FEATURE	topological domain:Cytoplasmic	61	9.13174	1	79001, 50999, 25923, 10952, 2706, 1009, 57130, 3684, 8639, 57030, 488, 57863, 222068, 57136, 3482, 482, 535, 3105, 11326, 6560, 4074, 9356, 11231, 6786, 6506, 1902, 3691, 56851, 477, 153339, 55890, 9482, 23065, 2217, 6184, 4684, 23530, 3709, 81037, 961, 6890, 361, 51026, 9902, 92140, 6238, 1804, 9218, 6745, 2734, 3119, 9522, 1969, 148867, 355, 9761, 84168, 10457, 2823, 2181, 999	662	3456	20063	0.534926	1	1	100
GOTERM_CC_DIRECT	GO:0016021~integral component of membrane	119	17.8144	1	79001, 50999, 10548, 1009, 6423, 3684, 57030, 488, 7168, 3482, 9859, 535, 162427, 9043, 6560, 11326, 64746, 9356, 79718, 1902, 1327, 56851, 477, 735, 23065, 92609, 79591, 2217, 81619, 23788, 6184, 5250, 23530, 51594, 1431, 51495, 81037, 10939, 6890, 23731, 6281, 3840, 9902, 51026, 92140, 5825, 9218, 57614, 85440, 6745, 64083, 3119, 1463, 22908, 293, 10075, 23499, 9761, 399888, 260293, 2823, 6576,…	655	5163	18224	0.641279	1	1	100
UP_SEQ_FEATURE	transmembrane region	95	14.2216	1	79001, 1192, 50999, 25923, 10952, 10548, 1193, 2052, 2706, 1009, 57130, 8639, 3684, 57030, 488, 57863, 222068, 4253, 57136, 3482, 482, 535, 6391, 3925, 162427, 3105, 6560, 4074, 11326, 7905, 9356, 11231, 10058, 51522, 6786, 6506, 1902, 3691, 6836, 56851, 477, 735, 153339, 55890, 9482, 23065, 92609, 79591, 2217, 81619, 84233, 23788, 84293, 6184, 5250, 23530, 4684, 10970, 3709, 51495, 81037, 10939,…	662	5056	20063	0.569448	1	1	100
UP_SEQ_FEATURE	topological domain:Extracellular	37	5.53892	1	4684, 81037, 3709, 2706, 1009, 961, 361, 57130, 3684, 8639, 9902, 57030, 57863, 57136, 482, 1804, 3105, 11326, 2734, 9356, 3119, 1969, 6786, 6506, 1902, 3691, 56851, 148867, 355, 153339, 55890, 23065, 84168, 2217, 10457, 2823, 999	662	2787	20063	0.402349	1	1	100
Annotation Cluster 134	Enrichment Score: 0.033179411675204815
Category	Term	Count	%	PValue	Genes	List Total	Pop Hits	Pop Total	Fold Enrichment	Bonferroni	Benjamini	FDR
INTERPRO	IPR020894:Cadherin conserved site	3	0.449102	0.912117	4200, 1009, 999	656	113	18559	0.751093	1	1	100
INTERPRO	IPR002126:Cadherin	3	0.449102	0.924019	4200, 1009, 999	656	118	18559	0.719267	1	1	100
INTERPRO	IPR015919:Cadherin-like	3	0.449102	0.92834	4200, 1009, 999	656	120	18559	0.707279	1	1	100
GOTERM_BP_DIRECT	GO:0007156~homophilic cell adhesion via plasma membrane adhesion molecules	4	0.598802	0.941551	57863, 4200, 1009, 999	637	158	16792	0.667369	1	1	100
Annotation Cluster 135	Enrichment Score: 7.981174815840207E-8
Category	Term	Count	%	PValue	Genes	List Total	Pop Hits	Pop Total	Fold Enrichment	Bonferroni	Benjamini	FDR
UP_KEYWORDS	Transcription	42	6.28743	1	1936, 1457, 9967, 7536, 8531, 2130, 9533, 3148, 3608, 1108, 26038, 23378, 2314, 196, 221937, 7332, 27336, 10923, 6749, 51773, 10657, 6923, 2551, 5411, 79718, 3159, 7158, 10128, 9584, 1655, 5431, 2909, 3066, 2547, 58490, 8848, 4790, 3068, 2969, 7555, 142, 11335	668	2398	20581	0.539623	1	1	100
UP_KEYWORDS	Transcription regulation	40	5.98802	1	1936, 9967, 1457, 7536, 8531, 2130, 3148, 3608, 1108, 26038, 23378, 2314, 196, 221937, 7332, 27336, 10923, 6749, 51773, 10657, 6923, 2551, 5411, 79718, 3159, 7158, 10128, 9584, 1655, 2909, 3066, 2547, 58490, 8848, 4790, 3068, 2969, 7555, 142, 11335	668	2332	20581	0.528471	1	1	100
GOTERM_BP_DIRECT	GO:0006355~regulation of transcription, DNA-templated	25	3.74251	1	1457, 1936, 7536, 8531, 2130, 3148, 1108, 26038, 2314, 196, 3481, 7332, 6749, 51773, 23034, 10772, 3276, 5411, 7409, 3159, 10128, 9584, 8848, 7555, 50809	637	1504	16792	0.438183	1	1	100
GOTERM_BP_DIRECT	GO:0006351~transcription, DNA-templated	33	4.94012	1	1457, 1936, 23636, 7536, 8531, 2130, 3148, 9533, 3608, 1108, 26038, 23378, 2314, 196, 4733, 221937, 7332, 27336, 10657, 5411, 79718, 7158, 10128, 9584, 5595, 5431, 2909, 3066, 2547, 3068, 84717, 7555, 11335	637	1955	16792	0.444969	1	1	100

## Sheet: cell-cell adherens junction
cell-cell adherens junction
GOTERM_CC_DIRECT	cell-cell adherens junction			GOTERM_MF_DIRECT	cadherin binding involved in cell-cell adhesion			GOTERM_BP_DIRECT	cell-cell adhesion
Gene ID	UNIPROT_ACCESSION	GENE NAME		UNIPROT_ACCESSION	GENE NAME			UNIPROT_ACCESSION	GENE NAME	Related Genes	Species							Annotation Cluster 1		Enrichment Score: 14.62	Count	P_Value	Fold Change	Bonferroni	Benjamini	FDR
ARFIP1	27236	ADP ribosylation factor interacting protein 1(ARFIP1)		27236	ADP ribosylation factor interacting protein 1(ARFIP1)	ARFIP1		27236	ADP ribosylation factor interacting protein 1(ARFIP1)	RG	Homo sapiens								GOTERM_CC_DIRECT	cell-cell adherens junction	48	1.8e-16	4.1	1.4e-13	3.4e-14	3.3e-13
DDX6	1656	DEAD-box helicase 6(DDX6)		1656	DEAD-box helicase 6(DDX6)	DDX6		1656	DEAD-box helicase 6(DDX6)	RG	Homo sapiens								GOTERM_MF_DIRECT	cadherin binding involved in cell-cell adhesion	46	5.5e-16	4.2	5.1e-13	1.7e-13	8.7e-13
EPHA2	1969	EPH receptor A2(EPHA2)		1969	EPH receptor A2(EPHA2)	EPHA2		1969	EPH receptor A2(EPHA2)	RG	Homo sapiens								GOTERM_BP_DIRECT	cell-cell adhesion	41	1.4e-13	4	3.7e-10	3.7e-10	2.5e-10
EPS8L2	64787	EPS8 like 2(EPS8L2)		64787	EPS8 like 2(EPS8L2)	EPS8L2		64787	EPS8 like 2(EPS8L2)	RG	Homo sapiens
NDRG1	10397	N-myc downstream regulated 1(NDRG1)		10397	N-myc downstream regulated 1(NDRG1)	NDRG1		10397	N-myc downstream regulated 1(NDRG1)	RG	Homo sapiens
NOP56	10528	NOP56 ribonucleoprotein(NOP56)		10528	NOP56 ribonucleoprotein(NOP56)	NOP56		10528	NOP56 ribonucleoprotein(NOP56)	RG	Homo sapiens
OLA1	29789	Obg like ATPase 1(OLA1)		29789	Obg like ATPase 1(OLA1)	OLA1		29789	Obg like ATPase 1(OLA1)	RG	Homo sapiens
RANBP1	5902	RAN binding protein 1(RANBP1)		5902	RAN binding protein 1(RANBP1)	RANBP1		5902	RAN binding protein 1(RANBP1)	RG	Homo sapiens
RANGAP1	5905	Ran GTPase activating protein 1(RANGAP1)		5905	Ran GTPase activating protein 1(RANGAP1)	RANGAP1		5905	Ran GTPase activating protein 1(RANGAP1)	RG	Homo sapiens
SERBP1	26135	SERPINE1 mRNA binding protein 1(SERBP1)		26135	SERPINE1 mRNA binding protein 1(SERBP1)	SERBP1		26135	SERPINE1 mRNA binding protein 1(SERBP1)	RG	Homo sapiens
SH3GLB1	51100	SH3 domain containing GRB2 like endophilin B1(SH3GLB1)		51100	SH3 domain containing GRB2 like endophilin B1(SH3GLB1)	SH3GLB1		51100	SH3 domain containing GRB2 like endophilin B1(SH3GLB1)	RG	Homo sapiens
USO1	8615	USO1 vesicle transport factor(USO1)		8615	USO1 vesicle transport factor(USO1)	USO1		8615	USO1 vesicle transport factor(USO1)	RG	Homo sapiens
VAPA	9218	VAMP associated protein A(VAPA)		9218	VAMP associated protein A(VAPA)	VAPA		9218	VAMP associated protein A(VAPA)	RG	Homo sapiens
ABI1	10006	abl interactor 1(ABI1)		10006	abl interactor 1(ABI1)	ABI1		10006	abl interactor 1(ABI1)	RG	Homo sapiens
ANXA1	301	annexin A1(ANXA1)		301	annexin A1(ANXA1)	ANXA1		302	annexin A2(ANXA2)	RG	Homo sapiens
ANXA2	302	annexin A2(ANXA2)		302	annexin A2(ANXA2)	ANXA2		829	capping actin protein of muscle Z-line alpha subunit 1(CAPZA1)	RG	Homo sapiens
CDH1	999	cadherin 1(CDH1)		999	cadherin 1(CDH1)	CDH1		832	capping actin protein of muscle Z-line beta subunit(CAPZB)	RG	Homo sapiens
CAPZA1	829	capping actin protein of muscle Z-line alpha subunit 1(CAPZA1)		829	capping actin protein of muscle Z-line alpha subunit 1(CAPZA1)	CAPZA1		822	capping actin protein, gelsolin like(CAPG)	RG	Homo sapiens
CAPZB	832	capping actin protein of muscle Z-line beta subunit(CAPZB)		832	capping actin protein of muscle Z-line beta subunit(CAPZB)	CAPZB		2017	cortactin(CTTN)	RG	Homo sapiens
CAPG	822	capping actin protein, gelsolin like(CAPG)		822	capping actin protein, gelsolin like(CAPG)	CAPG		58513	epidermal growth factor receptor pathway substrate 15 like 1(EPS15L1)	RG	Homo sapiens
CADM3	57863	cell adhesion molecule 3(CADM3)		1192	chloride intracellular channel 1(CLIC1)	CLIC1		2060	epidermal growth factor receptor pathway substrate 15(EPS15)	RG	Homo sapiens
CLIC1	1192	chloride intracellular channel 1(CLIC1)		2017	cortactin(CTTN)	CTTN		1936	eukaryotic translation elongation factor 1 delta(EEF1D)	RG	Homo sapiens
CTTN	2017	cortactin(CTTN)		58513	epidermal growth factor receptor pathway substrate 15 like 1(EPS15L1)	EPS15L1		1938	eukaryotic translation elongation factor 2(EEF2)	RG	Homo sapiens
EPS15L1	58513	epidermal growth factor receptor pathway substrate 15 like 1(EPS15L1)		2060	epidermal growth factor receptor pathway substrate 15(EPS15)	EPS15		1981	eukaryotic translation initiation factor 4 gamma 1(EIF4G1)	RG	Homo sapiens
EPS15	2060	epidermal growth factor receptor pathway substrate 15(EPS15)		1936	eukaryotic translation elongation factor 1 delta(EEF1D)	EEF1D		7458	eukaryotic translation initiation factor 4H(EIF4H)	RG	Homo sapiens
EEF1D	1936	eukaryotic translation elongation factor 1 delta(EEF1D)		1938	eukaryotic translation elongation factor 2(EEF2)	EEF2		114793	formin like 2(FMNL2)	RG	Homo sapiens
EEF2	1938	eukaryotic translation elongation factor 2(EEF2)		1981	eukaryotic translation initiation factor 4 gamma 1(EIF4G1)	EIF4G1		3069	high density lipoprotein binding protein(HDLBP)	RG	Homo sapiens
EIF4G1	1981	eukaryotic translation initiation factor 4 gamma 1(EIF4G1)		7458	eukaryotic translation initiation factor 4H(EIF4H)	EIF4H		23499	microtubule-actin crosslinking factor 1(MACF1)	RG	Homo sapiens
EIF4H	7458	eukaryotic translation initiation factor 4H(EIF4H)		7430	ezrin(EZR)	EZR		5493	periplakin(PPL)	RG	Homo sapiens
EZR	7430	ezrin(EZR)		114793	formin like 2(FMNL2)	FMNL2		10606	phosphoribosylaminoimidazole carboxylase; phosphoribosylaminoimidazolesuccinocarboxamide synthase(PAICS)	RG	Homo sapiens
FLOT2	2319	flotillin 2(FLOT2)		3069	high density lipoprotein binding protein(HDLBP)	HDLBP		5093	poly(rC) binding protein 1(PCBP1)	RG	Homo sapiens
FMNL2	114793	formin like 2(FMNL2)		23499	microtubule-actin crosslinking factor 1(MACF1)	MACF1		10801	septin 9(SEPT9)	RG	Homo sapiens
HDLBP	3069	high density lipoprotein binding protein(HDLBP)		5493	periplakin(PPL)	PPL		6642	sorting nexin 1(SNX1)	RG	Homo sapiens
MACF1	23499	microtubule-actin crosslinking factor 1(MACF1)		10606	phosphoribosylaminoimidazole carboxylase; phosphoribosylaminoimidazolesuccinocarboxamide synthase(PAICS)	PAICS		6711	spectrin beta, non-erythrocytic 1(SPTBN1)	RG	Homo sapiens
PPL	5493	periplakin(PPL)		5093	poly(rC) binding protein 1(PCBP1)	PCBP1		85456	tankyrase 1 binding protein 1(TNKS1BP1)	RG	Homo sapiens
PAICS	10606	phosphoribosylaminoimidazole carboxylase; phosphoribosylaminoimidazolesuccinocarboxamide synthase(PAICS)		10801	septin 9(SEPT9)	40057		26136	testin LIM domain protein(TES)	RG	Homo sapiens
PCBP1	5093	poly(rC) binding protein 1(PCBP1)		6642	sorting nexin 1(SNX1)	SNX1		7082	tight junction protein 1(TJP1)	RG	Homo sapiens
SEPT9	10801	septin 9(SEPT9)		6711	spectrin beta, non-erythrocytic 1(SPTBN1)	SPTBN1		7706	tripartite motif containing 25(TRIM25)	RG	Homo sapiens
SNX1	6642	sorting nexin 1(SNX1)		7094	talin 1(TLN1)	TLN1		29766	tropomodulin 3(TMOD3)	RG	Homo sapiens
SPTBN1	6711	spectrin beta, non-erythrocytic 1(SPTBN1)		85456	tankyrase 1 binding protein 1(TNKS1BP1)	TNKS1BP1		11344	twinfilin actin binding protein 2(TWF2)	RG	Homo sapiens
TLN1	7094	talin 1(TLN1)		26136	testin LIM domain protein(TES)	TES		56829	zinc finger CCCH-type containing, antiviral 1(ZC3HAV1)	RG	Homo sapiens
TNKS1BP1	85456	tankyrase 1 binding protein 1(TNKS1BP1)		7082	tight junction protein 1(TJP1)	TJP1
TES	26136	testin LIM domain protein(TES)		7706	tripartite motif containing 25(TRIM25)	TRIM25
TJP1	7082	tight junction protein 1(TJP1)		29766	tropomodulin 3(TMOD3)	TMOD3
TRIM25	7706	tripartite motif containing 25(TRIM25)		11344	twinfilin actin binding protein 2(TWF2)	TWF2
TMOD3	29766	tropomodulin 3(TMOD3)		56829	zinc finger CCCH-type containing, antiviral 1(ZC3HAV1)	ZC3HAV1
TWF2	11344	twinfilin actin binding protein 2(TWF2)
ZC3HAV1	56829	zinc finger CCCH-type containing, antiviral 1(ZC3HAV1)
		Data Comparison
		Phosphoprotein		GO_Hits		IPMS		GO_Hits		Heat Map		GO_Hits
CDH1		EIF4G1		NDRG1		ANXA2		ANXA2		PPL		ANXA2
MMP2		DAB2		NOP56		IGKC		ANXA1		SOD3		ANXA1
CD47		OLA1		OLA1		RPS27A		NDRG1		ACAN		NDRG1
ACAN		EEF2		SERBP1		TF		NOP56		GLG1		NOP56
BGN		HMGA1		ABI1		ANXA1		OLA1		EIF4G1		OLA1
COL4A4		EIF3G		ANXA2		UBA1		SERBP1		RBM17		SERBP1
COL6A2		EEF1D		CTTN		TUBB		ABI1		DPP6		ABI1
COL14A1		SH3KBP1		EPS15		GAPDH		CTTN		MRC2		CTTN
COL16A1		IGF2R		EEF1D		ENO1		EPS15		COL12A1		EPS15
COL18A1		AP1B1		EEF2		ACTB		EEF1D		NTM		EEF1D
FBLN1		TJP1		EIF4G1		HBB		EEF2		EIF2S2		EEF2
HSPG2		AHSG		FMNL2		ALDH2		EIF4G1		PRKAR1A		EIF4G1
ITGAM		RANBP2		MACF1		PRDX6		FMNL2		GPRC5C		FMNL2
ITGB4		U2AF2		SEPT9		HSPA8		MACF1		CCDC158		MACF1
LAMA5		UBE2O		SPTBN1		HSP90AA1		SEPT9		COPS8		SEPT9
LAMB2		CALU		TNKS1BP1		VIM		SPTBN1		PXN		SPTBN1
LUM		HIST1H1B		TJP1		HSPA5		TNKS1BP1		FUS		TNKS1BP1
MATN4		RBM10		ZC3HAV1		KRT1		TJP1		TM9SF1		TJP1
NCAN		DYNC1I2		ARFIP1		ANXA5		ZC3HAV1		SEC24C		ZC3HAV1
PXDN		SPTBN1		DDX6		HNRNPU		ARFIP1		COL14A1		ARFIP1
TNC		SRRM1		EPHA2		PRDX2		DDX6		MRPS9		DDX6
THBS1		SRSF10		EPS8L2		HIST1H4I		EPHA2		NDRG1		EPHA2
		EPRS		RANBP1		EEF1A1		EPS8L2		CFD		EPS8L2
		SRSF1		RANGAP1		TPI1		RANBP1		MB		RANBP1
		NCAM1		SH3GLB1		ATP5B		RANGAP1				RANGAP1
		EIF5B		USO1		PLEC		SH3GLB1				SH3GLB1
		NPM1		VAPA		LMNA		USO1				USO1
		HLA-A		ANXA1		GSN		VAPA				VAPA
		CTTN		CDH1		GSTP1		CDH1				CDH1
		ANXA2		CAPZA1		PGK1		CAPZA1				CAPZA1
		NBAS		CAPZB		PKM		CAPZB				CAPZB
		MYH11		CAPG		HSPB1		CAPG				CAPG
		HUWE1		CADM3				CADM3				CADM3
		SEC61B		CLIC1				CLIC1				CLIC1
		AAK1		EPS15L1				EPS15L1				EPS15L1
		EPS15		EIF4H				EIF4H				EIF4H
		PXN		EZR				EZR				EZR
		ALB		FLOT2				FLOT2				FLOT2
		RBM17		HDLBP				HDLBP				HDLBP
		MIA2		PPL				PPL				PPL
		MRC2		PAICS				PAICS				PAICS
		COPB2		PCBP1				PCBP1				PCBP1
		TRA2B		SNX1				SNX1				SNX1
		SF1		TLN1				TLN1				TLN1
		STIM1		TES				TES				TES
		ATP2A2		TRIM25				TRIM25				TRIM25
		ACBD3		TMOD3				TMOD3				TMOD3
		DSP		TWF2				TWF2				TWF2
		MAP4
		EPB41L1
		TNS1
		SYNJ1
		ANK2
		RTN4
		HNRNPK
		EPB41
		KLC1
		EPB41L2
		SPTAN1
		GSE1
		ZYX
		SORBS1
		DCLK1
		TMPO
		HNRNPC
		LMNA
		CALD1
		MXRA7
		YAP1
		PRKCDBP
		PSIP1
		TXLNA
		SCRIB
		DENND4A
		ZNF326
		JUP
		MAP1A
		ITGA5
		CLASP1
		ARHGEF2
		TCOF1
		CDK11B
		PABPC4
		NRDC
		PLXDC2
		TSC2
		COL3A1
		PPP1CC
		DDX54
		PNPLA6
		USP39
		WDR20
		ALDOA
		PGM5
		BCAS3
		SNX24
		SP100
		NUMA1
		PKN2
		PHLDB1
		RAB4B
		LPAR1
		KIF21A
		EXOC7
		LAMTOR5
		SNRNP200
		ZC3H18
		IDH3A
		SYNPO2
		PRKACB
		NHSL1
		CKAP4
		ANKRD35
		TOR1AIP1
		ABHD16A
		FOXK1
		ARFGAP2
		COPA
		KRT13
		NUP155
		AMPD2
		EMD
		EPN1
		ABI3BP
		RBM15B
		EPN2
		SNRPA
		LEMD2
		SERBP1
		SMCHD1
		DYNC1LI1
		FKBP5
		PRKAR2A
		PLEKHH2
		ARHGAP9
		RPS6KA4
		ABCF1
		CANX
		HNRNPA3
		SEC62
		DISP2
		PDAP1
		SLC23A2
		RBM5
		FMNL3
		TPMT
		GOLGA4
		AHNAK2
		PLEKHA4
		NELFB
		CCDC86
		RAB3IL1
		BZW2
		CTNNA1
		ALPL
		SLC26A2
		SNTB2
		PPIG
		PGRMC2
		DPYSL3
		PSD4
		FLNA
		SLK
		EIF4G3
		FARP1
		PHC3
		MAP7D1
		FAM65B
		NEDD4L
		UHRF2
		ARHGAP17
		ARID1A
		VCAN
		IGHV3-43D
		PSMA3
		GPRC5C
		TCEAL5
		FAM134A
		AKAP11
		CHI3L1
		GAB2
		ARFGEF2
		NIPBL
		KLC4
		ALS2
		PELP1
		CLNS1A
		SMARCA2
		GAPDH
		FAM120A
		PCNP
		CLIC6
		CIC
		SRRM2
		SLC8A2
		TNS2
		MAP3K7
		FMNL2
		SH3BP4
		WNK1
		NACA
		DOK3
		CTR9
		MAP2K2
		EIF4G2
		TMEM100
		HNRNPA0
		NUMBL
		SLC4A4
		CASK
		ABI1
		PDLIM4
		PLA2G4A
		SH3PXD2A
		RPL23A
		DOCK2
		LAMA3
		EXOC4
		TOP2A
		SDPR
		PARVA
		PEA15
		MARCKSL1
		COL17A1
		TLN2
		TOE1
		CCT7
		ZC3H4
		FIP1L1
		TMEM87A
		BAG3
		HSF1
		FGA
		TPI1
		ESYT2
		NEFM
		SP110
		COL1A1
		USP24
		UFD1L
		CEP68
		TBC1D2B
		FAM21A
		ADCY6
		GPSM3
		KANK3
		MYO18A
		PRPF40A
		PDCD4
		NF1
		NRIP1
		MVP
		KIAA1191
		PTGES3
		HP1BP3
		YTHDC1
		SRC
		STOML2
		C1orf35
		FNBP1
		STAT5A
		PPP1R14A
		BCL9L
		MTFR1L
		ZNF423
		GYS1
		GSK3B
		CDH10
		WRNIP1
		PI4K2A
		SLC7A2
		RBM34
		STMN1
		HSPD1
		SLC27A3
		CAMKV
		KIAA1755
		CAST
		TOB1
		ZC3H13
		ERBB2
		MEOX2
		SLC6A13
		GSK3A
		ARHGAP30
		HOXC9
		ARMC10
		ZHX3
		HOMER3
		PCGF6
		SACS
		IGHV3-53
		PML
		CCNL1
		RABGAP1
		AP3B1
		YBX3
		MAP2
		SAMD4A
		XPC
		NHS
		GCFC2
		CTNND1
		TGFB1I1
		RBM15
		RPS3
		SORBS3
		STK11IP
		ZC3HAV1
		KIAA1210
		AKAP1
		ADAM17
		TLE3
		TCEAL3
		ZNF687
		KLF2
		CMTR1
		GOLGA5
		LRRC47
		NKX2-4
		CSTF3
		HN1
		ADD3
		IRF2BP1
		IQSEC1
		F13A1
		ARHGEF12
		DMXL2
		EVA1B
		RNASEH1
		GTF3C1
		GPS1
		PANK2
		FYN
		HDGFRP2
		AKAP12
		KIAA1217
		DNAJC17
		DACT3
		LARP7
		PALLD
		FUNDC2
		PPP1R2
		ALG3
		DDX51
		TGFBI
		ITSN2
		PDIA6
		ACACA
		RSF1
		HECW2
		CHMP2B
		QSOX2
		RBM12B
		GFPT1
		NOC2L
		ADAM22
		SSFA2
		NGFR
		AP3D1
		PIK3C2A
		SNX17
		FAM208B
		HNRNPA1
		RAI14
		TNS3
		HMGA2
		37500
		PLEKHA6
		COL1A2
		POLR2A
		MAPT
		CYB5R1
		SERINC1
		SH2D4A
		RPS6KA6
		RBM8A
		CDC42BPB
		PI4KB
		CDR2
		GP1BB
		ITIH2
		SLC38A10
		RBM39
		BRD3
		FAM114A2
		ARHGEF6
		AHNAK
		LUC7L
		ARHGAP35
		EPHB2
		SGTA
		DENND4C
		EP300
		ARAF
		NUP98
		BCKDK
		RANBP3
		EVL
		MYLK
		NFIX
		ARHGAP21
		RAB3GAP1
		CRIP2
		NAB2
		NFATC4
		NCK1
		TGOLN2
		ILF3
		HDAC7
		MYO5B
		40057
		SYNPO
		HNRNPH1
		TRIP12
		SEC31A
		WDR44
		OGFR
		RALGAPA1
		SSB
		DDB2
		ITGB7
		SLC12A2
		HCFC1
		PDHA1
		SMC3
		ANKIB1
		BRAF
		TUBA1C
		CCDC9
		ATP2B4
		PTPRC
		ZMYND8
		KANK1
		MDC1
		BIN1
		USP8
		RBM33
		WDR26
		SSRP1
		IGHV3-74
		CPNE3
		SP3
		ARRB1
		INTS1
		TOM1
		LIMA1
		PTPN13
		EPS8
		DOCK7
		ECM2
		FNBP4
		AIF1
		CTNNB1
		TOP1MT
		STX16-NPEPL1
		C9orf142
		ABLIM1
		HDAC4
		CLASP2
		PGRMC1
		LEO1
		GLI1
		PRKAB1
		AFF4
		HEPACAM
		FAM83H
		PRAM1
		DBNL
		RCC1
		KRT8
		ADAR
		HMGN4
		AKAP17A
		STRIP1
		ROCK2
		HTATSF1
		PPM1H
		PPAN-P2RY11
		PHKA2
		NOLC1
		CTNNA2
		ARL6IP4
		SGPP1
		CASKIN2
		CETN2
		NSFL1C
		RCOR3
		MTMR3
		AGL
		PNN
		SLC20A2
		CUL4A
		THUMPD1
		CCNYL1
		CENPA
		DOCK4
		ZKSCAN1
		MYH9
		SNX2
		RAD23B
		MYH10
		KMT2D
		CUL4B
		RAD23A
		ZBTB7A
		DYRK1A
		ARMCX3
		TSC22D3
		HECTD4
		FLII
		ZFR
		ZNF22
		PPP1R1B
		TCF12
		CRK
		COL16A1
		ABLIM3
		ATL1
		GLCE
		PAK4
		ATRX
		SLC9A1
		CROCC
		FBN1
		TBC1D15
		CDK13
		PUM2
		SSH3
		SEC22B
		SRSF11
		RBM12
		SMIM1
		PSMD2
		RMDN3
		VPS4B
		NHSL2
		BNIP2
		TRIO
		FAM110B
		SCARF2
		TRIM2
		GBF1
		SMARCC1
		CCDC88A
		PDS5B
		PKD2
		APBB1IP
		BAD
		NUP88
		LMO7
		RBSN
		SIPA1
		GNPAT
		LSM14A
		FLNB
		ANO6
		CHPF2
		TLE2
		BIVM-ERCC5
		ARGLU1
		PRKRA
		ATG9A
		LCP1
		NDRG3
		CAMK2D
		TRA2A
		LSP1
		HMG20A
		GAP43
		NCOR1
		ANK1
		VAMP4
		DTD1
		PALM
		AKT1S1
		LARP1
		SERPINC1
		KRI1
		PURB
		OTUD7B
		MPHOSPH8
		SLC39A7
		CHRAC1
		PIEZO1
		FAM117A
		CEP170B
		PTBP1
		KIF13A
		PKM
		SRSF2
		ARHGEF11
		P4HA2
		ARHGEF7
		PHF2
		SVIL
		ACTB
		PRPF4B
		TMX1
		DPYSL2
		MYCBP2
		JAM2
		KCTD12
		ELMSAN1
		SON
		KNG1
		ARHGAP1
		SCAF1
		PAXBP1
		SYNM
		LTBP4
		AFDN
		MCF2L
		NCOA5
		POLDIP3
		SLC4A10
		REEP1
		EML4
		EEF1B2
		C11orf58
		XPO6
		HSPB1
		NRBP1
		CD99
		FAM129B
		BCL10
		ANKRD17
		MACF1
		REPS1
		CASC3
		CD2BP2
		PPFIA2
		WWC3
		CALCRL
		OPTN
		FCHO2
		SETD1A
		HDAC1
		HSP90AA1
		SUDS3
		STAT5B
		PDLIM2
		VIM
		ABCC4
		KHSRP
		VGF
		CD276
		NUCKS1
		SIK2
		CCNY
		PRKAR2B
		KCNMA1
		EYA1
		AKAP13
		STUB1
		AKAP2
		ANAPC1
		ZNF652
		FAM234A
		PTPRU
		TERF2IP
		SLC4A1
		PHACTR4
		G3BP1
		NAGK
		SRSF7
		WAPL
		OSBPL5
		MAGED2
		PGR
		TOP2B
		BET1
		IRF2BPL
		MON1A
		AFTPH
		PCM1
		NOP56
		PPFIBP1
		DBN1
		SPTB
		MAST4
		PLEC
		PRCC
		PDZD2
		MUT
		AHCTF1
		PHIP
		POGZ
		PLXNC1
		SUSD5
		BASP1
		TMEM230
		EBAG9
		LRRFIP2
		SPAG9
		RAP1GDS1
		ARHGAP5
		NES
		SND1
		SUB1
		HDGF
		ACTC1
		MCM2
		AKAP9
		COL4A3BP
		STX4
		CHGB
		NCOR2
		PLCD3
		NR2C2
		PDZRN3
		OXTR
		APP
		LIMCH1
		FHOD1
		MEF2C
		SLC16A1
		IRF2BP2
		OSBP
		TTC28
		CLDN11
		PHRF1
		MPRIP
		CTPS1
		PNKP
		STK4
		CHD3
		HDAC2
		BCLAF1
		LRMP
		DMD
		PRKD1
		SYNE1
		SRSF5
		PRKACA
		SRSF9
		FOXC2
		PKP2
		IWS1
		PLCB2
		CLIP1
		SIN3A
		SRSF6
		SPEN
		DMAP1
		KMT2A
		PCYT1A
		HSPA7
		ZNF185
		ALX4
		UTP18
		FBL
		AFAP1L1
		NAV1
		CLU
		HS1BP3
		NBEA
		C2orf49
		SDAD1
		PPHLN1
		LASP1
		PPP1R12B
		HOXC10
		ORC3
		GPSM1
		VIPAS39
		PKP4
		HBB
		BNIP3L
		CSRP1
		OLFML2A
		NUFIP2
		EPPK1
		EPB41L3
		SSR3
		TRIM28
		TGM1
		SNIP1
		PRG4
		SCAF11
		TP53BP1
		SCG2
		TCF3
		KPNA3
		MCM3
		KIAA1468
		TAF6
		MECP2
		KLF3
		PATL1
		SZRD1
		MARK2
		S100A13
		DIP2B
		KIAA1462
		PBDC1
		SKIV2L
		PTDSS2
		TMF1
		TAGLN2
		RPS6
		ADCY2
		MYO9B
		RAB11FIP1
		CDAN1
		ARHGAP6
		GPAT3
		APOL1
		PCDH19
		SEC14L2
		HSPG2
		DOCK1
		DNAJC5
		PURA
		UBR4
		EIF4B
		LUZP1
		KAT7
		MAVS
		SMAP2
		LMNB2
		HARS2
		ACIN1
		PGK1
		CRTC2
		NAA38
		SF3A1
		EFNB1
		NUCB1
		CHGA
		VCL
		ARHGEF17
		ADGRA2
		CDC42EP1
		SLC12A4
		TJP2
		CREBBP
		PAG1
		SMARCC2
		KTN1
		PRKAR1A
		BCL7C
		GNG12
		FLG2
		HTT
		PDPK1
		RCSD1
		PPME1
		STT3B
		ADD2
		ADD1
		TPD52L2
		HACD3
		LSR
		FKBP15
		RUNX1T1
		GIGYF2
		OSMR
		DAAM2
		SRRT
		AHCYL2
		AFAP1
		YWHAH
		GATAD2A
		SLC9A3R1
		ITPR3
		ITSN1
		CYBRD1
		ZC3H14
		PRRC2B
		SAFB
		VAMP1
		GAA
		KIAA1522
		TNXB
		SASH1
		DMTN
		LYSMD2
		RBM25
		ZRANB2
		RNF20
		FNTA
		PTPN12
		PDE4D
		CLIP2
		SDF4
		HMGN1
		PRKD2
		PPP1R12C
		GAPVD1
		PPP1R9B
		CCDC6
		LNPEP
		ACTA2
		STK11
		ATP8B3
		PPIP5K2
		FCER1G
		SLC12A7
		SORBS2
		VAMP3
		PEBP1
		GRAMD3
		TNKS1BP1
		DKC1
		SLC35C2
		PTRF
		DDX21
		ZDHHC5
		RAB11FIP5
		RPS6KA3
		MAN1C1
		DHCR7
		HMGN3
		ATF2
		FMNL1
		TCEA1
		MTMR7
		TP53I11
		NDRG2
		PPP1R7
		RSRC2
		DOCK9
		TRIP11
		RSL1D1
		PDHX
		EIF3C
		SLC43A2
		HIC1
		KIAA1671
		TUBA1A
		TEX2
		GNL1
		AGFG1
		MAP1S
		PAM
		PLEKHA2
		RBM14
		PARN
		HIST1H1E
		POTEJ
		FMN2
		ELF4
		TBC1D22A
		GUCY1A3
		DNPH1
		ACSS2
		C15orf52
		UBE2E2
		MCRS1
		HNRNPH2
		HSP90AB1
		HIST1H1C
		YBX1
		RALY
		NEK9
		DSG2
		ENPP6
		RBMX
		CGNL1
		PTPN14
		SLTM
		STX7
		CDC42EP4
		UBE2J1
		TTLL12
		THRAP3
		CHAMP1
		EYA2
		NAB1
		RPLP2
		BAZ1B
		RPLP1
		SQSTM1
		CARHSP1
		PQLC1
		UBAP2L
		GLYR1
		G3BP2
		LEMD3
		TFE3
		HNRNPUL2
		MATR3
		XRCC1
		PRPF38B
		NDRG1
		HSPH1
		CACNB2
		WDR77
		PDE8A
		BLOC1S3
		CAAP1
		XRN2
		SYNRG
		KBTBD11
		NFIB
		NELFE
		RPL9
		ITPKB
		TJAP1
		RALGAPA2
		DCAF6
		HSPB6
		GIT1
		PATJ
		CLASRP
		UHRF1BP1L
		EPN3
		AFG3L2
		HBA1
		NOP58
		FAM169A
		STK10
		SGK3
		SRP72
		MPZL1
		VAPB
		LRRC8A
		EIF2A
		PLEKHO2
		RBMX2
		TRAFD1
		MOGS
		SMARCA4
		RBMXL1
		ARHGAP31
		FXYD1
		MAP1B
		PIAS1
		DIDO1
		SRSF3
		HIRIP3
		ARHGAP29
		KHDRBS1
		ASMTL
		PARD3B
		SLC4A2
		WWTR1
		CDS2
		KDM1B
		EMILIN3
		PARD3
		CDK12
		ZCCHC3
		SCAF8
		GPATCH8
		RTF1
		CAD
		MARCKS
		FAM122A
		CAP1
		ZFYVE19
		SHROOM3
		MTDH
		LYST
		PPP1R12A
		FLCN
		KANK2
		PHLDB2
		FLNC
		EDC4
		NCOA7
		DEK
		C9orf78
		SIPA1L1
		MYEF2
		MCMBP
		PARP4
		ZFP91
		GTF2I
		HNRNPD
		NUP214

## Sheet: Mitochondrion
Mitochondrion
ID	GENE NAME	Gene ID
3-hydroxyacyl-CoA dehydratase 3(HACD3)	3-hydroxyacyl-CoA dehydratase 3(HACD3)	HACD3
4-aminobutyrate aminotransferase(ABAT)	4-aminobutyrate aminotransferase(ABAT)	ABAT
AFG3 like matrix AAA peptidase subunit 2(AFG3L2)	AFG3 like matrix AAA peptidase subunit 2(AFG3L2)	AFG3L2
ATP binding cassette subfamily B member 6 (Langereis blood group)(ABCB6)	ATP binding cassette subfamily B member 6 (Langereis blood group)(ABCB6)	ABCB6
ATP binding cassette subfamily F member 2(ABCF2)	ATP binding cassette subfamily F member 2(ABCF2)	ABCF2
ATP synthase, H+ transporting, mitochondrial F1 complex, delta subunit(ATP5D)	ATP synthase, H+ transporting, mitochondrial F1 complex, delta subunit(ATP5D)	ATP5D
DEAD-box helicase 6(DDX6)	DEAD-box helicase 6(DDX6)	DDX6
DnaJ heat shock protein family (Hsp40) member A3(DNAJA3)	DnaJ heat shock protein family (Hsp40) member A3(DNAJA3)	DNAJA3
DnaJ heat shock protein family (Hsp40) member C5(DNAJC5)	DnaJ heat shock protein family (Hsp40) member C5(DNAJC5)	DNAJC5
FK506 binding protein 4(FKBP4)	FK506 binding protein 4(FKBP4)	FKBP4
N-myristoyltransferase 1(NMT1)	N-myristoyltransferase 1(NMT1)	NMT1
NAD(P)HX epimerase(NAXE)	NAD(P)HX epimerase(NAXE)	NAXE
NADH:ubiquinone oxidoreductase core subunit S1(NDUFS1)	NADH:ubiquinone oxidoreductase core subunit S1(NDUFS1)	NDUFS1
NADH:ubiquinone oxidoreductase core subunit S2(NDUFS2)	NADH:ubiquinone oxidoreductase core subunit S2(NDUFS2)	NDUFS2
NADH:ubiquinone oxidoreductase subunit S5(NDUFS5)	NADH:ubiquinone oxidoreductase subunit S5(NDUFS5)	NDUFS5
RAB32, member RAS oncogene family(RAB32)	RAB32, member RAS oncogene family(RAB32)	RAB32
RAN binding protein 2(RANBP2)	RAN binding protein 2(RANBP2)	RANBP2
SH3 domain containing GRB2 like endophilin B1(SH3GLB1)	SH3 domain containing GRB2 like endophilin B1(SH3GLB1)	SH3GLB1
TNF receptor associated protein 1(TRAP1)	TNF receptor associated protein 1(TRAP1)	TRAP1
abhydrolase domain containing 10(ABHD10)	abhydrolase domain containing 10(ABHD10)	ABHD10
aconitase 2(ACO2)	aconitase 2(ACO2)	ACO2
acyl-CoA binding domain containing 3(ACBD3)	acyl-CoA binding domain containing 3(ACBD3)	ACBD3
acyl-CoA dehydrogenase, short/branched chain(ACADSB)	acyl-CoA dehydrogenase, short/branched chain(ACADSB)	ACADSB
acylphosphatase 2(ACYP2)	acylphosphatase 2(ACYP2)	ACYP2
alanyl-tRNA synthetase(AARS)	alanyl-tRNA synthetase(AARS)	AARS
aldehyde dehydrogenase 1 family member L1(ALDH1L1)	aldehyde dehydrogenase 1 family member L1(ALDH1L1)	ALDH1L1
annexin A6(ANXA6)	annexin A6(ANXA6)	ANXA6
apoptosis inducing factor, mitochondria associated 1(AIFM1)	apoptosis inducing factor, mitochondria associated 1(AIFM1)	AIFM1
branched chain amino acid transaminase 1(BCAT1)	branched chain amino acid transaminase 1(BCAT1)	BCAT1
branched chain ketoacid dehydrogenase kinase(BCKDK)	branched chain ketoacid dehydrogenase kinase(BCKDK)	BCKDK
catalase(CAT)	catalase(CAT)	CAT
chloride intracellular channel 1(CLIC1)	chloride intracellular channel 1(CLIC1)	CLIC1
chromosome 12 open reading frame 10(C12orf10)	chromosome 12 open reading frame 10(C12orf10)	C12orf10
citrate synthase(CS)	citrate synthase(CS)	CS
clathrin heavy chain(CLTC)	clathrin heavy chain(CLTC)	CLTC
coiled-coil-helix-coiled-coil-helix domain containing 6(CHCHD6)	coiled-coil-helix-coiled-coil-helix domain containing 6(CHCHD6)	CHCHD6
creatine kinase, mitochondrial 1B(CKMT1B)	creatine kinase, mitochondrial 1B(CKMT1B)	CKMT1B
cytochrome c oxidase subunit 4I1(COX4I1)	cytochrome c oxidase subunit 4I1(COX4I1)	COX4I1
cytochrome c, somatic(CYCS)	cytochrome c, somatic(CYCS)	CYCS
cytochrome c1(CYC1)	cytochrome c1(CYC1)	CYC1
decapping enzyme, scavenger(DCPS)	decapping enzyme, scavenger(DCPS)	DCPS
dynamin 1 like(DNM1L)	dynamin 1 like(DNM1L)	DNM1L
elaC ribonuclease Z 2(ELAC2)	elaC ribonuclease Z 2(ELAC2)	ELAC2
family with sequence similarity 213 member A(FAM213A)	family with sequence similarity 213 member A(FAM213A)	FAM213A
glutathione S-transferase pi 1(GSTP1)	glutathione S-transferase pi 1(GSTP1)	GSTP1
golgi phosphoprotein 3(GOLPH3)	golgi phosphoprotein 3(GOLPH3)	GOLPH3
heme binding protein 2(HEBP2)	heme binding protein 2(HEBP2)	HEBP2
hexokinase 1(HK1)	hexokinase 1(HK1)	HK1
isocitrate dehydrogenase (NADP(+)) 2, mitochondrial(IDH2)	isocitrate dehydrogenase (NADP(+)) 2, mitochondrial(IDH2)	IDH2
isovaleryl-CoA dehydrogenase(IVD)	isovaleryl-CoA dehydrogenase(IVD)	IVD
leucine rich pentatricopeptide repeat containing(LRPPRC)	leucine rich pentatricopeptide repeat containing(LRPPRC)	LRPPRC
lysophospholipase I(LYPLA1)	lysophospholipase I(LYPLA1)	LYPLA1
malic enzyme 2(ME2)	malic enzyme 2(ME2)	ME2
matrix metallopeptidase 2(MMP2)	matrix metallopeptidase 2(MMP2)	MMP2
methylmalonyl-CoA mutase(MUT)	methylmalonyl-CoA mutase(MUT)	MUT
mitochondrial carrier 2(MTCH2)	mitochondrial carrier 2(MTCH2)	MTCH2
mitochondrial pyruvate carrier 2(MPC2)	mitochondrial pyruvate carrier 2(MPC2)	MPC2
mitochondrial ribosomal protein L1(MRPL1)	mitochondrial ribosomal protein L1(MRPL1)	MRPL1
mitochondrial ribosomal protein S27(MRPS27)	mitochondrial ribosomal protein S27(MRPS27)	MRPS27
mitochondrial ribosomal protein S31(MRPS31)	mitochondrial ribosomal protein S31(MRPS31)	MRPS31
mitochondrial ribosomal protein S9(MRPS9)	mitochondrial ribosomal protein S9(MRPS9)	MRPS9
mitogen-activated protein kinase 3(MAPK3)	mitogen-activated protein kinase 3(MAPK3)	MAPK3
nicotinamide nucleotide transhydrogenase(NNT)	nicotinamide nucleotide transhydrogenase(NNT)	NNT
nuclear factor kappa B subunit 1(NFKB1)	nuclear factor kappa B subunit 1(NFKB1)	NFKB1
oxoglutarate dehydrogenase(OGDH)	oxoglutarate dehydrogenase(OGDH)	OGDH
periplakin(PPL)	periplakin(PPL)	PPL
poly(ADP-ribose) polymerase 1(PARP1)	poly(ADP-ribose) polymerase 1(PARP1)	PARP1
propionyl-CoA carboxylase beta subunit(PCCB)	propionyl-CoA carboxylase beta subunit(PCCB)	PCCB
protein phosphatase 3 catalytic subunit alpha(PPP3CA)	protein phosphatase 3 catalytic subunit alpha(PPP3CA)	PPP3CA
protein tyrosine phosphatase, mitochondrial 1(PTPMT1)	protein tyrosine phosphatase, mitochondrial 1(PTPMT1)	PTPMT1
pyruvate carboxylase(PC)	pyruvate carboxylase(PC)	PC
saccharopine dehydrogenase (putative)(SCCPDH)	saccharopine dehydrogenase (putative)(SCCPDH)	SCCPDH
single stranded DNA binding protein 1(SSBP1)	single stranded DNA binding protein 1(SSBP1)	SSBP1
sirtuin 5(SIRT5)	sirtuin 5(SIRT5)	SIRT5
solute carrier family 25 member 3(SLC25A3)	solute carrier family 25 member 3(SLC25A3)	SLC25A3
solute carrier family 25 member 6(SLC25A6)	solute carrier family 25 member 6(SLC25A6)	SLC25A6
succinate dehydrogenase complex subunit C(SDHC)	succinate dehydrogenase complex subunit C(SDHC)	SDHC
succinate-CoA ligase ADP-forming beta subunit(SUCLA2)	succinate-CoA ligase ADP-forming beta subunit(SUCLA2)	SUCLA2
synuclein alpha(SNCA)	synuclein alpha(SNCA)	SNCA
synuclein beta(SNCB)	synuclein beta(SNCB)	SNCB
thioredoxin like 1(TXNL1)	thioredoxin like 1(TXNL1)	TXNL1
translocase of inner mitochondrial membrane 50(TIMM50)	translocase of inner mitochondrial membrane 50(TIMM50)	TIMM50
transmembrane protein 126A(TMEM126A)	transmembrane protein 126A(TMEM126A)	TMEM126A
transporter 1, ATP binding cassette subfamily B member(TAP1)	transporter 1, ATP binding cassette subfamily B member(TAP1)	TAP1
ubiquitin like modifier activating enzyme 1(UBA1)	ubiquitin like modifier activating enzyme 1(UBA1)	UBA1
von Willebrand factor A domain containing 8(VWA8)	von Willebrand factor A domain containing 8(VWA8)	VWA8

## Sheet: ECM
Extracellular matrix organization
ID	GENE NAME
CD47 molecule(CD47)	CD47 molecule	CD47
aggrecan(ACAN)	aggrecan	ACAN
biglycan(BGN)	biglycan	BGN
cadherin 1(CDH1)	cadherin 1	CDH1
collagen type IV alpha 4 chain(COL4A4)	collagen type IV alpha 4 chain	COL4A4
collagen type VI alpha 2 chain(COL6A2)	collagen type VI alpha 2 chain	COL6A2
collagen type XIV alpha 1 chain(COL14A1)	collagen type XIV alpha 1 chain	COL14A1
collagen type XVI alpha 1 chain(COL16A1)	collagen type XVI alpha 1 chain	COL16A1
collagen type XVIII alpha 1 chain(COL18A1)	collagen type XVIII alpha 1 chain	COL18A1
extracellular matrix protein 2(ECM2)	extracellular matrix protein 2	ECM2
fibulin 1(FBLN1)	fibulin 1	FBLN1
heparan sulfate proteoglycan 2(HSPG2)	heparan sulfate proteoglycan 2	HSPG2
integrin subunit alpha M(ITGAM)	integrin subunit alpha M	ITGAM
integrin subunit beta 4(ITGB4)	integrin subunit beta 4	ITGB4
laminin subunit alpha 5(LAMA5)	laminin subunit alpha 5	LAMA5
laminin subunit beta 2(LAMB2)	laminin subunit beta 2	LAMB2
lumican(LUM)	lumican	LUM
matrilin 4(MATN4)	matrilin 4	MATN4
nephronectin(NPNT)	nephronectin	NPNT
neurocan(NCAN)	neurocan	NCAN
peroxidasin(PXDN)	peroxidasin	PXDN
reversion inducing cysteine rich protein with kazal motifs(RECK)	reversion inducing cysteine rich protein with kazal motifs	RECK
tenascin C(TNC)	tenascin C	TNC
thrombospondin 1(THBS1)	thrombospondin 1	THBS1

## Sheet: Nucleotide Binding
	Nucleotide-binding
ID	GENE NAME	GENE ID
5'-nucleotidase, cytosolic II(NT5C2)	5'-nucleotidase, cytosolic II(NT5C2)	NT5C2
ADP ribosylation factor like GTPase 3(ARL3)	ADP ribosylation factor like GTPase 3(ARL3)	ARL3
AFG3 like matrix AAA peptidase subunit 2(AFG3L2)	AFG3 like matrix AAA peptidase subunit 2(AFG3L2)	AFG3L2
AP2 associated kinase 1(AAK1)	AP2 associated kinase 1(AAK1)	AAK1
ARP1 actin-related protein 1 homolog A, centractin alpha(ACTR1A)	ARP1 actin-related protein 1 homolog A, centractin alpha(ACTR1A)	ACTR1A
ATP binding cassette subfamily B member 6 (Langereis blood group)(ABCB6)	ATP binding cassette subfamily B member 6 (Langereis blood group)(ABCB6)	ABCB6
ATP binding cassette subfamily D member 3(ABCD3)	ATP binding cassette subfamily D member 3(ABCD3)	ABCD3
ATP binding cassette subfamily F member 2(ABCF2)	ATP binding cassette subfamily F member 2(ABCF2)	ABCF2
ATPase 13A1(ATP13A1)	ATPase 13A1(ATP13A1)	ATP13A1
ATPase Na+/K+ transporting subunit alpha 2(ATP1A2)	ATPase Na+/K+ transporting subunit alpha 2(ATP1A2)	ATP1A2
ATPase sarcoplasmic/endoplasmic reticulum Ca2+ transporting 2(ATP2A2)	ATPase sarcoplasmic/endoplasmic reticulum Ca2+ transporting 2(ATP2A2)	ATP2A2
CTP synthase 1(CTPS1)	CTP synthase 1(CTPS1)	CTPS1
Coenzyme A synthase(COASY)	Coenzyme A synthase(COASY)	COASY
DEAD-box helicase 42(DDX42)	DEAD-box helicase 42(DDX42)	DDX42
DEAD-box helicase 46(DDX46)	DEAD-box helicase 46(DDX46)	DDX46
DEAD-box helicase 5(DDX5)	DEAD-box helicase 5(DDX5)	DDX5
DEAD-box helicase 6(DDX6)	DEAD-box helicase 6(DDX6)	DDX6
EPH receptor A2(EPHA2)	EPH receptor A2(EPHA2)	EPHA2
G protein nucleolar 1 (putative)(GNL1)	G protein nucleolar 1 (putative)(GNL1)	GNL1
G protein subunit alpha i3(GNAI3)	G protein subunit alpha i3(GNAI3)	GNAI3
N-acetylglucosamine kinase(NAGK)	N-acetylglucosamine kinase(NAGK)	NAGK
NAD(P)HX epimerase(NAXE)	NAD(P)HX epimerase(NAXE)	NAXE
Obg like ATPase 1(OLA1)	Obg like ATPase 1(OLA1)	OLA1
RAB32, member RAS oncogene family(RAB32)	RAB32, member RAS oncogene family(RAB32)	RAB32
RAD50 double strand break repair protein(RAD50)	RAD50 double strand break repair protein(RAD50)	RAD50
RAS like proto-oncogene B(RALB)	RAS like proto-oncogene B(RALB)	RALB
RecQ like helicase(RECQL)	RecQ like helicase(RECQL)	RECQL
Rho associated coiled-coil containing protein kinase 2(ROCK2)	Rho associated coiled-coil containing protein kinase 2(ROCK2)	ROCK2
SRP receptor alpha subunit(SRPRA)	SRP receptor alpha subunit(SRPRA)	SRPRA
SWI/SNF related, matrix associated, actin dependent regulator of chromatin, subfamily a, member 5(SMARCA5)	SWI/SNF related, matrix associated, actin dependent regulator of chromatin, subfamily a, member 5(SMARCA5)	SMARCA5
TAO kinase 1(TAOK1)	TAO kinase 1(TAOK1)	TAOK1
TNF receptor associated protein 1(TRAP1)	TNF receptor associated protein 1(TRAP1)	TRAP1
X-ray repair cross complementing 6(XRCC6)	X-ray repair cross complementing 6(XRCC6)	XRCC6
YES proto-oncogene 1, Src family tyrosine kinase(YES1)	YES proto-oncogene 1, Src family tyrosine kinase(YES1)	YES1
acyl-CoA synthetase long-chain family member 3(ACSL3)	acyl-CoA synthetase long-chain family member 3(ACSL3)	ACSL3
alanyl-tRNA synthetase(AARS)	alanyl-tRNA synthetase(AARS)	AARS
atlastin GTPase 3(ATL3)	atlastin GTPase 3(ATL3)	ATL3
branched chain ketoacid dehydrogenase kinase(BCKDK)	branched chain ketoacid dehydrogenase kinase(BCKDK)	BCKDK
calcium/calmodulin dependent protein kinase II beta(CAMK2B)	calcium/calmodulin dependent protein kinase II beta(CAMK2B)	CAMK2B
casein kinase 2 alpha 1(CSNK2A1)	casein kinase 2 alpha 1(CSNK2A1)	CSNK2A1
centromere protein E(CENPE)	centromere protein E(CENPE)	CENPE
chaperonin containing TCP1 subunit 5(CCT5)	chaperonin containing TCP1 subunit 5(CCT5)	CCT5
chromodomain helicase DNA binding protein 4(CHD4)	chromodomain helicase DNA binding protein 4(CHD4)	CHD4
chromodomain helicase DNA binding protein 5(CHD5)	chromodomain helicase DNA binding protein 5(CHD5)	CHD5
creatine kinase, mitochondrial 1B(CKMT1B)	creatine kinase, mitochondrial 1B(CKMT1B)	CKMT1B
cyclin G associated kinase(GAK)	cyclin G associated kinase(GAK)	GAK
developmentally regulated GTP binding protein 1(DRG1)	developmentally regulated GTP binding protein 1(DRG1)	DRG1
dynamin 1 like(DNM1L)	dynamin 1 like(DNM1L)	DNM1L
elongation factor like GTPase 1(EFL1)	elongation factor like GTPase 1(EFL1)	EFL1
eukaryotic translation elongation factor 2(EEF2)	eukaryotic translation elongation factor 2(EEF2)	EEF2
eukaryotic translation initiation factor 5B(EIF5B)	eukaryotic translation initiation factor 5B(EIF5B)	EIF5B
glutamyl-prolyl-tRNA synthetase(EPRS)	glutamyl-prolyl-tRNA synthetase(EPRS)	EPRS
guanylate cyclase 1 soluble subunit beta(GUCY1B3)	guanylate cyclase 1 soluble subunit beta(GUCY1B3)	GUCY1B3
heat shock protein family A (Hsp70) member 4(HSPA4)	heat shock protein family A (Hsp70) member 4(HSPA4)	HSPA4
hepatoma-derived growth factor(HDGF)	hepatoma-derived growth factor(HDGF)	HDGF
hexokinase 1(HK1)	hexokinase 1(HK1)	HK1
inosine triphosphatase(ITPA)	inosine triphosphatase(ITPA)	ITPA
inositol-trisphosphate 3-kinase B(ITPKB)	inositol-trisphosphate 3-kinase B(ITPKB)	ITPKB
kinesin family member 2A(KIF2A)	kinesin family member 2A(KIF2A)	KIF2A
microtubule associated serine/threonine kinase 2(MAST2)	microtubule associated serine/threonine kinase 2(MAST2)	MAST2
minichromosome maintenance complex component 7(MCM7)	minichromosome maintenance complex component 7(MCM7)	MCM7
mitogen-activated protein kinase 3(MAPK3)	mitogen-activated protein kinase 3(MAPK3)	MAPK3
mutS homolog 2(MSH2)	mutS homolog 2(MSH2)	MSH2
myosin VA(MYO5A)	myosin VA(MYO5A)	MYO5A
myosin heavy chain 11(MYH11)	myosin heavy chain 11(MYH11)	MYH11
nucleotide binding protein 2(NUBP2)	nucleotide binding protein 2(NUBP2)	NUBP2
phenylalanyl-tRNA synthetase alpha subunit(FARSA)	phenylalanyl-tRNA synthetase alpha subunit(FARSA)	FARSA
phosphofructokinase, muscle(PFKM)	phosphofructokinase, muscle(PFKM)	PFKM
phosphoglycerate kinase 1(PGK1)	phosphoglycerate kinase 1(PGK1)	PGK1
phosphoribosylaminoimidazole carboxylase; phosphoribosylaminoimidazolesuccinocarboxamide synthase(PAICS)	phosphoribosylaminoimidazole carboxylase; phosphoribosylaminoimidazolesuccinocarboxamide synthase(PAICS)	PAICS
propionyl-CoA carboxylase beta subunit(PCCB)	propionyl-CoA carboxylase beta subunit(PCCB)	PCCB
proteasome 26S subunit, ATPase 2(PSMC2)	proteasome 26S subunit, ATPase 2(PSMC2)	PSMC2
proteasome 26S subunit, ATPase 4(PSMC4)	proteasome 26S subunit, ATPase 4(PSMC4)	PSMC4
proteasome 26S subunit, ATPase 6(PSMC6)	proteasome 26S subunit, ATPase 6(PSMC6)	PSMC6
protein kinase cAMP-dependent type I regulatory subunit alpha(PRKAR1A)	protein kinase cAMP-dependent type I regulatory subunit alpha(PRKAR1A)	PRKAR1A
protein phosphatase 2 phosphatase activator(PTPA)	protein phosphatase 2 phosphatase activator(PTPA)	PTPA
pyruvate carboxylase(PC)	pyruvate carboxylase(PC)	PC
ras homolog family member G(RHOG)	ras homolog family member G(RHOG)	RHOG
ribonucleotide reductase catalytic subunit M1(RRM1)	ribonucleotide reductase catalytic subunit M1(RRM1)	RRM1
secretion associated Ras related GTPase 1A(SAR1A)	secretion associated Ras related GTPase 1A(SAR1A)	SAR1A
septin 3(SEPT3)	septin 3(SEPT3)	SEPT3
septin 5(SEPT5)	septin 5(SEPT5)	SEPT5
septin 8(SEPT8)	septin 8(SEPT8)	SEPT8
septin 9(SEPT9)	septin 9(SEPT9)	SEPT9
signal recognition particle 54(SRP54)	signal recognition particle 54(SRP54)	SRP54
succinate-CoA ligase ADP-forming beta subunit(SUCLA2)	succinate-CoA ligase ADP-forming beta subunit(SUCLA2)	SUCLA2
threonyl-tRNA synthetase(TARS)	threonyl-tRNA synthetase(TARS)	TARS
thyroid hormone receptor associated protein 3(THRAP3)	thyroid hormone receptor associated protein 3(THRAP3)	THRAP3
torsin family 1 member A(TOR1A)	torsin family 1 member A(TOR1A)	TOR1A
transporter 1, ATP binding cassette subfamily B member(TAP1)	transporter 1, ATP binding cassette subfamily B member(TAP1)	TAP1
tubulin beta 6 class V(TUBB6)	tubulin beta 6 class V(TUBB6)	TUBB6
tubulin tyrosine ligase like 12(TTLL12)	tubulin tyrosine ligase like 12(TTLL12)	TTLL12
ubiquitin conjugating enzyme E2 L3(UBE2L3)	ubiquitin conjugating enzyme E2 L3(UBE2L3)	UBE2L3
ubiquitin conjugating enzyme E2 L6(UBE2L6)	ubiquitin conjugating enzyme E2 L6(UBE2L6)	UBE2L6
ubiquitin conjugating enzyme E2 O(UBE2O)	ubiquitin conjugating enzyme E2 O(UBE2O)	UBE2O
ubiquitin like modifier activating enzyme 1(UBA1)	ubiquitin like modifier activating enzyme 1(UBA1)	UBA1
vacuolar protein sorting 4 homolog A(VPS4A)	vacuolar protein sorting 4 homolog A(VPS4A)	VPS4A
valosin containing protein(VCP)	valosin containing protein(VCP)	VCP
von Willebrand factor A domain containing 8(VWA8)	von Willebrand factor A domain containing 8(VWA8)	VWA8

## Sheet: mRNA processing
mRNA processing
ID	GENE NAME
Aly/REF export factor(ALYREF)	Aly/REF export factor(ALYREF)	ALYREF
DEAD-box helicase 46(DDX46)	DEAD-box helicase 46(DDX46)	DDX46
DEAD-box helicase 5(DDX5)	DEAD-box helicase 5(DDX5)	DDX5
KH RNA binding domain containing, signal transduction associated 1(KHDRBS1)	KH RNA binding domain containing, signal transduction associated 1(KHDRBS1)	KHDRBS1
RNA binding motif protein 10(RBM10)	RNA binding motif protein 10(RBM10)	RBM10
RNA binding motif protein 17(RBM17)	RNA binding motif protein 17(RBM17)	RBM17
RNA binding motif protein 39(RBM39)	RNA binding motif protein 39(RBM39)	RBM39
RNA guanine-7 methyltransferase(RNMT)	RNA guanine-7 methyltransferase(RNMT)	RNMT
SNU13 homolog, small nuclear ribonucleoprotein (U4/U6.U5)(SNU13)	SNU13 homolog, small nuclear ribonucleoprotein (U4/U6.U5)(SNU13)	SNU13
SON DNA binding protein(SON)	SON DNA binding protein(SON)	SON
U2 small nuclear RNA auxiliary factor 1(U2AF1)	U2 small nuclear RNA auxiliary factor 1(U2AF1)	U2AF1
U2 small nuclear RNA auxiliary factor 2(U2AF2)	U2 small nuclear RNA auxiliary factor 2(U2AF2)	U2AF2
cleavage and polyadenylation specific factor 1(CPSF1)	cleavage and polyadenylation specific factor 1(CPSF1)	CPSF1
decapping enzyme, scavenger(DCPS)	decapping enzyme, scavenger(DCPS)	DCPS
heterogeneous nuclear ribonucleoprotein A2/B1(HNRNPA2B1)	heterogeneous nuclear ribonucleoprotein A2/B1(HNRNPA2B1)	HNRNPA2B1
nudix hydrolase 21(NUDT21)	nudix hydrolase 21(NUDT21)	NUDT21
phosphodiesterase 12(PDE12)	phosphodiesterase 12(PDE12)	PDE12
pinin, desmosome associated protein(PNN)	pinin, desmosome associated protein(PNN)	PNN
serine and arginine repetitive matrix 1(SRRM1)	serine and arginine repetitive matrix 1(SRRM1)	SRRM1
serine and arginine rich splicing factor 1(SRSF1)	serine and arginine rich splicing factor 1(SRSF1)	SRSF1
serine and arginine rich splicing factor 10(SRSF10)	serine and arginine rich splicing factor 10(SRSF10)	SRSF10
small nuclear ribonucleoprotein polypeptide E(SNRPE)	small nuclear ribonucleoprotein polypeptide E(SNRPE)	SNRPE
splicing factor 1(SF1)	splicing factor 1(SF1)	SF1
splicing factor 3b subunit 4(SF3B4)	splicing factor 3b subunit 4(SF3B4)	SF3B4
squamous cell carcinoma antigen recognized by T-cells 1(SART1)	squamous cell carcinoma antigen recognized by T-cells 1(SART1)	SART1
synaptotagmin binding cytoplasmic RNA interacting protein(SYNCRIP)	synaptotagmin binding cytoplasmic RNA interacting protein(SYNCRIP)	SYNCRIP
thyroid hormone receptor associated protein 3(THRAP3)	thyroid hormone receptor associated protein 3(THRAP3)	THRAP3
transformer 2 beta homolog (Drosophila)(TRA2B)	transformer 2 beta homolog (Drosophila)(TRA2B)	TRA2B

## Sheet: Matrix
	Cell-Cell Adhesion		Mitochondrion		ECMO		Nucleotide Binding		mRNA Expression
	ARFIP1		HACD3		CD47		NT5C2		ALYREF
	DDX6		ABAT		ACAN		ARL3		DDX46
	EPHA2		AFG3L2		BGN		AFG3L2		DDX5
	EPS8L2		ABCB6		CDH1		AAK1		KHDRBS1
	NDRG1		ABCF2		COL4A4		ACTR1A		RBM10
	NOP56		ATP5D		COL6A2		ABCB6		RBM17
	OLA1		DDX6		COL14A1		ABCD3		RBM39
	RANBP1		DNAJA3		COL16A1		ABCF2		RNMT
	RANGAP1		DNAJC5		COL18A1		ATP13A1		SNU13
	SERBP1		FKBP4		ECM2		ATP1A2		SON
	SH3GLB1		NMT1		FBLN1		ATP2A2		U2AF1
	USO1		NAXE		HSPG2		CTPS1		U2AF2
	VAPA		NDUFS1		ITGAM		COASY		CPSF1
	ABI1		NDUFS2		ITGB4		DDX42		DCPS
	ANXA1		NDUFS5		LAMA5		DDX46		HNRNPA2B1
	ANXA2		RAB32		LAMB2		DDX5		NUDT21
	CDH1		RANBP2		LUM		DDX6		PDE12
	CAPZA1		SH3GLB1		MATN4		EPHA2		PNN
	CAPZB		TRAP1		NPNT		GNL1		SRRM1
	CAPG		ABHD10		NCAN		GNAI3		SRSF1
	CADM3		ACO2		PXDN		NAGK		SRSF10
	CLIC1		ACBD3		RECK		NAXE		SNRPE
	CTTN		ACADSB		TNC		OLA1		SF1
	EPS15L1		ACYP2		THBS1		RAB32		SF3B4
	EPS15		AARS				RAD50		SART1
	EEF1D		ALDH1L1				RALB		SYNCRIP
	EEF2		ANXA6				RECQL		THRAP3
	EIF4G1		AIFM1				ROCK2		TRA2B
	EIF4H		BCAT1				SRPRA
	EZR		BCKDK				SMARCA5
	FLOT2		CAT				TAOK1
	FMNL2		CLIC1				TRAP1
	HDLBP		C12orf10				XRCC6
	MACF1		CS				YES1
	PPL		CLTC				ACSL3
	PAICS		CHCHD6				AARS
	PCBP1		CKMT1B				ATL3
	SEPT9		COX4I1				BCKDK
	SNX1		CYCS				CAMK2B
	SPTBN1		CYC1				CSNK2A1
	TLN1		DCPS				CENPE
	TNKS1BP1		DNM1L				CCT5
	TES		ELAC2				CHD4
	TJP1		FAM213A				CHD5
	TRIM25		GSTP1				CKMT1B
	TMOD3		GOLPH3				GAK
	TWF2		HEBP2				DRG1
	ZC3HAV1		HK1				DNM1L
			IDH2				EFL1
			IVD				EEF2
			LRPPRC				EIF5B
			LYPLA1				EPRS
			ME2				GUCY1B3
			MMP2				HSPA4
			MUT				HDGF
			MTCH2				HK1
			MPC2				ITPA
			MRPL1				ITPKB
			MRPS27				KIF2A
			MRPS31				MAST2
			MRPS9				MCM7
			MAPK3				MAPK3
			NNT				MSH2
			NFKB1				MYO5A
			OGDH				MYH11
			PPL				NUBP2
			PARP1				FARSA
			PCCB				PFKM
			PPP3CA				PGK1
			PTPMT1				PAICS
			PC				PCCB
			SCCPDH				PSMC2
			SSBP1				PSMC4
			SIRT5				PSMC6
			SLC25A3				PRKAR1A
			SLC25A6				PTPA
			SDHC				PC
			SUCLA2				RHOG
			SNCA				RRM1
			SNCB				SAR1A
			TXNL1				SEPT3
			TIMM50				SEPT5
			TMEM126A				SEPT8
			TAP1				SEPT9
			UBA1				SRP54
			VWA8				SUCLA2
							TARS
							THRAP3
							TOR1A
							TAP1
							TUBB6
							TTLL12
							UBE2L3
							UBE2L6
							UBE2O
							UBA1
							VPS4A
							VCP
							VWA8
	48		86		24		99		28
	Cell-Cell Adhesion		Mitochondrion		ECMO		Nucleotide Binding		mRNA Expression				Reactome Org_EMO		GO Hit
DDX6	1	DDX6	1	DDX6	0	DDX6	1	DDX6	0	3			COL18A1		CDH1
EPHA2	1	EPHA2	0	EPHA2	0	EPHA2	1	EPHA2	0	2			LAMA5		MMP2
OLA1	1	OLA1	0	OLA1	0	OLA1	1	OLA1	0	2			LAMB2		CD47
SH3GLB1	1	SH3GLB1	1	SH3GLB1	0	SH3GLB1	0	SH3GLB1	0	2			HSPG2		ACAN
CDH1	1	CDH1	0	CDH1	1	CDH1	0	CDH1	0	2			COL4A4		BGN
CLIC1	1	CLIC1	1	CLIC1	0	CLIC1	0	CLIC1	0	2			ITGB4		COL4A4
EEF2	1	EEF2	0	EEF2	0	EEF2	1	EEF2	0	2			ITGAM		COL6A2
PPL	1	PPL	1	PPL	0	PPL	0	PPL	0	2			TNC		COL14A1
PAICS	1	PAICS	0	PAICS	0	PAICS	1	PAICS	0	2			THBS1		COL16A1
SEPT9	1	SEPT9	0	SEPT9	0	SEPT9	1	SEPT9	0	2			CDH1		COL18A1
AFG3L2	0	AFG3L2	1	AFG3L2	0	AFG3L2	1	AFG3L2	0	2			CD47		FBLN1
ABCB6	0	ABCB6	1	ABCB6	0	ABCB6	1	ABCB6	0	2			LUM		HSPG2
ABCF2	0	ABCF2	1	ABCF2	0	ABCF2	1	ABCF2	0	2			COL16A1		ITGAM
NAXE	0	NAXE	1	NAXE	0	NAXE	1	NAXE	0	2			COL6A2		ITGB4
RAB32	0	RAB32	1	RAB32	0	RAB32	1	RAB32	0	2			MMP2		LAMA5
TRAP1	0	TRAP1	1	TRAP1	0	TRAP1	1	TRAP1	0	2			ACAN		LAMB2
AARS	0	AARS	1	AARS	0	AARS	1	AARS	0	2			COL14A1		LUM
BCKDK	0	BCKDK	1	BCKDK	0	BCKDK	1	BCKDK	0	2			FBLN1		MATN4
CKMT1B	0	CKMT1B	1	CKMT1B	0	CKMT1B	1	CKMT1B	0	2			PXDN		NCAN
DCPS	0	DCPS	1	DCPS	0	DCPS	0	DCPS	1	2			BGN		PXDN
DNM1L	0	DNM1L	1	DNM1L	0	DNM1L	1	DNM1L	0	2			NCAN		TNC
HK1	0	HK1	1	HK1	0	HK1	1	HK1	0	2			MATN4		THBS1
MAPK3	0	MAPK3	1	MAPK3	0	MAPK3	1	MAPK3	0	2			LAMA3		DDX6
PCCB	0	PCCB	1	PCCB	0	PCCB	1	PCCB	0	2			LAMC2		EPHA2
PC	0	PC	1	PC	0	PC	1	PC	0	2			LAMB3		OLA1
SUCLA2	0	SUCLA2	1	SUCLA2	0	SUCLA2	1	SUCLA2	0	2			COL7A1		SH3GLB1
TAP1	0	TAP1	1	TAP1	0	TAP1	1	TAP1	0	2			LAMA1		CLIC1
UBA1	0	UBA1	1	UBA1	0	UBA1	1	UBA1	0	2			LAMB1		EEF2
VWA8	0	VWA8	1	VWA8	0	VWA8	1	VWA8	0	2			LAMC1		PPL
DDX46	0	DDX46	0	DDX46	0	DDX46	1	DDX46	1	2			LAMA2		PAICS
DDX5	0	DDX5	0	DDX5	0	DDX5	1	DDX5	1	2			LAMA4		SEPT9
THRAP3	0	THRAP3	0	THRAP3	0	THRAP3	1	THRAP3	1	2			ITGA6		AFG3L2
ARFIP1	1	ARFIP1	0	ARFIP1	0	ARFIP1	0	ARFIP1	0	1			ITGB1		ABCB6
EPS8L2	1	EPS8L2	0	EPS8L2	0	EPS8L2	0	EPS8L2	0	1			LAMC3		ABCF2
NDRG1	1	NDRG1	0	NDRG1	0	NDRG1	0	NDRG1	0	1			NID1		NAXE
NOP56	1	NOP56	0	NOP56	0	NOP56	0	NOP56	0	1			NID2		RAB32
RANBP1	1	RANBP1	0	RANBP1	0	RANBP1	0	RANBP1	0	1			COL4A2		TRAP1
RANGAP1	1	RANGAP1	0	RANGAP1	0	RANGAP1	0	RANGAP1	0	1			COL4A1		AARS
SERBP1	1	SERBP1	0	SERBP1	0	SERBP1	0	SERBP1	0	1			COL4A5		BCKDK
USO1	1	USO1	0	USO1	0	USO1	0	USO1	0	1			COL4A3		CKMT1B
VAPA	1	VAPA	0	VAPA	0	VAPA	0	VAPA	0	1			COL4A6		DCPS
ABI1	1	ABI1	0	ABI1	0	ABI1	0	ABI1	0	1			ITGA2		DNM1L
ANXA1	1	ANXA1	0	ANXA1	0	ANXA1	0	ANXA1	0	1			ITGAV		HK1
ANXA2	1	ANXA2	0	ANXA2	0	ANXA2	0	ANXA2	0	1			ITGA7		MAPK3
CAPZA1	1	CAPZA1	0	CAPZA1	0	CAPZA1	0	CAPZA1	0	1			ITGA1		PCCB
CAPZB	1	CAPZB	0	CAPZB	0	CAPZB	0	CAPZB	0	1			ITGA3		PC
CAPG	1	CAPG	0	CAPG	0	CAPG	0	CAPG	0	1			FN1		SUCLA2
CADM3	1	CADM3	0	CADM3	0	CADM3	0	CADM3	0	1			ITGA4		TAP1
CTTN	1	CTTN	0	CTTN	0	CTTN	0	CTTN	0	1			ITGB3		UBA1
EPS15L1	1	EPS15L1	0	EPS15L1	0	EPS15L1	0	EPS15L1	0	1			ITGB6		VWA8
EPS15	1	EPS15	0	EPS15	0	EPS15	0	EPS15	0	1			ITGA8		DDX46
EEF1D	1	EEF1D	0	EEF1D	0	EEF1D	0	EEF1D	0	1			COL9A2		DDX5
EIF4G1	1	EIF4G1	0	EIF4G1	0	EIF4G1	0	EIF4G1	0	1			COL9A1		THRAP3
EIF4H	1	EIF4H	0	EIF4H	0	EIF4H	0	EIF4H	0	1			COL9A3		ARFIP1
EZR	1	EZR	0	EZR	0	EZR	0	EZR	0	1			ITGA11		EPS8L2
FLOT2	1	FLOT2	0	FLOT2	0	FLOT2	0	FLOT2	0	1			COL1A2		NDRG1
FMNL2	1	FMNL2	0	FMNL2	0	FMNL2	0	FMNL2	0	1			COL1A1		NOP56
HDLBP	1	HDLBP	0	HDLBP	0	HDLBP	0	HDLBP	0	1			ITGA10		RANBP1
MACF1	1	MACF1	0	MACF1	0	MACF1	0	MACF1	0	1			COL2A1		RANGAP1
PCBP1	1	PCBP1	0	PCBP1	0	PCBP1	0	PCBP1	0	1			KDR		SERBP1
SNX1	1	SNX1	0	SNX1	0	SNX1	0	SNX1	0	1			ITGB2		USO1
SPTBN1	1	SPTBN1	0	SPTBN1	0	SPTBN1	0	SPTBN1	0	1			JAM3		VAPA
TLN1	1	TLN1	0	TLN1	0	TLN1	0	TLN1	0	1			ITGB5		ABI1
TNKS1BP1	1	TNKS1BP1	0	TNKS1BP1	0	TNKS1BP1	0	TNKS1BP1	0	1			SPP1		ANXA1
TES	1	TES	0	TES	0	TES	0	TES	0	1			F11R		ANXA2
TJP1	1	TJP1	0	TJP1	0	TJP1	0	TJP1	0	1			ITGAL		CAPZA1
TRIM25	1	TRIM25	0	TRIM25	0	TRIM25	0	TRIM25	0	1			CD44		CAPZB
TMOD3	1	TMOD3	0	TMOD3	0	TMOD3	0	TMOD3	0	1			IBSP		CAPG
TWF2	1	TWF2	0	TWF2	0	TWF2	0	TWF2	0	1			VWF		CADM3
ZC3HAV1	1	ZC3HAV1	0	ZC3HAV1	0	ZC3HAV1	0	ZC3HAV1	0	1			ITGA9		CTTN
HACD3	0	HACD3	1	HACD3	0	HACD3	0	HACD3	0	1			ITGA5		EPS15L1
ABAT	0	ABAT	1	ABAT	0	ABAT	0	ABAT	0	1			ITGAX		EPS15
ATP5D	0	ATP5D	1	ATP5D	0	ATP5D	0	ATP5D	0	1			JAM2		EEF1D
DNAJA3	0	DNAJA3	1	DNAJA3	0	DNAJA3	0	DNAJA3	0	1			VCAM1		EIF4G1
DNAJC5	0	DNAJC5	1	DNAJC5	0	DNAJC5	0	DNAJC5	0	1			FBN1		EIF4H
FKBP4	0	FKBP4	1	FKBP4	0	FKBP4	0	FKBP4	0	1			ITGB7		EZR
NMT1	0	NMT1	1	NMT1	0	NMT1	0	NMT1	0	1			ITGAE		FLOT2
NDUFS1	0	NDUFS1	1	NDUFS1	0	NDUFS1	0	NDUFS1	0	1			AGRN		FMNL2
NDUFS2	0	NDUFS2	1	NDUFS2	0	NDUFS2	0	NDUFS2	0	1			COL13A1		HDLBP
NDUFS5	0	NDUFS5	1	NDUFS5	0	NDUFS5	0	NDUFS5	0	1			COL10A1		MACF1
RANBP2	0	RANBP2	1	RANBP2	0	RANBP2	0	RANBP2	0	1			COMP		PCBP1
ABHD10	0	ABHD10	1	ABHD10	0	ABHD10	0	ABHD10	0	1			COL8A1		SNX1
ACO2	0	ACO2	1	ACO2	0	ACO2	0	ACO2	0	1			COL8A2		SPTBN1
ACBD3	0	ACBD3	1	ACBD3	0	ACBD3	0	ACBD3	0	1			COL3A1		TLN1
ACADSB	0	ACADSB	1	ACADSB	0	ACADSB	0	ACADSB	0	1			COL6A5		TNKS1BP1
ACYP2	0	ACYP2	1	ACYP2	0	ACYP2	0	ACYP2	0	1			COL6A6		TES
ALDH1L1	0	ALDH1L1	1	ALDH1L1	0	ALDH1L1	0	ALDH1L1	0	1			COL6A3		TJP1
ANXA6	0	ANXA6	1	ANXA6	0	ANXA6	0	ANXA6	0	1			COL6A1		TRIM25
AIFM1	0	AIFM1	1	AIFM1	0	AIFM1	0	AIFM1	0	1			COL5A3		TMOD3
BCAT1	0	BCAT1	1	BCAT1	0	BCAT1	0	BCAT1	0	1			COL5A2		TWF2
CAT	0	CAT	1	CAT	0	CAT	0	CAT	0	1			COL5A1		ZC3HAV1
C12orf10	0	C12orf10	1	C12orf10	0	C12orf10	0	C12orf10	0	1			ITGA2B		HACD3
CS	0	CS	1	CS	0	CS	0	CS	0	1			BSG		ABAT
CLTC	0	CLTC	1	CLTC	0	CLTC	0	CLTC	0	1			FGA		ATP5D
CHCHD6	0	CHCHD6	1	CHCHD6	0	CHCHD6	0	CHCHD6	0	1			FGB		DNAJA3
COX4I1	0	COX4I1	1	COX4I1	0	COX4I1	0	COX4I1	0	1			FGG		DNAJC5
CYCS	0	CYCS	1	CYCS	0	CYCS	0	CYCS	0	1			VTN		FKBP4
CYC1	0	CYC1	1	CYC1	0	CYC1	0	CYC1	0	1			ITGB8		NMT1
ELAC2	0	ELAC2	1	ELAC2	0	ELAC2	0	ELAC2	0	1			ICAM1		NDUFS1
FAM213A	0	FAM213A	1	FAM213A	0	FAM213A	0	FAM213A	0	1			ICAM3		NDUFS2
GSTP1	0	GSTP1	1	GSTP1	0	GSTP1	0	GSTP1	0	1			ICAM4		NDUFS5
GOLPH3	0	GOLPH3	1	GOLPH3	0	GOLPH3	0	GOLPH3	0	1			ICAM5		RANBP2
HEBP2	0	HEBP2	1	HEBP2	0	HEBP2	0	HEBP2	0	1			ICAM2		ABHD10
IDH2	0	IDH2	1	IDH2	0	IDH2	0	IDH2	0	1			ITGAD		ACO2
IVD	0	IVD	1	IVD	0	IVD	0	IVD	0	1			PECAM1		ACBD3
LRPPRC	0	LRPPRC	1	LRPPRC	0	LRPPRC	0	LRPPRC	0	1			COL23A1		ACADSB
LYPLA1	0	LYPLA1	1	LYPLA1	0	LYPLA1	0	LYPLA1	0	1			MADCAM1		ACYP2
ME2	0	ME2	1	ME2	0	ME2	0	ME2	0	1			SCUBE3		ALDH1L1
MMP2	0	MMP2	1	MMP2	0	MMP2	0	MMP2	0	1			SCUBE1		ANXA6
MUT	0	MUT	1	MUT	0	MUT	0	MUT	0	1			MMP13		AIFM1
MTCH2	0	MTCH2	1	MTCH2	0	MTCH2	0	MTCH2	0	1			MMP9		BCAT1
MPC2	0	MPC2	1	MPC2	0	MPC2	0	MPC2	0	1			MMP12		CAT
MRPL1	0	MRPL1	1	MRPL1	0	MRPL1	0	MRPL1	0	1			FBN3		C12orf10
MRPS27	0	MRPS27	1	MRPS27	0	MRPS27	0	MRPS27	0	1			FBN2		CS
MRPS31	0	MRPS31	1	MRPS31	0	MRPS31	0	MRPS31	0	1			CTSS		CLTC
MRPS9	0	MRPS9	1	MRPS9	0	MRPS9	0	MRPS9	0	1			MMP7		CHCHD6
NNT	0	NNT	1	NNT	0	NNT	0	NNT	0	1			MMP3		COX4I1
NFKB1	0	NFKB1	1	NFKB1	0	NFKB1	0	NFKB1	0	1			CTSK		CYCS
OGDH	0	OGDH	1	OGDH	0	OGDH	0	OGDH	0	1			CTSV		CYC1
PARP1	0	PARP1	1	PARP1	0	PARP1	0	PARP1	0	1			ADAMTS18		ELAC2
PPP3CA	0	PPP3CA	1	PPP3CA	0	PPP3CA	0	PPP3CA	0	1			ADAMTS1		FAM213A
PTPMT1	0	PTPMT1	1	PTPMT1	0	PTPMT1	0	PTPMT1	0	1			ADAMTS16		GSTP1
SCCPDH	0	SCCPDH	1	SCCPDH	0	SCCPDH	0	SCCPDH	0	1			ADAMTS9		GOLPH3
SSBP1	0	SSBP1	1	SSBP1	0	SSBP1	0	SSBP1	0	1			ADAMTS8		HEBP2
SIRT5	0	SIRT5	1	SIRT5	0	SIRT5	0	SIRT5	0	1			ADAMTS4		IDH2
SLC25A3	0	SLC25A3	1	SLC25A3	0	SLC25A3	0	SLC25A3	0	1			ADAMTS5		IVD
SLC25A6	0	SLC25A6	1	SLC25A6	0	SLC25A6	0	SLC25A6	0	1			MMP19		LRPPRC
SDHC	0	SDHC	1	SDHC	0	SDHC	0	SDHC	0	1			PLG		LYPLA1
SNCA	0	SNCA	1	SNCA	0	SNCA	0	SNCA	0	1			CTSG		ME2
SNCB	0	SNCB	1	SNCB	0	SNCB	0	SNCB	0	1			COL11A1		MUT
TXNL1	0	TXNL1	1	TXNL1	0	TXNL1	0	TXNL1	0	1			COL11A2		MTCH2
TIMM50	0	TIMM50	1	TIMM50	0	TIMM50	0	TIMM50	0	1			CTSL		MPC2
TMEM126A	0	TMEM126A	1	TMEM126A	0	TMEM126A	0	TMEM126A	0	1			CTSB		MRPL1
NT5C2	0	NT5C2	0	NT5C2	0	NT5C2	1	NT5C2	0	1			MMP20		MRPS27
ARL3	0	ARL3	0	ARL3	0	ARL3	1	ARL3	0	1			MMP10		MRPS31
AAK1	0	AAK1	0	AAK1	0	AAK1	1	AAK1	0	1			MMP1		MRPS9
ACTR1A	0	ACTR1A	0	ACTR1A	0	ACTR1A	1	ACTR1A	0	1			TMPRSS6		NNT
ABCD3	0	ABCD3	0	ABCD3	0	ABCD3	1	ABCD3	0	1			MMP14		NFKB1
ATP13A1	0	ATP13A1	0	ATP13A1	0	ATP13A1	1	ATP13A1	0	1			MMP8		OGDH
ATP1A2	0	ATP1A2	0	ATP1A2	0	ATP1A2	1	ATP1A2	0	1			COL19A1		PARP1
ATP2A2	0	ATP2A2	0	ATP2A2	0	ATP2A2	1	ATP2A2	0	1			PRSS2		PPP3CA
CTPS1	0	CTPS1	0	CTPS1	0	CTPS1	1	CTPS1	0	1			ADAM17		PTPMT1
COASY	0	COASY	0	COASY	0	COASY	1	COASY	0	1			ADAM10		SCCPDH
DDX42	0	DDX42	0	DDX42	0	DDX42	1	DDX42	0	1			ADAM9		SSBP1
GNL1	0	GNL1	0	GNL1	0	GNL1	1	GNL1	0	1			COL17A1		SIRT5
GNAI3	0	GNAI3	0	GNAI3	0	GNAI3	1	GNAI3	0	1			ELANE		SLC25A3
NAGK	0	NAGK	0	NAGK	0	NAGK	1	NAGK	0	1			CTSD		SLC25A6
RAD50	0	RAD50	0	RAD50	0	RAD50	1	RAD50	0	1			MMP15		SDHC
RALB	0	RALB	0	RALB	0	RALB	1	RALB	0	1			FURIN		SNCA
RECQL	0	RECQL	0	RECQL	0	RECQL	1	RECQL	0	1			COL12A1		SNCB
ROCK2	0	ROCK2	0	ROCK2	0	ROCK2	1	ROCK2	0	1			PHYKPL		TXNL1
SRPRA	0	SRPRA	0	SRPRA	0	SRPRA	1	SRPRA	0	1			COL25A1		TIMM50
SMARCA5	0	SMARCA5	0	SMARCA5	0	SMARCA5	1	SMARCA5	0	1			COL26A1		TMEM126A
TAOK1	0	TAOK1	0	TAOK1	0	TAOK1	1	TAOK1	0	1			COL15A1		NT5C2
XRCC6	0	XRCC6	0	XRCC6	0	XRCC6	1	XRCC6	0	1			MMP11		ARL3
YES1	0	YES1	0	YES1	0	YES1	1	YES1	0	1			A2M		AAK1
ACSL3	0	ACSL3	0	ACSL3	0	ACSL3	1	ACSL3	0	1			ELN		ACTR1A
ATL3	0	ATL3	0	ATL3	0	ATL3	1	ATL3	0	1			ADAM8		ABCD3
CAMK2B	0	CAMK2B	0	CAMK2B	0	CAMK2B	1	CAMK2B	0	1			TLL2		ATP13A1
CSNK2A1	0	CSNK2A1	0	CSNK2A1	0	CSNK2A1	1	CSNK2A1	0	1			TLL1		ATP1A2
CENPE	0	CENPE	0	CENPE	0	CENPE	1	CENPE	0	1			BMP1		ATP2A2
CCT5	0	CCT5	0	CCT5	0	CCT5	1	CCT5	0	1			MMP25		CTPS1
CHD4	0	CHD4	0	CHD4	0	CHD4	1	CHD4	0	1			MMP24		COASY
CHD5	0	CHD5	0	CHD5	0	CHD5	1	CHD5	0	1			MMP17		DDX42
GAK	0	GAK	0	GAK	0	GAK	1	GAK	0	1			MMP16		GNL1
DRG1	0	DRG1	0	DRG1	0	DRG1	1	DRG1	0	1			PRSS1		GNAI3
EFL1	0	EFL1	0	EFL1	0	EFL1	1	EFL1	0	1			CTRB1		NAGK
EIF5B	0	EIF5B	0	EIF5B	0	EIF5B	1	EIF5B	0	1			KLKB1		RAD50
EPRS	0	EPRS	0	EPRS	0	EPRS	1	EPRS	0	1			KLK2		RALB
GUCY1B3	0	GUCY1B3	0	GUCY1B3	0	GUCY1B3	1	GUCY1B3	0	1			TIMP2		RECQL
HSPA4	0	HSPA4	0	HSPA4	0	HSPA4	1	HSPA4	0	1			CMA1		ROCK2
HDGF	0	HDGF	0	HDGF	0	HDGF	1	HDGF	0	1			TPSAB1		SRPRA
ITPA	0	ITPA	0	ITPA	0	ITPA	1	ITPA	0	1			SPOCK3		SMARCA5
ITPKB	0	ITPKB	0	ITPKB	0	ITPKB	1	ITPKB	0	1			TIMP1		TAOK1
KIF2A	0	KIF2A	0	KIF2A	0	KIF2A	1	KIF2A	0	1			CTRB2		XRCC6
MAST2	0	MAST2	0	MAST2	0	MAST2	1	MAST2	0	1			OPTC		YES1
MCM7	0	MCM7	0	MCM7	0	MCM7	1	MCM7	0	1			NCSTN		ACSL3
MSH2	0	MSH2	0	MSH2	0	MSH2	1	MSH2	0	1			PSEN1		ATL3
MYO5A	0	MYO5A	0	MYO5A	0	MYO5A	1	MYO5A	0	1			HTRA1		CAMK2B
MYH11	0	MYH11	0	MYH11	0	MYH11	1	MYH11	0	1			CAPNS2		CSNK2A1
NUBP2	0	NUBP2	0	NUBP2	0	NUBP2	1	NUBP2	0	1			CAPNS1		CENPE
FARSA	0	FARSA	0	FARSA	0	FARSA	1	FARSA	0	1			CAPN9		CCT5
PFKM	0	PFKM	0	PFKM	0	PFKM	1	PFKM	0	1			CAPN14		CHD4
PGK1	0	PGK1	0	PGK1	0	PGK1	1	PGK1	0	1			CAPN5		CHD5
PSMC2	0	PSMC2	0	PSMC2	0	PSMC2	1	PSMC2	0	1			CAPN3		GAK
PSMC4	0	PSMC4	0	PSMC4	0	PSMC4	1	PSMC4	0	1			CAPN10		DRG1
PSMC6	0	PSMC6	0	PSMC6	0	PSMC6	1	PSMC6	0	1			CAPN11		EFL1
PRKAR1A	0	PRKAR1A	0	PRKAR1A	0	PRKAR1A	1	PRKAR1A	0	1			CAPN13		EIF5B
PTPA	0	PTPA	0	PTPA	0	PTPA	1	PTPA	0	1			CAPN15		EPRS
RHOG	0	RHOG	0	RHOG	0	RHOG	1	RHOG	0	1			CAPN6		GUCY1B3
RRM1	0	RRM1	0	RRM1	0	RRM1	1	RRM1	0	1			CAPN8		HSPA4
SAR1A	0	SAR1A	0	SAR1A	0	SAR1A	1	SAR1A	0	1			CAPN7		HDGF
SEPT3	0	SEPT3	0	SEPT3	0	SEPT3	1	SEPT3	0	1			CAPN12		ITPA
SEPT5	0	SEPT5	0	SEPT5	0	SEPT5	1	SEPT5	0	1			CAPN2		ITPKB
SEPT8	0	SEPT8	0	SEPT8	0	SEPT8	1	SEPT8	0	1			CAPN1		KIF2A
SRP54	0	SRP54	0	SRP54	0	SRP54	1	SRP54	0	1			CAST		MAST2
TARS	0	TARS	0	TARS	0	TARS	1	TARS	0	1			BCAN		MCM7
TOR1A	0	TOR1A	0	TOR1A	0	TOR1A	1	TOR1A	0	1			CASP3		MSH2
TUBB6	0	TUBB6	0	TUBB6	0	TUBB6	1	TUBB6	0	1			ADAM15		MYO5A
TTLL12	0	TTLL12	0	TTLL12	0	TTLL12	1	TTLL12	0	1			DCN		MYH11
UBE2L3	0	UBE2L3	0	UBE2L3	0	UBE2L3	1	UBE2L3	0	1			KLK7		NUBP2
UBE2L6	0	UBE2L6	0	UBE2L6	0	UBE2L6	1	UBE2L6	0	1			TGFB1		FARSA
UBE2O	0	UBE2O	0	UBE2O	0	UBE2O	1	UBE2O	0	1			LTBP4		PFKM
VPS4A	0	VPS4A	0	VPS4A	0	VPS4A	1	VPS4A	0	1			LTBP3		PGK1
VCP	0	VCP	0	VCP	0	VCP	1	VCP	0	1			LTBP2		PSMC2
CD47	0	CD47	0	CD47	1	CD47	0	CD47	0	1			LTBP1		PSMC4
ACAN	0	ACAN	0	ACAN	1	ACAN	0	ACAN	0	1			MFAP3		PSMC6
BGN	0	BGN	0	BGN	1	BGN	0	BGN	0	1			MFAP1		PRKAR1A
COL4A4	0	COL4A4	0	COL4A4	1	COL4A4	0	COL4A4	0	1			MFAP4		PTPA
COL6A2	0	COL6A2	0	COL6A2	1	COL6A2	0	COL6A2	0	1			EMILIN3		RHOG
COL14A1	0	COL14A1	0	COL14A1	1	COL14A1	0	COL14A1	0	1			EMILIN2		RRM1
COL16A1	0	COL16A1	0	COL16A1	1	COL16A1	0	COL16A1	0	1			EMILIN1		SAR1A
COL18A1	0	COL18A1	0	COL18A1	1	COL18A1	0	COL18A1	0	1			MFAP2		SEPT3
ECM2	0	ECM2	0	ECM2	1	ECM2	0	ECM2	0	1			MFAP5		SEPT5
FBLN1	0	FBLN1	0	FBLN1	1	FBLN1	0	FBLN1	0	1			EFEMP1		SEPT8
HSPG2	0	HSPG2	0	HSPG2	1	HSPG2	0	HSPG2	0	1			FBLN2		SRP54
ITGAM	0	ITGAM	0	ITGAM	1	ITGAM	0	ITGAM	0	1			FBLN5		TARS
ITGB4	0	ITGB4	0	ITGB4	1	ITGB4	0	ITGB4	0	1			EFEMP2		TOR1A
LAMA5	0	LAMA5	0	LAMA5	1	LAMA5	0	LAMA5	0	1			TGFB2		TUBB6
LAMB2	0	LAMB2	0	LAMB2	1	LAMB2	0	LAMB2	0	1			TGFB3		TTLL12
LUM	0	LUM	0	LUM	1	LUM	0	LUM	0	1			GDF5		UBE2L3
MATN4	0	MATN4	0	MATN4	1	MATN4	0	MATN4	0	1			BMP2		UBE2L6
NPNT	0	NPNT	0	NPNT	1	NPNT	0	NPNT	0	1			BMP4		UBE2O
NCAN	0	NCAN	0	NCAN	1	NCAN	0	NCAN	0	1			BMP7		VPS4A
PXDN	0	PXDN	0	PXDN	1	PXDN	0	PXDN	0	1			BMP10		VCP
RECK	0	RECK	0	RECK	1	RECK	0	RECK	0	1			LOXL3		ECM2
TNC	0	TNC	0	TNC	1	TNC	0	TNC	0	1			LOXL2		NPNT
THBS1	0	THBS1	0	THBS1	1	THBS1	0	THBS1	0	1			LOXL4		RECK
ALYREF	0	ALYREF	0	ALYREF	0	ALYREF	0	ALYREF	1	1			LOXL1		ALYREF
KHDRBS1	0	KHDRBS1	0	KHDRBS1	0	KHDRBS1	0	KHDRBS1	1	1			LOX		KHDRBS1
RBM10	0	RBM10	0	RBM10	0	RBM10	0	RBM10	1	1			COL24A1		RBM10
RBM17	0	RBM17	0	RBM17	0	RBM17	0	RBM17	1	1			COL27A1		RBM17
RBM39	0	RBM39	0	RBM39	0	RBM39	0	RBM39	1	1			PLEC		RBM39
RNMT	0	RNMT	0	RNMT	0	RNMT	0	RNMT	1	1			DST		RNMT
SNU13	0	SNU13	0	SNU13	0	SNU13	0	SNU13	1	1			CD151		SNU13
SON	0	SON	0	SON	0	SON	0	SON	1	1			PCOLCE		SON
U2AF1	0	U2AF1	0	U2AF1	0	U2AF1	0	U2AF1	1	1			PLOD3		U2AF1
U2AF2	0	U2AF2	0	U2AF2	0	U2AF2	0	U2AF2	1	1			PLOD2		U2AF2
CPSF1	0	CPSF1	0	CPSF1	0	CPSF1	0	CPSF1	1	1			PLOD1		CPSF1
HNRNPA2B1	0	HNRNPA2B1	0	HNRNPA2B1	0	HNRNPA2B1	0	HNRNPA2B1	1	1			COL28A1		HNRNPA2B1
NUDT21	0	NUDT21	0	NUDT21	0	NUDT21	0	NUDT21	1	1			COL22A1		NUDT21
PDE12	0	PDE12	0	PDE12	0	PDE12	0	PDE12	1	1			COL21A1		PDE12
PNN	0	PNN	0	PNN	0	PNN	0	PNN	1	1			COL20A1		PNN
SRRM1	0	SRRM1	0	SRRM1	0	SRRM1	0	SRRM1	1	1			P4HA2		SRRM1
SRSF1	0	SRSF1	0	SRSF1	0	SRSF1	0	SRSF1	1	1			P4HA1		SRSF1
SRSF10	0	SRSF10	0	SRSF10	0	SRSF10	0	SRSF10	1	1			P4HA3		SRSF10
SNRPE	0	SNRPE	0	SNRPE	0	SNRPE	0	SNRPE	1	1			P4HB		SNRPE
SF1	0	SF1	0	SF1	0	SF1	0	SF1	1	1			ADAMTS3		SF1
SF3B4	0	SF3B4	0	SF3B4	0	SF3B4	0	SF3B4	1	1			ADAMTS2		SF3B4
SART1	0	SART1	0	SART1	0	SART1	0	SART1	1	1			ADAMTS14		SART1
SYNCRIP	0	SYNCRIP	0	SYNCRIP	0	SYNCRIP	0	SYNCRIP	1	1			P3H1		SYNCRIP
TRA2B	0	TRA2B	0	TRA2B	0	TRA2B	0	TRA2B	1	1			PPIB		TRA2B
													CRTAP
													SERPINH1
													P3H3
													P3H2
													COLGALT1
													COLGALT2
													PCOLCE2
													CEACAM1
													CEACAM6
													CEACAM8
													DMD
													DAG1
													NRXN1
													PDGFB
													FGF2
													PDGFA
													TTR
													NTN4
													DDR2
													SDC1
													SDC4
													PRKCA
													ACTN1
													TRAPPC4
													SDC2
													CASK
													SDC3
													DDR1
													ADAM12
													ADAM19
													SH3PXD2A
													DMP1
													DSPP
													SERPINE1
													ASPN
													FMOD
													PTPRS
													NCAM1
													TNXB
													TNN
													TNR
													VCAN
													LRP4
													MUSK
													APP
													SPARC
													MATN1
													MATN3
													HAPLN1

## Sheet: Comparison
Phosphoproteome Comparison
CCA		Phospho			ECMO		Phospho		mRNA_P		Phospho
OLA1		OLA1			COL16A1		SRSF10		THRAP3		OLA1
EEF2		EEF1D			ECM2		CTTN		KHDRBS1		AP1B1
SEPT9		AP1B1			HSPG2		NBAS		RBM10		RANBP2
NDRG1		RANBP2			CDH1		OLA1		RBM17		U2AF2
NOP56		U2AF2			CD47		EEF1D		RBM39		HIST1H1B
SERBP1		HIST1H1B			ACAN		AP1B1		SON		ANXA2
ABI1		SPTBN1			BGN		RANBP2		U2AF2		PXN
ANXA2		SRSF10			COL4A4		U2AF2		PNN		EIF4G1
CTTN		NPM1			COL6A2		HIST1H1B		SRRM1		DAB2
EPS15		CTTN			COL14A1		SPTBN1		SRSF1		EEF2
EEF1D		ANXA2			COL18A1		NPM1		SRSF10		HMGA1
EIF4G1		NBAS			FBLN1		ANXA2		SF1		SH3KBP1
FMNL2		AAK1			ITGAM		AAK1		TRA2B		UBE2O
MACF1		PXN			ITGB4		PXN		DCPS		SRSF10
SPTBN1		MIA2			LAMA5		MIA2		DDX46		CTTN
TNKS1BP1		COPB2			LAMB2		COPB2		DDX5		NBAS
TJP1		SF1			LUM		SF1		ALYREF		EEF1D
ZC3HAV1		DSP			MATN4		DSP		RNMT		SPTBN1
DDX6		EIF4G1			NPNT		EIF4G1		SNU13		NPM1
EPHA2		DAB2			NCAN		DAB2		U2AF1		AAK1
SH3GLB1		EEF2			PXDN		EEF2		CPSF1		MIA2
CDH1		HMGA1			RECK		HMGA1		HNRNPA2B1		COPB2
CLIC1		EIF3G			TNC		EIF3G		NUDT21		SF1
PPL		SH3KBP1			THBS1		SH3KBP1		PDE12		DSP
PAICS		IGF2R					IGF2R		SNRPE		EIF3G
ARFIP1		TJP1					TJP1		SF3B4		IGF2R
EPS8L2		AHSG					AHSG		SART1		TJP1
RANBP1		UBE2O					UBE2O		SYNCRIP		AHSG
RANGAP1		CALU					CALU				CALU
USO1		RBM10					RBM10				RBM10
VAPA		DYNC1I2					DYNC1I2				DYNC1I2
ANXA1		SRRM1					SRRM1				SRRM1
CAPZA1		EPRS					EPRS				EPRS
CAPZB		SRSF1					SRSF1				SRSF1
CAPG		NCAM1					NCAM1				NCAM1
CADM3		EIF5B					EIF5B				EIF5B
EPS15L1		HLA-A					HLA-A				HLA-A
EIF4H		MYH11					MYH11				MYH11
EZR		HUWE1					HUWE1				HUWE1
FLOT2		SEC61B					SEC61B				SEC61B
HDLBP		EPS15					EPS15				EPS15
PCBP1		ALB					ALB				ALB
SNX1		RBM17					RBM17				RBM17
TLN1		MRC2					MRC2				MRC2
TES		TRA2B					TRA2B				TRA2B
TRIM25		STIM1					STIM1				STIM1
TMOD3		ATP2A2					ATP2A2				ATP2A2
TWF2		ACBD3					ACBD3				ACBD3
		MAP4					MAP4				MAP4
		EPB41L1					EPB41L1				EPB41L1
		TNS1					TNS1				TNS1
		SYNJ1					SYNJ1				SYNJ1
		ANK2					ANK2				ANK2
		RTN4					RTN4				RTN4
		HNRNPK					HNRNPK				HNRNPK
		EPB41					EPB41				EPB41
		KLC1					KLC1				KLC1
		EPB41L2					EPB41L2				EPB41L2
		SPTAN1					SPTAN1				SPTAN1
		GSE1					GSE1				GSE1
		ZYX					ZYX				ZYX
		SORBS1					SORBS1				SORBS1
		DCLK1					DCLK1				DCLK1
		TMPO					TMPO				TMPO
		HNRNPC					HNRNPC				HNRNPC
		LMNA					LMNA				LMNA
		CALD1					CALD1				CALD1
		MXRA7					MXRA7				MXRA7
		YAP1					YAP1				YAP1
		PRKCDBP					PRKCDBP				PRKCDBP
		PSIP1					PSIP1				PSIP1
		TXLNA					TXLNA				TXLNA
		SCRIB					SCRIB				SCRIB
		DENND4A					DENND4A				DENND4A
		ZNF326					ZNF326				ZNF326
		JUP					JUP				JUP
		MAP1A					MAP1A				MAP1A
		ITGA5					ITGA5				ITGA5
		CLASP1					CLASP1				CLASP1
		ARHGEF2					ARHGEF2				ARHGEF2
		TCOF1					TCOF1				TCOF1
		CDK11B					CDK11B				CDK11B
		PABPC4					PABPC4				PABPC4
		NRDC					NRDC				NRDC
		PLXDC2					PLXDC2				PLXDC2
		TSC2					TSC2				TSC2
		COL3A1					COL3A1				COL3A1
		PPP1CC					PPP1CC				PPP1CC
		DDX54					DDX54				DDX54
		PNPLA6					PNPLA6				PNPLA6
		USP39					USP39				USP39
		WDR20					WDR20				WDR20
		ALDOA					ALDOA				ALDOA
		PGM5					PGM5				PGM5
		BCAS3					BCAS3				BCAS3
		SNX24					SNX24				SNX24
		SP100					SP100				SP100
		NUMA1					NUMA1				NUMA1
		PKN2					PKN2				PKN2
		PHLDB1					PHLDB1				PHLDB1
		RAB4B					RAB4B				RAB4B
		LPAR1					LPAR1				LPAR1
		KIF21A					KIF21A				KIF21A
		EXOC7					EXOC7				EXOC7
		LAMTOR5					LAMTOR5				LAMTOR5
		SNRNP200					SNRNP200				SNRNP200
		ZC3H18					ZC3H18				ZC3H18
		IDH3A					IDH3A				IDH3A
		SYNPO2					SYNPO2				SYNPO2
		PRKACB					PRKACB				PRKACB
		NHSL1					NHSL1				NHSL1
		CKAP4					CKAP4				CKAP4
		ANKRD35					ANKRD35				ANKRD35
		TOR1AIP1					TOR1AIP1				TOR1AIP1
		ABHD16A					ABHD16A				ABHD16A
		FOXK1					FOXK1				FOXK1
		ARFGAP2					ARFGAP2				ARFGAP2
		COPA					COPA				COPA
		KRT13					KRT13				KRT13
		NUP155					NUP155				NUP155
		AMPD2					AMPD2				AMPD2
		EMD					EMD				EMD
		EPN1					EPN1				EPN1
		ABI3BP					ABI3BP				ABI3BP
		RBM15B					RBM15B				RBM15B
		EPN2					EPN2				EPN2
		SNRPA					SNRPA				SNRPA
		LEMD2					LEMD2				LEMD2
		SERBP1					SERBP1				SERBP1
		SMCHD1					SMCHD1				SMCHD1
		DYNC1LI1					DYNC1LI1				DYNC1LI1
		FKBP5					FKBP5				FKBP5
		PRKAR2A					PRKAR2A				PRKAR2A
		PLEKHH2					PLEKHH2				PLEKHH2
		ARHGAP9					ARHGAP9				ARHGAP9
		RPS6KA4					RPS6KA4				RPS6KA4
		ABCF1					ABCF1				ABCF1
		CANX					CANX				CANX
		HNRNPA3					HNRNPA3				HNRNPA3
		SEC62					SEC62				SEC62
		DISP2					DISP2				DISP2
		PDAP1					PDAP1				PDAP1
		SLC23A2					SLC23A2				SLC23A2
		RBM5					RBM5				RBM5
		FMNL3					FMNL3				FMNL3
		TPMT					TPMT				TPMT
		GOLGA4					GOLGA4				GOLGA4
		AHNAK2					AHNAK2				AHNAK2
		PLEKHA4					PLEKHA4				PLEKHA4
		NELFB					NELFB				NELFB
		CCDC86					CCDC86				CCDC86
		RAB3IL1					RAB3IL1				RAB3IL1
		BZW2					BZW2				BZW2
		CTNNA1					CTNNA1				CTNNA1
		ALPL					ALPL				ALPL
		SLC26A2					SLC26A2				SLC26A2
		SNTB2					SNTB2				SNTB2
		PPIG					PPIG				PPIG
		PGRMC2					PGRMC2				PGRMC2
		DPYSL3					DPYSL3				DPYSL3
		PSD4					PSD4				PSD4
		FLNA					FLNA				FLNA
		SLK					SLK				SLK
		EIF4G3					EIF4G3				EIF4G3
		FARP1					FARP1				FARP1
		PHC3					PHC3				PHC3
		MAP7D1					MAP7D1				MAP7D1
		FAM65B					FAM65B				FAM65B
		NEDD4L					NEDD4L				NEDD4L
		UHRF2					UHRF2				UHRF2
		ARHGAP17					ARHGAP17				ARHGAP17
		ARID1A					ARID1A				ARID1A
		VCAN					VCAN				VCAN
		IGHV3-43D					IGHV3-43D				IGHV3-43D
		PSMA3					PSMA3				PSMA3
		GPRC5C					GPRC5C				GPRC5C
		TCEAL5					TCEAL5				TCEAL5
		FAM134A					FAM134A				FAM134A
		AKAP11					AKAP11				AKAP11
		CHI3L1					CHI3L1				CHI3L1
		GAB2					GAB2				GAB2
		ARFGEF2					ARFGEF2				ARFGEF2
		NIPBL					NIPBL				NIPBL
		KLC4					KLC4				KLC4
		ALS2					ALS2				ALS2
		PELP1					PELP1				PELP1
		CLNS1A					CLNS1A				CLNS1A
		SMARCA2					SMARCA2				SMARCA2
		GAPDH					GAPDH				GAPDH
		FAM120A					FAM120A				FAM120A
		PCNP					PCNP				PCNP
		CLIC6					CLIC6				CLIC6
		CIC					CIC				CIC
		SRRM2					SRRM2				SRRM2
		SLC8A2					SLC8A2				SLC8A2
		TNS2					TNS2				TNS2
		MAP3K7					MAP3K7				MAP3K7
		FMNL2					FMNL2				FMNL2
		SH3BP4					SH3BP4				SH3BP4
		WNK1					WNK1				WNK1
		NACA					NACA				NACA
		DOK3					DOK3				DOK3
		CTR9					CTR9				CTR9
		MAP2K2					MAP2K2				MAP2K2
		EIF4G2					EIF4G2				EIF4G2
		TMEM100					TMEM100				TMEM100
		HNRNPA0					HNRNPA0				HNRNPA0
		NUMBL					NUMBL				NUMBL
		SLC4A4					SLC4A4				SLC4A4
		CASK					CASK				CASK
		ABI1					ABI1				ABI1
		PDLIM4					PDLIM4				PDLIM4
		PLA2G4A					PLA2G4A				PLA2G4A
		SH3PXD2A					SH3PXD2A				SH3PXD2A
		RPL23A					RPL23A				RPL23A
		DOCK2					DOCK2				DOCK2
		LAMA3					LAMA3				LAMA3
		EXOC4					EXOC4				EXOC4
		TOP2A					TOP2A				TOP2A
		SDPR					SDPR				SDPR
		PARVA					PARVA				PARVA
		PEA15					PEA15				PEA15
		MARCKSL1					MARCKSL1				MARCKSL1
		COL17A1					COL17A1				COL17A1
		TLN2					TLN2				TLN2
		TOE1					TOE1				TOE1
		CCT7					CCT7				CCT7
		ZC3H4					ZC3H4				ZC3H4
		FIP1L1					FIP1L1				FIP1L1
		TMEM87A					TMEM87A				TMEM87A
		BAG3					BAG3				BAG3
		HSF1					HSF1				HSF1
		FGA					FGA				FGA
		TPI1					TPI1				TPI1
		ESYT2					ESYT2				ESYT2
		NEFM					NEFM				NEFM
		SP110					SP110				SP110
		COL1A1					COL1A1				COL1A1
		USP24					USP24				USP24
		UFD1L					UFD1L				UFD1L
		CEP68					CEP68				CEP68
		TBC1D2B					TBC1D2B				TBC1D2B
		FAM21A					FAM21A				FAM21A
		ADCY6					ADCY6				ADCY6
		GPSM3					GPSM3				GPSM3
		KANK3					KANK3				KANK3
		MYO18A					MYO18A				MYO18A
		PRPF40A					PRPF40A				PRPF40A
		PDCD4					PDCD4				PDCD4
		NF1					NF1				NF1
		NRIP1					NRIP1				NRIP1
		MVP					MVP				MVP
		KIAA1191					KIAA1191				KIAA1191
		PTGES3					PTGES3				PTGES3
		HP1BP3					HP1BP3				HP1BP3
		YTHDC1					YTHDC1				YTHDC1
		SRC					SRC				SRC
		STOML2					STOML2				STOML2
		C1orf35					C1orf35				C1orf35
		FNBP1					FNBP1				FNBP1
		STAT5A					STAT5A				STAT5A
		PPP1R14A					PPP1R14A				PPP1R14A
		BCL9L					BCL9L				BCL9L
		MTFR1L					MTFR1L				MTFR1L
		ZNF423					ZNF423				ZNF423
		GYS1					GYS1				GYS1
		GSK3B					GSK3B				GSK3B
		CDH10					CDH10				CDH10
		WRNIP1					WRNIP1				WRNIP1
		PI4K2A					PI4K2A				PI4K2A
		SLC7A2					SLC7A2				SLC7A2
		RBM34					RBM34				RBM34
		STMN1					STMN1				STMN1
		HSPD1					HSPD1				HSPD1
		SLC27A3					SLC27A3				SLC27A3
		CAMKV					CAMKV				CAMKV
		KIAA1755					KIAA1755				KIAA1755
		CAST					CAST				CAST
		TOB1					TOB1				TOB1
		ZC3H13					ZC3H13				ZC3H13
		ERBB2					ERBB2				ERBB2
		MEOX2					MEOX2				MEOX2
		SLC6A13					SLC6A13				SLC6A13
		GSK3A					GSK3A				GSK3A
		ARHGAP30					ARHGAP30				ARHGAP30
		HOXC9					HOXC9				HOXC9
		ARMC10					ARMC10				ARMC10
		ZHX3					ZHX3				ZHX3
		HOMER3					HOMER3				HOMER3
		PCGF6					PCGF6				PCGF6
		SACS					SACS				SACS
		IGHV3-53					IGHV3-53				IGHV3-53
		PML					PML				PML
		CCNL1					CCNL1				CCNL1
		RABGAP1					RABGAP1				RABGAP1
		AP3B1					AP3B1				AP3B1
		YBX3					YBX3				YBX3
		MAP2					MAP2				MAP2
		SAMD4A					SAMD4A				SAMD4A
		XPC					XPC				XPC
		NHS					NHS				NHS
		GCFC2					GCFC2				GCFC2
		CTNND1					CTNND1				CTNND1
		TGFB1I1					TGFB1I1				TGFB1I1
		RBM15					RBM15				RBM15
		RPS3					RPS3				RPS3
		SORBS3					SORBS3				SORBS3
		STK11IP					STK11IP				STK11IP
		ZC3HAV1					ZC3HAV1				ZC3HAV1
		KIAA1210					KIAA1210				KIAA1210
		AKAP1					AKAP1				AKAP1
		ADAM17					ADAM17				ADAM17
		TLE3					TLE3				TLE3
		TCEAL3					TCEAL3				TCEAL3
		ZNF687					ZNF687				ZNF687
		KLF2					KLF2				KLF2
		CMTR1					CMTR1				CMTR1
		GOLGA5					GOLGA5				GOLGA5
		LRRC47					LRRC47				LRRC47
		NKX2-4					NKX2-4				NKX2-4
		CSTF3					CSTF3				CSTF3
		HN1					HN1				HN1
		ADD3					ADD3				ADD3
		IRF2BP1					IRF2BP1				IRF2BP1
		IQSEC1					IQSEC1				IQSEC1
		F13A1					F13A1				F13A1
		ARHGEF12					ARHGEF12				ARHGEF12
		DMXL2					DMXL2				DMXL2
		EVA1B					EVA1B				EVA1B
		RNASEH1					RNASEH1				RNASEH1
		GTF3C1					GTF3C1				GTF3C1
		GPS1					GPS1				GPS1
		PANK2					PANK2				PANK2
		FYN					FYN				FYN
		HDGFRP2					HDGFRP2				HDGFRP2
		AKAP12					AKAP12				AKAP12
		KIAA1217					KIAA1217				KIAA1217
		DNAJC17					DNAJC17				DNAJC17
		DACT3					DACT3				DACT3
		LARP7					LARP7				LARP7
		PALLD					PALLD				PALLD
		FUNDC2					FUNDC2				FUNDC2
		PPP1R2					PPP1R2				PPP1R2
		ALG3					ALG3				ALG3
		DDX51					DDX51				DDX51
		TGFBI					TGFBI				TGFBI
		ITSN2					ITSN2				ITSN2
		PDIA6					PDIA6				PDIA6
		ACACA					ACACA				ACACA
		RSF1					RSF1				RSF1
		HECW2					HECW2				HECW2
		CHMP2B					CHMP2B				CHMP2B
		QSOX2					QSOX2				QSOX2
		RBM12B					RBM12B				RBM12B
		GFPT1					GFPT1				GFPT1
		NOC2L					NOC2L				NOC2L
		ADAM22					ADAM22				ADAM22
		SSFA2					SSFA2				SSFA2
		NGFR					NGFR				NGFR
		AP3D1					AP3D1				AP3D1
		PIK3C2A					PIK3C2A				PIK3C2A
		SNX17					SNX17				SNX17
		FAM208B					FAM208B				FAM208B
		HNRNPA1					HNRNPA1				HNRNPA1
		RAI14					RAI14				RAI14
		TNS3					TNS3				TNS3
		HMGA2					HMGA2				HMGA2
		37500					37500				37500
		PLEKHA6					PLEKHA6				PLEKHA6
		COL1A2					COL1A2				COL1A2
		POLR2A					POLR2A				POLR2A
		MAPT					MAPT				MAPT
		CYB5R1					CYB5R1				CYB5R1
		SERINC1					SERINC1				SERINC1
		SH2D4A					SH2D4A				SH2D4A
		RPS6KA6					RPS6KA6				RPS6KA6
		RBM8A					RBM8A				RBM8A
		CDC42BPB					CDC42BPB				CDC42BPB
		PI4KB					PI4KB				PI4KB
		CDR2					CDR2				CDR2
		GP1BB					GP1BB				GP1BB
		ITIH2					ITIH2				ITIH2
		SLC38A10					SLC38A10				SLC38A10
		RBM39					RBM39				RBM39
		BRD3					BRD3				BRD3
		FAM114A2					FAM114A2				FAM114A2
		ARHGEF6					ARHGEF6				ARHGEF6
		AHNAK					AHNAK				AHNAK
		LUC7L					LUC7L				LUC7L
		ARHGAP35					ARHGAP35				ARHGAP35
		EPHB2					EPHB2				EPHB2
		SGTA					SGTA				SGTA
		DENND4C					DENND4C				DENND4C
		EP300					EP300				EP300
		ARAF					ARAF				ARAF
		NUP98					NUP98				NUP98
		BCKDK					BCKDK				BCKDK
		RANBP3					RANBP3				RANBP3
		EVL					EVL				EVL
		MYLK					MYLK				MYLK
		NFIX					NFIX				NFIX
		ARHGAP21					ARHGAP21				ARHGAP21
		RAB3GAP1					RAB3GAP1				RAB3GAP1
		CRIP2					CRIP2				CRIP2
		NAB2					NAB2				NAB2
		NFATC4					NFATC4				NFATC4
		NCK1					NCK1				NCK1
		TGOLN2					TGOLN2				TGOLN2
		ILF3					ILF3				ILF3
		HDAC7					HDAC7				HDAC7
		MYO5B					MYO5B				MYO5B
		40057					40057				40057
		SYNPO					SYNPO				SYNPO
		HNRNPH1					HNRNPH1				HNRNPH1
		TRIP12					TRIP12				TRIP12
		SEC31A					SEC31A				SEC31A
		WDR44					WDR44				WDR44
		OGFR					OGFR				OGFR
		RALGAPA1					RALGAPA1				RALGAPA1
		SSB					SSB				SSB
		DDB2					DDB2				DDB2
		ITGB7					ITGB7				ITGB7
		SLC12A2					SLC12A2				SLC12A2
		HCFC1					HCFC1				HCFC1
		PDHA1					PDHA1				PDHA1
		SMC3					SMC3				SMC3
		ANKIB1					ANKIB1				ANKIB1
		BRAF					BRAF				BRAF
		TUBA1C					TUBA1C				TUBA1C
		CCDC9					CCDC9				CCDC9
		ATP2B4					ATP2B4				ATP2B4
		PTPRC					PTPRC				PTPRC
		ZMYND8					ZMYND8				ZMYND8
		KANK1					KANK1				KANK1
		MDC1					MDC1				MDC1
		BIN1					BIN1				BIN1
		USP8					USP8				USP8
		RBM33					RBM33				RBM33
		WDR26					WDR26				WDR26
		SSRP1					SSRP1				SSRP1
		IGHV3-74					IGHV3-74				IGHV3-74
		CPNE3					CPNE3				CPNE3
		SP3					SP3				SP3
		ARRB1					ARRB1				ARRB1
		INTS1					INTS1				INTS1
		TOM1					TOM1				TOM1
		LIMA1					LIMA1				LIMA1
		PTPN13					PTPN13				PTPN13
		EPS8					EPS8				EPS8
		DOCK7					DOCK7				DOCK7
		ECM2					ECM2				ECM2
		FNBP4					FNBP4				FNBP4
		AIF1					AIF1				AIF1
		CTNNB1					CTNNB1				CTNNB1
		TOP1MT					TOP1MT				TOP1MT
		STX16-NPEPL1					STX16-NPEPL1				STX16-NPEPL1
		C9orf142					C9orf142				C9orf142
		ABLIM1					ABLIM1				ABLIM1
		HDAC4					HDAC4				HDAC4
		CLASP2					CLASP2				CLASP2
		PGRMC1					PGRMC1				PGRMC1
		LEO1					LEO1				LEO1
		GLI1					GLI1				GLI1
		PRKAB1					PRKAB1				PRKAB1
		AFF4					AFF4				AFF4
		HEPACAM					HEPACAM				HEPACAM
		FAM83H					FAM83H				FAM83H
		PRAM1					PRAM1				PRAM1
		DBNL					DBNL				DBNL
		RCC1					RCC1				RCC1
		KRT8					KRT8				KRT8
		ADAR					ADAR				ADAR
		HMGN4					HMGN4				HMGN4
		AKAP17A					AKAP17A				AKAP17A
		STRIP1					STRIP1				STRIP1
		ROCK2					ROCK2				ROCK2
		HTATSF1					HTATSF1				HTATSF1
		PPM1H					PPM1H				PPM1H
		PPAN-P2RY11					PPAN-P2RY11				PPAN-P2RY11
		PHKA2					PHKA2				PHKA2
		NOLC1					NOLC1				NOLC1
		CTNNA2					CTNNA2				CTNNA2
		ARL6IP4					ARL6IP4				ARL6IP4
		SGPP1					SGPP1				SGPP1
		CASKIN2					CASKIN2				CASKIN2
		CETN2					CETN2				CETN2
		NSFL1C					NSFL1C				NSFL1C
		RCOR3					RCOR3				RCOR3
		MTMR3					MTMR3				MTMR3
		AGL					AGL				AGL
		PNN					PNN				PNN
		SLC20A2					SLC20A2				SLC20A2
		CUL4A					CUL4A				CUL4A
		THUMPD1					THUMPD1				THUMPD1
		CCNYL1					CCNYL1				CCNYL1
		CENPA					CENPA				CENPA
		DOCK4					DOCK4				DOCK4
		ZKSCAN1					ZKSCAN1				ZKSCAN1
		MYH9					MYH9				MYH9
		SNX2					SNX2				SNX2
		RAD23B					RAD23B				RAD23B
		MYH10					MYH10				MYH10
		KMT2D					KMT2D				KMT2D
		CUL4B					CUL4B				CUL4B
		RAD23A					RAD23A				RAD23A
		ZBTB7A					ZBTB7A				ZBTB7A
		DYRK1A					DYRK1A				DYRK1A
		ARMCX3					ARMCX3				ARMCX3
		TSC22D3					TSC22D3				TSC22D3
		HECTD4					HECTD4				HECTD4
		FLII					FLII				FLII
		ZFR					ZFR				ZFR
		ZNF22					ZNF22				ZNF22
		PPP1R1B					PPP1R1B				PPP1R1B
		TCF12					TCF12				TCF12
		CRK					CRK				CRK
		COL16A1					COL16A1				COL16A1
		ABLIM3					ABLIM3				ABLIM3
		ATL1					ATL1				ATL1
		GLCE					GLCE				GLCE
		PAK4					PAK4				PAK4
		ATRX					ATRX				ATRX
		SLC9A1					SLC9A1				SLC9A1
		CROCC					CROCC				CROCC
		FBN1					FBN1				FBN1
		TBC1D15					TBC1D15				TBC1D15
		CDK13					CDK13				CDK13
		PUM2					PUM2				PUM2
		SSH3					SSH3				SSH3
		SEC22B					SEC22B				SEC22B
		SRSF11					SRSF11				SRSF11
		RBM12					RBM12				RBM12
		SMIM1					SMIM1				SMIM1
		PSMD2					PSMD2				PSMD2
		RMDN3					RMDN3				RMDN3
		VPS4B					VPS4B				VPS4B
		NHSL2					NHSL2				NHSL2
		BNIP2					BNIP2				BNIP2
		TRIO					TRIO				TRIO
		FAM110B					FAM110B				FAM110B
		SCARF2					SCARF2				SCARF2
		TRIM2					TRIM2				TRIM2
		GBF1					GBF1				GBF1
		SMARCC1					SMARCC1				SMARCC1
		CCDC88A					CCDC88A				CCDC88A
		PDS5B					PDS5B				PDS5B
		PKD2					PKD2				PKD2
		APBB1IP					APBB1IP				APBB1IP
		BAD					BAD				BAD
		NUP88					NUP88				NUP88
		LMO7					LMO7				LMO7
		RBSN					RBSN				RBSN
		SIPA1					SIPA1				SIPA1
		GNPAT					GNPAT				GNPAT
		LSM14A					LSM14A				LSM14A
		FLNB					FLNB				FLNB
		ANO6					ANO6				ANO6
		CHPF2					CHPF2				CHPF2
		TLE2					TLE2				TLE2
		BIVM-ERCC5					BIVM-ERCC5				BIVM-ERCC5
		ARGLU1					ARGLU1				ARGLU1
		PRKRA					PRKRA				PRKRA
		ATG9A					ATG9A				ATG9A
		LCP1					LCP1				LCP1
		NDRG3					NDRG3				NDRG3
		CAMK2D					CAMK2D				CAMK2D
		TRA2A					TRA2A				TRA2A
		LSP1					LSP1				LSP1
		HMG20A					HMG20A				HMG20A
		GAP43					GAP43				GAP43
		NCOR1					NCOR1				NCOR1
		ANK1					ANK1				ANK1
		VAMP4					VAMP4				VAMP4
		DTD1					DTD1				DTD1
		PALM					PALM				PALM
		AKT1S1					AKT1S1				AKT1S1
		LARP1					LARP1				LARP1
		SERPINC1					SERPINC1				SERPINC1
		KRI1					KRI1				KRI1
		PURB					PURB				PURB
		OTUD7B					OTUD7B				OTUD7B
		MPHOSPH8					MPHOSPH8				MPHOSPH8
		SLC39A7					SLC39A7				SLC39A7
		CHRAC1					CHRAC1				CHRAC1
		PIEZO1					PIEZO1				PIEZO1
		FAM117A					FAM117A				FAM117A
		CEP170B					CEP170B				CEP170B
		PTBP1					PTBP1				PTBP1
		KIF13A					KIF13A				KIF13A
		PKM					PKM				PKM
		SRSF2					SRSF2				SRSF2
		ARHGEF11					ARHGEF11				ARHGEF11
		P4HA2					P4HA2				P4HA2
		ARHGEF7					ARHGEF7				ARHGEF7
		PHF2					PHF2				PHF2
		SVIL					SVIL				SVIL
		ACTB					ACTB				ACTB
		PRPF4B					PRPF4B				PRPF4B
		TMX1					TMX1				TMX1
		DPYSL2					DPYSL2				DPYSL2
		MYCBP2					MYCBP2				MYCBP2
		JAM2					JAM2				JAM2
		KCTD12					KCTD12				KCTD12
		ELMSAN1					ELMSAN1				ELMSAN1
		SON					SON				SON
		KNG1					KNG1				KNG1
		ARHGAP1					ARHGAP1				ARHGAP1
		SCAF1					SCAF1				SCAF1
		PAXBP1					PAXBP1				PAXBP1
		SYNM					SYNM				SYNM
		LTBP4					LTBP4				LTBP4
		AFDN					AFDN				AFDN
		MCF2L					MCF2L				MCF2L
		NCOA5					NCOA5				NCOA5
		POLDIP3					POLDIP3				POLDIP3
		SLC4A10					SLC4A10				SLC4A10
		REEP1					REEP1				REEP1
		EML4					EML4				EML4
		EEF1B2					EEF1B2				EEF1B2
		C11orf58					C11orf58				C11orf58
		XPO6					XPO6				XPO6
		HSPB1					HSPB1				HSPB1
		NRBP1					NRBP1				NRBP1
		CD99					CD99				CD99
		FAM129B					FAM129B				FAM129B
		BCL10					BCL10				BCL10
		ANKRD17					ANKRD17				ANKRD17
		MACF1					MACF1				MACF1
		REPS1					REPS1				REPS1
		CASC3					CASC3				CASC3
		CD2BP2					CD2BP2				CD2BP2
		PPFIA2					PPFIA2				PPFIA2
		WWC3					WWC3				WWC3
		CALCRL					CALCRL				CALCRL
		OPTN					OPTN				OPTN
		FCHO2					FCHO2				FCHO2
		SETD1A					SETD1A				SETD1A
		HDAC1					HDAC1				HDAC1
		HSP90AA1					HSP90AA1				HSP90AA1
		SUDS3					SUDS3				SUDS3
		STAT5B					STAT5B				STAT5B
		PDLIM2					PDLIM2				PDLIM2
		VIM					VIM				VIM
		ABCC4					ABCC4				ABCC4
		KHSRP					KHSRP				KHSRP
		VGF					VGF				VGF
		CD276					CD276				CD276
		NUCKS1					NUCKS1				NUCKS1
		SIK2					SIK2				SIK2
		CCNY					CCNY				CCNY
		PRKAR2B					PRKAR2B				PRKAR2B
		KCNMA1					KCNMA1				KCNMA1
		EYA1					EYA1				EYA1
		AKAP13					AKAP13				AKAP13
		STUB1					STUB1				STUB1
		AKAP2					AKAP2				AKAP2
		ANAPC1					ANAPC1				ANAPC1
		ZNF652					ZNF652				ZNF652
		FAM234A					FAM234A				FAM234A
		PTPRU					PTPRU				PTPRU
		TERF2IP					TERF2IP				TERF2IP
		SLC4A1					SLC4A1				SLC4A1
		PHACTR4					PHACTR4				PHACTR4
		G3BP1					G3BP1				G3BP1
		NAGK					NAGK				NAGK
		SRSF7					SRSF7				SRSF7
		WAPL					WAPL				WAPL
		OSBPL5					OSBPL5				OSBPL5
		MAGED2					MAGED2				MAGED2
		PGR					PGR				PGR
		TOP2B					TOP2B				TOP2B
		BET1					BET1				BET1
		IRF2BPL					IRF2BPL				IRF2BPL
		MON1A					MON1A				MON1A
		AFTPH					AFTPH				AFTPH
		PCM1					PCM1				PCM1
		NOP56					NOP56				NOP56
		PPFIBP1					PPFIBP1				PPFIBP1
		DBN1					DBN1				DBN1
		SPTB					SPTB				SPTB
		MAST4					MAST4				MAST4
		PLEC					PLEC				PLEC
		PRCC					PRCC				PRCC
		PDZD2					PDZD2				PDZD2
		MUT					MUT				MUT
		AHCTF1					AHCTF1				AHCTF1
		PHIP					PHIP				PHIP
		POGZ					POGZ				POGZ
		PLXNC1					PLXNC1				PLXNC1
		SUSD5					SUSD5				SUSD5
		BASP1					BASP1				BASP1
		TMEM230					TMEM230				TMEM230
		EBAG9					EBAG9				EBAG9
		LRRFIP2					LRRFIP2				LRRFIP2
		SPAG9					SPAG9				SPAG9
		RAP1GDS1					RAP1GDS1				RAP1GDS1
		ARHGAP5					ARHGAP5				ARHGAP5
		NES					NES				NES
		SND1					SND1				SND1
		SUB1					SUB1				SUB1
		HDGF					HDGF				HDGF
		ACTC1					ACTC1				ACTC1
		MCM2					MCM2				MCM2
		AKAP9					AKAP9				AKAP9
		COL4A3BP					COL4A3BP				COL4A3BP
		STX4					STX4				STX4
		CHGB					CHGB				CHGB
		NCOR2					NCOR2				NCOR2
		PLCD3					PLCD3				PLCD3
		NR2C2					NR2C2				NR2C2
		PDZRN3					PDZRN3				PDZRN3
		OXTR					OXTR				OXTR
		APP					APP				APP
		LIMCH1					LIMCH1				LIMCH1
		FHOD1					FHOD1				FHOD1
		MEF2C					MEF2C				MEF2C
		SLC16A1					SLC16A1				SLC16A1
		IRF2BP2					IRF2BP2				IRF2BP2
		OSBP					OSBP				OSBP
		TTC28					TTC28				TTC28
		CLDN11					CLDN11				CLDN11
		PHRF1					PHRF1				PHRF1
		MPRIP					MPRIP				MPRIP
		CTPS1					CTPS1				CTPS1
		PNKP					PNKP				PNKP
		STK4					STK4				STK4
		CHD3					CHD3				CHD3
		HDAC2					HDAC2				HDAC2
		BCLAF1					BCLAF1				BCLAF1
		LRMP					LRMP				LRMP
		DMD					DMD				DMD
		PRKD1					PRKD1				PRKD1
		SYNE1					SYNE1				SYNE1
		SRSF5					SRSF5				SRSF5
		PRKACA					PRKACA				PRKACA
		SRSF9					SRSF9				SRSF9
		FOXC2					FOXC2				FOXC2
		PKP2					PKP2				PKP2
		IWS1					IWS1				IWS1
		PLCB2					PLCB2				PLCB2
		CLIP1					CLIP1				CLIP1
		SIN3A					SIN3A				SIN3A
		SRSF6					SRSF6				SRSF6
		SPEN					SPEN				SPEN
		DMAP1					DMAP1				DMAP1
		KMT2A					KMT2A				KMT2A
		PCYT1A					PCYT1A				PCYT1A
		HSPA7					HSPA7				HSPA7
		ZNF185					ZNF185				ZNF185
		ALX4					ALX4				ALX4
		UTP18					UTP18				UTP18
		FBL					FBL				FBL
		AFAP1L1					AFAP1L1				AFAP1L1
		NAV1					NAV1				NAV1
		CLU					CLU				CLU
		HS1BP3					HS1BP3				HS1BP3
		NBEA					NBEA				NBEA
		C2orf49					C2orf49				C2orf49
		SDAD1					SDAD1				SDAD1
		PPHLN1					PPHLN1				PPHLN1
		LASP1					LASP1				LASP1
		PPP1R12B					PPP1R12B				PPP1R12B
		HOXC10					HOXC10				HOXC10
		ORC3					ORC3				ORC3
		GPSM1					GPSM1				GPSM1
		VIPAS39					VIPAS39				VIPAS39
		PKP4					PKP4				PKP4
		HBB					HBB				HBB
		BNIP3L					BNIP3L				BNIP3L
		CSRP1					CSRP1				CSRP1
		OLFML2A					OLFML2A				OLFML2A
		NUFIP2					NUFIP2				NUFIP2
		EPPK1					EPPK1				EPPK1
		EPB41L3					EPB41L3				EPB41L3
		SSR3					SSR3				SSR3
		TRIM28					TRIM28				TRIM28
		TGM1					TGM1				TGM1
		SNIP1					SNIP1				SNIP1
		PRG4					PRG4				PRG4
		SCAF11					SCAF11				SCAF11
		TP53BP1					TP53BP1				TP53BP1
		SCG2					SCG2				SCG2
		TCF3					TCF3				TCF3
		KPNA3					KPNA3				KPNA3
		MCM3					MCM3				MCM3
		KIAA1468					KIAA1468				KIAA1468
		TAF6					TAF6				TAF6
		MECP2					MECP2				MECP2
		KLF3					KLF3				KLF3
		PATL1					PATL1				PATL1
		SZRD1					SZRD1				SZRD1
		MARK2					MARK2				MARK2
		S100A13					S100A13				S100A13
		DIP2B					DIP2B				DIP2B
		KIAA1462					KIAA1462				KIAA1462
		PBDC1					PBDC1				PBDC1
		SKIV2L					SKIV2L				SKIV2L
		PTDSS2					PTDSS2				PTDSS2
		TMF1					TMF1				TMF1
		TAGLN2					TAGLN2				TAGLN2
		RPS6					RPS6				RPS6
		ADCY2					ADCY2				ADCY2
		MYO9B					MYO9B				MYO9B
		RAB11FIP1					RAB11FIP1				RAB11FIP1
		CDAN1					CDAN1				CDAN1
		ARHGAP6					ARHGAP6				ARHGAP6
		GPAT3					GPAT3				GPAT3
		APOL1					APOL1				APOL1
		PCDH19					PCDH19				PCDH19
		SEC14L2					SEC14L2				SEC14L2
		HSPG2					HSPG2				HSPG2
		DOCK1					DOCK1				DOCK1
		DNAJC5					DNAJC5				DNAJC5
		PURA					PURA				PURA
		UBR4					UBR4				UBR4
		EIF4B					EIF4B				EIF4B
		LUZP1					LUZP1				LUZP1
		KAT7					KAT7				KAT7
		MAVS					MAVS				MAVS
		SMAP2					SMAP2				SMAP2
		LMNB2					LMNB2				LMNB2
		HARS2					HARS2				HARS2
		ACIN1					ACIN1				ACIN1
		PGK1					PGK1				PGK1
		CRTC2					CRTC2				CRTC2
		NAA38					NAA38				NAA38
		SF3A1					SF3A1				SF3A1
		EFNB1					EFNB1				EFNB1
		NUCB1					NUCB1				NUCB1
		CHGA					CHGA				CHGA
		VCL					VCL				VCL
		ARHGEF17					ARHGEF17				ARHGEF17
		ADGRA2					ADGRA2				ADGRA2
		CDC42EP1					CDC42EP1				CDC42EP1
		SLC12A4					SLC12A4				SLC12A4
		TJP2					TJP2				TJP2
		CREBBP					CREBBP				CREBBP
		PAG1					PAG1				PAG1
		SMARCC2					SMARCC2				SMARCC2
		KTN1					KTN1				KTN1
		PRKAR1A					PRKAR1A				PRKAR1A
		BCL7C					BCL7C				BCL7C
		GNG12					GNG12				GNG12
		FLG2					FLG2				FLG2
		HTT					HTT				HTT
		PDPK1					PDPK1				PDPK1
		RCSD1					RCSD1				RCSD1
		PPME1					PPME1				PPME1
		STT3B					STT3B				STT3B
		ADD2					ADD2				ADD2
		ADD1					ADD1				ADD1
		TPD52L2					TPD52L2				TPD52L2
		HACD3					HACD3				HACD3
		LSR					LSR				LSR
		FKBP15					FKBP15				FKBP15
		RUNX1T1					RUNX1T1				RUNX1T1
		GIGYF2					GIGYF2				GIGYF2
		OSMR					OSMR				OSMR
		DAAM2					DAAM2				DAAM2
		SRRT					SRRT				SRRT
		AHCYL2					AHCYL2				AHCYL2
		AFAP1					AFAP1				AFAP1
		YWHAH					YWHAH				YWHAH
		GATAD2A					GATAD2A				GATAD2A
		SLC9A3R1					SLC9A3R1				SLC9A3R1
		ITPR3					ITPR3				ITPR3
		ITSN1					ITSN1				ITSN1
		CYBRD1					CYBRD1				CYBRD1
		ZC3H14					ZC3H14				ZC3H14
		PRRC2B					PRRC2B				PRRC2B
		SAFB					SAFB				SAFB
		VAMP1					VAMP1				VAMP1
		GAA					GAA				GAA
		KIAA1522					KIAA1522				KIAA1522
		TNXB					TNXB				TNXB
		SASH1					SASH1				SASH1
		DMTN					DMTN				DMTN
		LYSMD2					LYSMD2				LYSMD2
		RBM25					RBM25				RBM25
		ZRANB2					ZRANB2				ZRANB2
		RNF20					RNF20				RNF20
		FNTA					FNTA				FNTA
		PTPN12					PTPN12				PTPN12
		PDE4D					PDE4D				PDE4D
		CLIP2					CLIP2				CLIP2
		SDF4					SDF4				SDF4
		HMGN1					HMGN1				HMGN1
		PRKD2					PRKD2				PRKD2
		PPP1R12C					PPP1R12C				PPP1R12C
		GAPVD1					GAPVD1				GAPVD1
		PPP1R9B					PPP1R9B				PPP1R9B
		CCDC6					CCDC6				CCDC6
		LNPEP					LNPEP				LNPEP
		ACTA2					ACTA2				ACTA2
		STK11					STK11				STK11
		ATP8B3					ATP8B3				ATP8B3
		PPIP5K2					PPIP5K2				PPIP5K2
		FCER1G					FCER1G				FCER1G
		SLC12A7					SLC12A7				SLC12A7
		SORBS2					SORBS2				SORBS2
		VAMP3					VAMP3				VAMP3
		PEBP1					PEBP1				PEBP1
		GRAMD3					GRAMD3				GRAMD3
		TNKS1BP1					TNKS1BP1				TNKS1BP1
		DKC1					DKC1				DKC1
		SLC35C2					SLC35C2				SLC35C2
		PTRF					PTRF				PTRF
		DDX21					DDX21				DDX21
		ZDHHC5					ZDHHC5				ZDHHC5
		RAB11FIP5					RAB11FIP5				RAB11FIP5
		RPS6KA3					RPS6KA3				RPS6KA3
		MAN1C1					MAN1C1				MAN1C1
		DHCR7					DHCR7				DHCR7
		HMGN3					HMGN3				HMGN3
		ATF2					ATF2				ATF2
		FMNL1					FMNL1				FMNL1
		TCEA1					TCEA1				TCEA1
		MTMR7					MTMR7				MTMR7
		TP53I11					TP53I11				TP53I11
		NDRG2					NDRG2				NDRG2
		PPP1R7					PPP1R7				PPP1R7
		RSRC2					RSRC2				RSRC2
		DOCK9					DOCK9				DOCK9
		TRIP11					TRIP11				TRIP11
		RSL1D1					RSL1D1				RSL1D1
		PDHX					PDHX				PDHX
		EIF3C					EIF3C				EIF3C
		SLC43A2					SLC43A2				SLC43A2
		HIC1					HIC1				HIC1
		KIAA1671					KIAA1671				KIAA1671
		TUBA1A					TUBA1A				TUBA1A
		TEX2					TEX2				TEX2
		GNL1					GNL1				GNL1
		AGFG1					AGFG1				AGFG1
		MAP1S					MAP1S				MAP1S
		PAM					PAM				PAM
		PLEKHA2					PLEKHA2				PLEKHA2
		RBM14					RBM14				RBM14
		PARN					PARN				PARN
		HIST1H1E					HIST1H1E				HIST1H1E
		POTEJ					POTEJ				POTEJ
		FMN2					FMN2				FMN2
		ELF4					ELF4				ELF4
		TBC1D22A					TBC1D22A				TBC1D22A
		GUCY1A3					GUCY1A3				GUCY1A3
		DNPH1					DNPH1				DNPH1
		ACSS2					ACSS2				ACSS2
		C15orf52					C15orf52				C15orf52
		UBE2E2					UBE2E2				UBE2E2
		MCRS1					MCRS1				MCRS1
		HNRNPH2					HNRNPH2				HNRNPH2
		HSP90AB1					HSP90AB1				HSP90AB1
		HIST1H1C					HIST1H1C				HIST1H1C
		YBX1					YBX1				YBX1
		RALY					RALY				RALY
		NEK9					NEK9				NEK9
		DSG2					DSG2				DSG2
		ENPP6					ENPP6				ENPP6
		RBMX					RBMX				RBMX
		CGNL1					CGNL1				CGNL1
		PTPN14					PTPN14				PTPN14
		SLTM					SLTM				SLTM
		STX7					STX7				STX7
		CDC42EP4					CDC42EP4				CDC42EP4
		UBE2J1					UBE2J1				UBE2J1
		TTLL12					TTLL12				TTLL12
		THRAP3					THRAP3				THRAP3
		CHAMP1					CHAMP1				CHAMP1
		EYA2					EYA2				EYA2
		NAB1					NAB1				NAB1
		RPLP2					RPLP2				RPLP2
		BAZ1B					BAZ1B				BAZ1B
		RPLP1					RPLP1				RPLP1
		SQSTM1					SQSTM1				SQSTM1
		CARHSP1					CARHSP1				CARHSP1
		PQLC1					PQLC1				PQLC1
		UBAP2L					UBAP2L				UBAP2L
		GLYR1					GLYR1				GLYR1
		G3BP2					G3BP2				G3BP2
		LEMD3					LEMD3				LEMD3
		TFE3					TFE3				TFE3
		HNRNPUL2					HNRNPUL2				HNRNPUL2
		MATR3					MATR3				MATR3
		XRCC1					XRCC1				XRCC1
		PRPF38B					PRPF38B				PRPF38B
		NDRG1					NDRG1				NDRG1
		HSPH1					HSPH1				HSPH1
		CACNB2					CACNB2				CACNB2
		WDR77					WDR77				WDR77
		PDE8A					PDE8A				PDE8A
		BLOC1S3					BLOC1S3				BLOC1S3
		CAAP1					CAAP1				CAAP1
		XRN2					XRN2				XRN2
		SYNRG					SYNRG				SYNRG
		KBTBD11					KBTBD11				KBTBD11
		NFIB					NFIB				NFIB
		NELFE					NELFE				NELFE
		RPL9					RPL9				RPL9
		ITPKB					ITPKB				ITPKB
		TJAP1					TJAP1				TJAP1
		RALGAPA2					RALGAPA2				RALGAPA2
		DCAF6					DCAF6				DCAF6
		HSPB6					HSPB6				HSPB6
		GIT1					GIT1				GIT1
		PATJ					PATJ				PATJ
		CLASRP					CLASRP				CLASRP
		UHRF1BP1L					UHRF1BP1L				UHRF1BP1L
		EPN3					EPN3				EPN3
		AFG3L2					AFG3L2				AFG3L2
		HBA1					HBA1				HBA1
		NOP58					NOP58				NOP58
		FAM169A					FAM169A				FAM169A
		STK10					STK10				STK10
		SGK3					SGK3				SGK3
		SRP72					SRP72				SRP72
		MPZL1					MPZL1				MPZL1
		VAPB					VAPB				VAPB
		LRRC8A					LRRC8A				LRRC8A
		EIF2A					EIF2A				EIF2A
		PLEKHO2					PLEKHO2				PLEKHO2
		RBMX2					RBMX2				RBMX2
		TRAFD1					TRAFD1				TRAFD1
		MOGS					MOGS				MOGS
		SMARCA4					SMARCA4				SMARCA4
		RBMXL1					RBMXL1				RBMXL1
		ARHGAP31					ARHGAP31				ARHGAP31
		FXYD1					FXYD1				FXYD1
		MAP1B					MAP1B				MAP1B
		PIAS1					PIAS1				PIAS1
		DIDO1					DIDO1				DIDO1
		SRSF3					SRSF3				SRSF3
		HIRIP3					HIRIP3				HIRIP3
		ARHGAP29					ARHGAP29				ARHGAP29
		KHDRBS1					KHDRBS1				KHDRBS1
		ASMTL					ASMTL				ASMTL
		PARD3B					PARD3B				PARD3B
		SLC4A2					SLC4A2				SLC4A2
		WWTR1					WWTR1				WWTR1
		CDS2					CDS2				CDS2
		KDM1B					KDM1B				KDM1B
		EMILIN3					EMILIN3				EMILIN3
		PARD3					PARD3				PARD3
		CDK12					CDK12				CDK12
		ZCCHC3					ZCCHC3				ZCCHC3
		SCAF8					SCAF8				SCAF8
		GPATCH8					GPATCH8				GPATCH8
		RTF1					RTF1				RTF1
		CAD					CAD				CAD
		MARCKS					MARCKS				MARCKS
		FAM122A					FAM122A				FAM122A
		CAP1					CAP1				CAP1
		ZFYVE19					ZFYVE19				ZFYVE19
		SHROOM3					SHROOM3				SHROOM3
		MTDH					MTDH				MTDH
		LYST					LYST				LYST
		PPP1R12A					PPP1R12A				PPP1R12A
		FLCN					FLCN				FLCN
		KANK2					KANK2				KANK2
		PHLDB2					PHLDB2				PHLDB2
		FLNC					FLNC				FLNC
		EDC4					EDC4				EDC4
		NCOA7					NCOA7				NCOA7
		DEK					DEK				DEK
		C9orf78					C9orf78				C9orf78
		SIPA1L1					SIPA1L1				SIPA1L1
		MYEF2					MYEF2				MYEF2
		MCMBP					MCMBP				MCMBP
		PARP4					PARP4				PARP4
		ZFP91					ZFP91				ZFP91
		GTF2I					GTF2I				GTF2I
		HNRNPD					HNRNPD				HNRNPD
		NUP214					NUP214				NUP214

## Sheet: KEGG Dataset
KEGG DATA ANALYSIS
hsa01100 Metabolic pathways - Homo sapiens (human) (77)
hsa05200 Pathways in cancer - Homo sapiens (human) (24)
hsa04141 Protein processing in endoplasmic reticulum - Homo sapiens (human) (19)
hsa05010 Alzheimer disease - Homo sapiens (human) (18)
hsa05205 Proteoglycans in cancer - Homo sapiens (human) (18)
hsa04144 Endocytosis - Homo sapiens (human) (17)
hsa03013 RNA transport - Homo sapiens (human) (16)
hsa03040 Spliceosome - Homo sapiens (human) (16)
hsa04151 PI3K-Akt signaling pathway - Homo sapiens (human) (16)
hsa05165 Human papillomavirus infection - Homo sapiens (human) (16)
hsa01200 Carbon metabolism - Homo sapiens (human) (16)
hsa04510 Focal adhesion - Homo sapiens (human) (15)
hsa05012 Parkinson disease - Homo sapiens (human) (15)
hsa05016 Huntington disease - Homo sapiens (human) (14)
hsa04610 Complement and coagulation cascades - Homo sapiens (human) (13)
hsa04810 Regulation of actin cytoskeleton - Homo sapiens (human) (13)
hsa05170 Human immunodeficiency virus 1 infection - Homo sapiens (human) (13)
hsa04015 Rap1 signaling pathway - Homo sapiens (human) (12)
hsa04022 cGMP-PKG signaling pathway - Homo sapiens (human) (12)
hsa05163 Human cytomegalovirus infection - Homo sapiens (human) (12)
hsa05169 Epstein-Barr virus infection - Homo sapiens (human) (11)
hsa04512 ECM-receptor interaction - Homo sapiens (human) (11)
hsa04217 Necroptosis - Homo sapiens (human) (11)
hsa04145 Phagosome - Homo sapiens (human) (11)
hsa04066 HIF-1 signaling pathway - Homo sapiens (human) (10)
hsa03010 Ribosome - Homo sapiens (human) (10)
hsa00190 Oxidative phosphorylation - Homo sapiens (human) (10)
hsa04360 Axon guidance - Homo sapiens (human) (10)
hsa05100 Bacterial invasion of epithelial cells - Homo sapiens (human) (10)
hsa04714 Thermogenesis - Homo sapiens (human) (10)
hsa05206 MicroRNAs in cancer - Homo sapiens (human) (9)
hsa04210 Apoptosis - Homo sapiens (human) (9)
hsa04921 Oxytocin signaling pathway - Homo sapiens (human) (9)
hsa04010 MAPK signaling pathway - Homo sapiens (human) (9)
hsa04261 Adrenergic signaling in cardiomyocytes - Homo sapiens (human) (9)
hsa04723 Retrograde endocannabinoid signaling - Homo sapiens (human) (9)
hsa04024 cAMP signaling pathway - Homo sapiens (human) (9)
hsa05146 Amoebiasis - Homo sapiens (human) (9)
hsa01230 Biosynthesis of amino acids - Homo sapiens (human) (9)
hsa04530 Tight junction - Homo sapiens (human) (9)
hsa04020 Calcium signaling pathway - Homo sapiens (human) (9)
hsa04932 Non-alcoholic fatty liver disease (NAFLD) - Homo sapiens (human) (9)
hsa04611 Platelet activation - Homo sapiens (human) (9)
hsa03050 Proteasome - Homo sapiens (human) (8)
hsa05164 Influenza A - Homo sapiens (human) (8)
hsa04310 Wnt signaling pathway - Homo sapiens (human) (8)
hsa04670 Leukocyte transendothelial migration - Homo sapiens (human) (8)
hsa04062 Chemokine signaling pathway - Homo sapiens (human) (8)
hsa04540 Gap junction - Homo sapiens (human) (8)
hsa05152 Tuberculosis - Homo sapiens (human) (8)
hsa05203 Viral carcinogenesis - Homo sapiens (human) (8)
hsa03008 Ribosome biogenesis in eukaryotes - Homo sapiens (human) (8)
hsa04724 Glutamatergic synapse - Homo sapiens (human) (8)
hsa04621 NOD-like receptor signaling pathway - Homo sapiens (human) (8)
hsa04971 Gastric acid secretion - Homo sapiens (human) (7)
hsa00020 Citrate cycle (TCA cycle) - Homo sapiens (human) (7)
hsa04974 Protein digestion and absorption - Homo sapiens (human) (7)
hsa00280 Valine, leucine and isoleucine degradation - Homo sapiens (human) (7)
hsa04014 Ras signaling pathway - Homo sapiens (human) (7)
hsa04915 Estrogen signaling pathway - Homo sapiens (human) (7)
hsa04926 Relaxin signaling pathway - Homo sapiens (human) (7)
hsa00270 Cysteine and methionine metabolism - Homo sapiens (human) (7)
hsa05322 Systemic lupus erythematosus - Homo sapiens (human) (7)
hsa05133 Pertussis - Homo sapiens (human) (7)
hsa05130 Pathogenic Escherichia coli infection - Homo sapiens (human) (7)
hsa05167 Kaposi sarcoma-associated herpesvirus infection - Homo sapiens (human) (7)
hsa03015 mRNA surveillance pathway - Homo sapiens (human) (7)
hsa04726 Serotonergic synapse - Homo sapiens (human) (7)
hsa05132 Salmonella infection - Homo sapiens (human) (7)
hsa05145 Toxoplasmosis - Homo sapiens (human) (7)
hsa05166 Human T-cell leukemia virus 1 infection - Homo sapiens (human) (7)
hsa05131 Shigellosis - Homo sapiens (human) (7)
hsa04919 Thyroid hormone signaling pathway - Homo sapiens (human) (7)
hsa04120 Ubiquitin mediated proteolysis - Homo sapiens (human) (7)
hsa04728 Dopaminergic synapse - Homo sapiens (human) (7)
hsa04218 Cellular senescence - Homo sapiens (human) (7)
hsa04142 Lysosome - Homo sapiens (human) (7)
hsa04725 Cholinergic synapse - Homo sapiens (human) (6)
hsa05142 Chagas disease (American trypanosomiasis) - Homo sapiens (human) (6)
hsa05225 Hepatocellular carcinoma - Homo sapiens (human) (6)
hsa04270 Vascular smooth muscle contraction - Homo sapiens (human) (6)
hsa04722 Neurotrophin signaling pathway - Homo sapiens (human) (6)
hsa04371 Apelin signaling pathway - Homo sapiens (human) (6)
hsa05168 Herpes simplex virus 1 infection - Homo sapiens (human) (6)
hsa04934 Cushing syndrome - Homo sapiens (human) (6)
hsa04071 Sphingolipid signaling pathway - Homo sapiens (human) (6)
hsa04922 Glucagon signaling pathway - Homo sapiens (human) (6)
hsa05202 Transcriptional misregulation in cancer - Homo sapiens (human) (6)
hsa05150 Staphylococcus aureus infection - Homo sapiens (human) (6)
hsa04933 AGE-RAGE signaling pathway in diabetic complications - Homo sapiens (human) (6)
hsa04260 Cardiac muscle contraction - Homo sapiens (human) (6)
hsa04970 Salivary secretion - Homo sapiens (human) (6)
hsa03018 RNA degradation - Homo sapiens (human) (6)
hsa04146 Peroxisome - Homo sapiens (human) (6)
hsa05418 Fluid shear stress and atherosclerosis - Homo sapiens (human) (6)
hsa04713 Circadian entrainment - Homo sapiens (human) (6)
hsa05135 Yersinia infection - Homo sapiens (human) (5)
hsa05134 Legionellosis - Homo sapiens (human) (5)
hsa00562 Inositol phosphate metabolism - Homo sapiens (human) (5)
hsa05222 Small cell lung cancer - Homo sapiens (human) (5)
hsa04070 Phosphatidylinositol signaling system - Homo sapiens (human) (5)
hsa00630 Glyoxylate and dicarboxylate metabolism - Homo sapiens (human) (5)
hsa04730 Long-term depression - Homo sapiens (human) (5)
hsa04925 Aldosterone synthesis and secretion - Homo sapiens (human) (5)
hsa04924 Renin secretion - Homo sapiens (human) (5)
hsa04514 Cell adhesion molecules (CAMs) - Homo sapiens (human) (5)
hsa04972 Pancreatic secretion - Homo sapiens (human) (5)
hsa05160 Hepatitis C - Homo sapiens (human) (5)
hsa04912 GnRH signaling pathway - Homo sapiens (human) (5)
hsa04072 Phospholipase D signaling pathway - Homo sapiens (human) (5)
hsa00520 Amino sugar and nucleotide sugar metabolism - Homo sapiens (human) (5)
hsa04720 Long-term potentiation - Homo sapiens (human) (5)
hsa01524 Platinum drug resistance - Homo sapiens (human) (5)
hsa04666 Fc gamma R-mediated phagocytosis - Homo sapiens (human) (5)
hsa04918 Thyroid hormone synthesis - Homo sapiens (human) (5)
hsa05034 Alcoholism - Homo sapiens (human) (5)
hsa05210 Colorectal cancer - Homo sapiens (human) (5)
hsa04520 Adherens junction - Homo sapiens (human) (5)
hsa00983 Drug metabolism - other enzymes - Homo sapiens (human) (5)
hsa00051 Fructose and mannose metabolism - Homo sapiens (human) (5)
hsa00010 Glycolysis / Gluconeogenesis - Homo sapiens (human) (5)
hsa05020 Prion diseases - Homo sapiens (human) (5)
hsa00230 Purine metabolism - Homo sapiens (human) (5)
hsa03060 Protein export - Homo sapiens (human) (5)
hsa05235 PD-L1 expression and PD-1 checkpoint pathway in cancer - Homo sapiens (human) (5)
hsa05161 Hepatitis B - Homo sapiens (human) (5)
hsa05219 Bladder cancer - Homo sapiens (human) (4)
hsa00970 Aminoacyl-tRNA biosynthesis - Homo sapiens (human) (4)
hsa00760 Nicotinate and nicotinamide metabolism - Homo sapiens (human) (4)
hsa04660 T cell receptor signaling pathway - Homo sapiens (human) (4)
hsa04973 Carbohydrate digestion and absorption - Homo sapiens (human) (4)
hsa04216 Ferroptosis - Homo sapiens (human) (4)
hsa04114 Oocyte meiosis - Homo sapiens (human) (4)
hsa04976 Bile secretion - Homo sapiens (human) (4)
hsa04625 C-type lectin receptor signaling pathway - Homo sapiens (human) (4)
hsa05412 Arrhythmogenic right ventricular cardiomyopathy (ARVC) - Homo sapiens (human) (4)
hsa00640 Propanoate metabolism - Homo sapiens (human) (4)
hsa01212 Fatty acid metabolism - Homo sapiens (human) (4)
hsa04612 Antigen processing and presentation - Homo sapiens (human) (4)
hsa04140 Autophagy - animal - Homo sapiens (human) (4)
hsa04662 B cell receptor signaling pathway - Homo sapiens (human) (4)
hsa04668 TNF signaling pathway - Homo sapiens (human) (4)
hsa00480 Glutathione metabolism - Homo sapiens (human) (4)
hsa05414 Dilated cardiomyopathy (DCM) - Homo sapiens (human) (4)
hsa04721 Synaptic vesicle cycle - Homo sapiens (human) (4)
hsa04962 Vasopressin-regulated water reabsorption - Homo sapiens (human) (4)
hsa05410 Hypertrophic cardiomyopathy (HCM) - Homo sapiens (human) (4)
hsa04961 Endocrine and other factor-regulated calcium reabsorption - Homo sapiens (human) (4)
hsa04064 NF-kappa B signaling pathway - Homo sapiens (human) (4)
hsa04650 Natural killer cell mediated cytotoxicity - Homo sapiens (human) (4)
hsa04659 Th17 cell differentiation - Homo sapiens (human) (4)
hsa04657 IL-17 signaling pathway - Homo sapiens (human) (4)
hsa00240 Pyrimidine metabolism - Homo sapiens (human) (4)
hsa04978 Mineral absorption - Homo sapiens (human) (4)
hsa04928 Parathyroid hormone synthesis, secretion and action - Homo sapiens (human) (4)
hsa00590 Arachidonic acid metabolism - Homo sapiens (human) (4)
hsa04910 Insulin signaling pathway - Homo sapiens (human) (4)
hsa04911 Insulin secretion - Homo sapiens (human) (4)
hsa05014 Amyotrophic lateral sclerosis (ALS) - Homo sapiens (human) (4)
hsa04916 Melanogenesis - Homo sapiens (human) (4)
hsa01210 2-Oxocarboxylic acid metabolism - Homo sapiens (human) (4)
hsa05162 Measles - Homo sapiens (human) (4)
hsa05220 Chronic myeloid leukemia - Homo sapiens (human) (3)
hsa04960 Aldosterone-regulated sodium reabsorption - Homo sapiens (human) (3)
hsa04012 ErbB signaling pathway - Homo sapiens (human) (3)
hsa00350 Tyrosine metabolism - Homo sapiens (human) (3)
hsa00620 Pyruvate metabolism - Homo sapiens (human) (3)
hsa00071 Fatty acid degradation - Homo sapiens (human) (3)
hsa04380 Osteoclast differentiation - Homo sapiens (human) (3)
hsa05140 Leishmaniasis - Homo sapiens (human) (3)
hsa04350 TGF-beta signaling pathway - Homo sapiens (human) (3)
hsa00770 Pantothenate and CoA biosynthesis - Homo sapiens (human) (3)
hsa05204 Chemical carcinogenesis - Homo sapiens (human) (3)
hsa05230 Central carbon metabolism in cancer - Homo sapiens (human) (3)
hsa05211 Renal cell carcinoma - Homo sapiens (human) (3)
hsa05212 Pancreatic cancer - Homo sapiens (human) (3)
hsa05221 Acute myeloid leukemia - Homo sapiens (human) (3)
hsa04370 VEGF signaling pathway - Homo sapiens (human) (3)
hsa04750 Inflammatory mediator regulation of TRP channels - Homo sapiens (human) (3)
hsa00980 Metabolism of xenobiotics by cytochrome P450 - Homo sapiens (human) (3)
hsa05226 Gastric cancer - Homo sapiens (human) (3)
hsa05110 Vibrio cholerae infection - Homo sapiens (human) (3)
hsa04658 Th1 and Th2 cell differentiation - Homo sapiens (human) (3)
hsa04727 GABAergic synapse - Homo sapiens (human) (3)
hsa04929 GnRH secretion - Homo sapiens (human) (3)
hsa05120 Epithelial cell signaling in Helicobacter pylori infection - Homo sapiens (human) (3)
hsa02010 ABC transporters - Homo sapiens (human) (3)
hsa04152 AMPK signaling pathway - Homo sapiens (human) (3)
hsa04068 FoxO signaling pathway - Homo sapiens (human) (3)
hsa05215 Prostate cancer - Homo sapiens (human) (3)
hsa04211 Longevity regulating pathway - Homo sapiens (human) (3)
hsa04664 Fc epsilon RI signaling pathway - Homo sapiens (human) (3)
hsa04115 p53 signaling pathway - Homo sapiens (human) (3)
hsa04930 Type II diabetes mellitus - Homo sapiens (human) (2)
hsa04927 Cortisol synthesis and secretion - Homo sapiens (human) (2)
hsa04917 Prolactin signaling pathway - Homo sapiens (human) (2)
hsa05032 Morphine addiction - Homo sapiens (human) (2)
hsa04213 Longevity regulating pathway - multiple species - Homo sapiens (human) (2)
hsa03430 Mismatch repair - Homo sapiens (human) (2)
hsa05214 Glioma - Homo sapiens (human) (2)
hsa03450 Non-homologous end-joining - Homo sapiens (human) (2)
hsa04931 Insulin resistance - Homo sapiens (human) (2)
hsa04914 Progesterone-mediated oocyte maturation - Homo sapiens (human) (2)
hsa03030 DNA replication - Homo sapiens (human) (2)
hsa04620 Toll-like receptor signaling pathway - Homo sapiens (human) (2)
hsa00360 Phenylalanine metabolism - Homo sapiens (human) (2)
hsa03320 PPAR signaling pathway - Homo sapiens (human) (2)
hsa04623 Cytosolic DNA-sensing pathway - Homo sapiens (human) (2)
hsa00260 Glycine, serine and threonine metabolism - Homo sapiens (human) (2)
hsa01521 EGFR tyrosine kinase inhibitor resistance - Homo sapiens (human) (2)
hsa05416 Viral myocarditis - Homo sapiens (human) (2)
hsa03440 Homologous recombination - Homo sapiens (human) (2)
hsa03410 Base excision repair - Homo sapiens (human) (2)
hsa05323 Rheumatoid arthritis - Homo sapiens (human) (2)
hsa04110 Cell cycle - Homo sapiens (human) (2)
hsa05218 Melanoma - Homo sapiens (human) (2)
hsa04622 RIG-I-like receptor signaling pathway - Homo sapiens (human) (2)
hsa04390 Hippo signaling pathway - Homo sapiens (human) (2)
hsa04964 Proximal tubule bicarbonate reclamation - Homo sapiens (human) (2)
hsa05143 African trypanosomiasis - Homo sapiens (human) (2)
hsa05031 Amphetamine addiction - Homo sapiens (human) (2)
hsa00982 Drug metabolism - cytochrome P450 - Homo sapiens (human) (2)
hsa05213 Endometrial cancer - Homo sapiens (human) (2)
hsa00030 Pentose phosphate pathway - Homo sapiens (human) (2)
hsa05223 Non-small cell lung cancer - Homo sapiens (human) (2)
hsa04920 Adipocytokine signaling pathway - Homo sapiens (human) (2)
hsa00860 Porphyrin and chlorophyll metabolism - Homo sapiens (human) (2)
hsa05144 Malaria - Homo sapiens (human) (2)
hsa05216 Thyroid cancer - Homo sapiens (human) (2)
hsa05231 Choline metabolism in cancer - Homo sapiens (human) (2)
hsa01522 Endocrine resistance - Homo sapiens (human) (2)
hsa00250 Alanine, aspartate and glutamate metabolism - Homo sapiens (human) (2)
hsa00410 beta-Alanine metabolism - Homo sapiens (human) (2)
hsa05030 Cocaine addiction - Homo sapiens (human) (2)
hsa03020 RNA polymerase - Homo sapiens (human) (2)
hsa00061 Fatty acid biosynthesis - Homo sapiens (human) (2)
hsa00790 Folate biosynthesis - Homo sapiens (human) (2)
hsa00052 Galactose metabolism - Homo sapiens (human) (2)
hsa00750 Vitamin B6 metabolism - Homo sapiens (human) (2)
hsa00140 Steroid hormone biosynthesis - Homo sapiens (human) (2)
hsa04150 mTOR signaling pathway - Homo sapiens (human) (2)
hsa00380 Tryptophan metabolism - Homo sapiens (human) (2)
hsa04913 Ovarian steroidogenesis - Homo sapiens (human) (2)
hsa04614 Renin-angiotensin system - Homo sapiens (human) (1)
hsa00290 Valine, leucine and isoleucine biosynthesis - Homo sapiens (human) (1)
hsa05033 Nicotine addiction - Homo sapiens (human) (1)
hsa04640 Hematopoietic cell lineage - Homo sapiens (human) (1)
hsa04550 Signaling pathways regulating pluripotency of stem cells - Homo sapiens (human) (1)
hsa00130 Ubiquinone and other terpenoid-quinone biosynthesis - Homo sapiens (human) (1)
hsa04130 SNARE interactions in vesicular transport - Homo sapiens (human) (1)
hsa04742 Taste transduction - Homo sapiens (human) (1)
hsa05332 Graft-versus-host disease - Homo sapiens (human) (1)
hsa00040 Pentose and glucuronate interconversions - Homo sapiens (human) (1)
hsa05330 Allograft rejection - Homo sapiens (human) (1)
hsa00513 Various types of N-glycan biosynthesis - Homo sapiens (human) (1)
hsa00920 Sulfur metabolism - Homo sapiens (human) (1)
hsa04137 Mitophagy - animal - Homo sapiens (human) (1)
hsa00510 N-Glycan biosynthesis - Homo sapiens (human) (1)
hsa00900 Terpenoid backbone biosynthesis - Homo sapiens (human) (1)
hsa00564 Glycerophospholipid metabolism - Homo sapiens (human) (1)
hsa00830 Retinol metabolism - Homo sapiens (human) (1)
hsa00340 Histidine metabolism - Homo sapiens (human) (1)
hsa04966 Collecting duct acid secretion - Homo sapiens (human) (1)
hsa00400 Phenylalanine, tyrosine and tryptophan biosynthesis - Homo sapiens (human) (1)
hsa04630 JAK-STAT signaling pathway - Homo sapiens (human) (1)
hsa04060 Cytokine-cytokine receptor interaction - Homo sapiens (human) (1)
hsa04979 Cholesterol metabolism - Homo sapiens (human) (1)
hsa04215 Apoptosis - multiple species - Homo sapiens (human) (1)
hsa00531 Glycosaminoglycan degradation - Homo sapiens (human) (1)
hsa04330 Notch signaling pathway - Homo sapiens (human) (1)
hsa04940 Type I diabetes mellitus - Homo sapiens (human) (1)
hsa05320 Autoimmune thyroid disease - Homo sapiens (human) (1)
hsa05340 Primary immunodeficiency - Homo sapiens (human) (1)
hsa00670 One carbon pool by folate - Homo sapiens (human) (1)
hsa01040 Biosynthesis of unsaturated fatty acids - Homo sapiens (human) (1)
hsa01523 Antifolate resistance - Homo sapiens (human) (1)
hsa04923 Regulation of lipolysis in adipocytes - Homo sapiens (human) (1)
hsa05321 Inflammatory bowel disease (IBD) - Homo sapiens (human) (1)
hsa00524 Neomycin, kanamycin and gentamicin biosynthesis - Homo sapiens (human) (1)
hsa00062 Fatty acid elongation - Homo sapiens (human) (1)
hsa04740 Olfactory transduction - Homo sapiens (human) (1)
hsa03022 Basal transcription factors - Homo sapiens (human) (1)
hsa00650 Butanoate metabolism - Homo sapiens (human) (1)
hsa00500 Starch and sucrose metabolism - Homo sapiens (human) (1)
hsa00565 Ether lipid metabolism - Homo sapiens (human) (1)
hsa03420 Nucleotide excision repair - Homo sapiens (human) (1)
hsa00330 Arginine and proline metabolism - Homo sapiens (human) (1)
hsa04080 Neuroactive ligand-receptor interaction - Homo sapiens (human) (1)
hsa05224 Breast cancer - Homo sapiens (human) (1)

[truncated: 1 more sheets: GeneOntology Sorted]
