# Supplementary material for: Comprehending Meningioma Signaling Cascades Using Multipronged Proteomics Approaches & Targeted Validation of Potential Markers
Source: Front Oncol. 2020 Aug 26;10:1600. doi: 10.3389/fonc.2020.01600 (PMC7482667; doi:10.3389/fonc.2020.01600)
Supplement: Supplementary file 5 [file Table_5.xlsx]

## Sheet: Input
Accesion No.
P0C0L5
P04040
P13637
Q7KZF4
P09874
Q6ZN40
A0A0R4J2E8
P15311
P28331
O43390
O15061
Q04637
Q15436
P58107
O14980
P11215
P55060
Q9Y265
O43852
D6RF35
P42224
P56192
Q96DG6
O15020
Q15046
O15523
Q96HF1
Q12907
P49773
Q9Y2A7
O94832
P53992
Q15008
Q96FW1
Q15717
P0DOY2
P43004
P26196
P26368
Q96PY5
P13716
P02652
Q9NR45
Q92752
P30040
A0AVT1
P08574
P35637
P27105
P30050
P48357
P53367
P00746
Q02487
Q9HCM4
Q7L2H7
Q14738
Q86UU1
Q7L5N1
O60216
Q5EB52
P20042
Q9NP58
Q9H6S3
P40261
P13807
Q8WUD1
P0DJI9
Q13480
O15371
Q8WVV9
Q68E01
Q13464
Q99805
Q9BTT0
O00160
Q9NP81
Q9NUU7
Q9H1E3
Q13510
Q8IZP0
Q8TC12
Q13126
Q8TCS8
P32322
P48556
Q86UT6
O14791
P14854
P00326
O95571
Q9Y383
P09105
O95394
Q16853
O60568
Q9UHY7
P16870
P20339
Q9BXJ9
Q9NXF1
O14786
Q9BZL4
P61011
P17096
Q96FQ6
Q7L2E3
Q15287
P05362
Q3ZCQ8
P49321
Q9H2H8
P61960
Q99627
P34896
Q9Y279
O14737
Q9H3Q1
O75886
Q96J84
Q6P2E9
Q86X10
Q96T23
Q6P5R6
Q92823
Q6ZMZ3
P98175
Q7Z4V5
P62266
Q5VZ89
Q9NRF8
Q96S66
Q8N6T3
Q9BRQ6
Q92769
Q9BRP8
P43155
P02741
Q9NX46
P04150
P25774
P10114
A2RRP1
O15270
Q9NP79
Q7L311
Q13136
Q13526
Q9UBW5
P16333
P10586
Q8WU79
Q9NW13
P82933
Q96GK7
P40855
Q99417
Q13948
Q9P260
Q9NRN7
Q9UPY8
Q5VTR2
Q9H6X2
Q9UBQ5
Q8NFH8
O15160
O00139
P52292
Q96GG9
O43157
Q96HD1
Q8NBL1
Q5T2E6
P35475
O75063
A0A0B4J1V0
Q9Y237
Q12996
C9JTN7
Q9UMS0
Q969T3
Q9Y287
Q96PE1
Q9UBT7
O43759
Q9HCJ1
K7ELP0
P23763
Q99549
P14621
Q9Y4J8
Q9BXW6
Q2PZI1
Q8N3J6
P51151
P85037
P54687
P23921
Q9HBR0
Q9Y4F9
Q9BQ67
P16035
Q9UBV8
P49335
Q7Z4G4
Q13094
Q9UKA4
P63098
A0A087X1E4
Q7Z4G1
Q4KMP7
O14562
Q13907
Q6NUM9
Q92733
Q4G148
Q96AG3
Q07092
Q8TAE8
Q16186
Q8N7H5
O95749
O76024
Q96EI5
Q96BP3
P17568
O43149
A3KMH1
P20839
Q8NAV1
Q8TE73
Q86SE8
O43286
Q13895
Q5TFE4

## Sheet: Reactome_RAW
Pathway identifier	Pathway name	#Entities found	#Entities total	Entities ratio	Entities pValue	Entities FDR	#Reactions found	#Reactions total	Reactions ratio	Species identifier	Species name	Submitted entities found	Mapped entities	Found reaction identifiers
R-HSA-383280	Nuclear Receptor transcription pathway	9	86	0.00771646	0.000157242	0.126108	2	2	0.000169549	9606	Homo sapiens	P04150	P04150-5;P04150-6;P04150-7;P04150-8;P04150-9;P04150-1;P04150-2;P04150-3;P04150-4	R-HSA-382096;R-HSA-376419
R-HSA-72649	Translation initiation complex formation	6	59	0.00529385	0.00225649	0.452031	2	2	0.000169549	9606	Homo sapiens	O15371;Q04637;P62266;Q7L2H7;P20042;Q9UBQ5	O15371;Q04637;P62266;Q7L2H7;P20042;Q9UBQ5	R-HSA-156808;R-HSA-157849
R-HSA-72702	Ribosomal scanning and start codon recognition	6	59	0.00529385	0.00225649	0.452031	2	2	0.000169549	9606	Homo sapiens	O15371;Q04637;P62266;Q7L2H7;P20042;Q9UBQ5	O15371;Q04637;P62266;Q7L2H7;P20042;Q9UBQ5	R-HSA-72697;R-HSA-72621
R-HSA-72662	Activation of the mRNA upon binding of the cap-binding complex and eIFs, and subsequent binding to 43S	6	60	0.00538358	0.00245085	0.452031	5	6	0.000508647	9606	Homo sapiens	O15371;Q04637;P62266;Q7L2H7;P20042;Q9UBQ5	O15371;Q04637;P62266;Q7L2H7;P20042;Q9UBQ5	R-HSA-72647;R-HSA-72631;R-HSA-72635;R-HSA-156808;R-HSA-157849
R-HSA-156827	L13a-mediated translational silencing of Ceruloplasmin expression	8	112	0.0100493	0.00395039	0.452031	2	3	0.000254323	9606	Homo sapiens	O15371;Q04637;P62266;P30050;Q6P5R6;Q7L2H7;P20042;Q9UBQ5	O15371;Q04637;P62266;P30050;Q6P5R6;Q7L2H7;P20042;Q9UBQ5	R-HSA-156823;R-HSA-156826
R-HSA-72706	GTP hydrolysis and joining of the 60S ribosomal subunit	8	113	0.0101391	0.00416301	0.452031	3	3	0.000254323	9606	Homo sapiens	O15371;Q04637;P62266;P30050;Q6P5R6;Q7L2H7;P20042;Q9UBQ5	O15371;Q04637;P62266;P30050;Q6P5R6;Q7L2H7;P20042;Q9UBQ5	R-HSA-72672;R-HSA-72619;R-HSA-72671
R-HSA-72737	Cap-dependent Translation Initiation	8	120	0.0107672	0.00590867	0.452031	17	18	0.00152594	9606	Homo sapiens	O15371;Q04637;P62266;P30050;Q6P5R6;Q7L2H7;P20042;Q9UBQ5	O15371;Q04637;P62266;P30050;Q6P5R6;Q7L2H7;P20042;Q9UBQ5	R-HSA-72673;R-HSA-72672;R-HSA-72676;R-HSA-72647;R-HSA-72619;R-HSA-156808;R-HSA-72621;R-HSA-72691;R-HSA-72722;R-HSA-72631;R-HSA-72663;R-HSA-72697;R-HSA-72635;R-HSA-157849;R-HSA-72669;R-HSA-72671;R-HSA-72670
R-HSA-72613	Eukaryotic Translation Initiation	8	120	0.0107672	0.00590867	0.452031	19	21	0.00178026	9606	Homo sapiens	O15371;Q04637;P62266;P30050;Q6P5R6;Q7L2H7;P20042;Q9UBQ5	O15371;Q04637;P62266;P30050;Q6P5R6;Q7L2H7;P20042;Q9UBQ5	R-HSA-72673;R-HSA-72672;R-HSA-72676;R-HSA-72647;R-HSA-72619;R-HSA-156808;R-HSA-72621;R-HSA-72691;R-HSA-72722;R-HSA-156823;R-HSA-72631;R-HSA-72663;R-HSA-72697;R-HSA-156826;R-HSA-72635;R-HSA-157849;R-HSA-72669;R-HSA-72671;R-HSA-72670
R-HSA-72695	Formation of the ternary complex, and subsequently, the 43S complex	5	52	0.00466577	0.00652929	0.452031	3	3	0.000254323	9606	Homo sapiens	O15371;P62266;Q7L2H7;P20042;Q9UBQ5	O15371;P62266;Q7L2H7;P20042;Q9UBQ5	R-HSA-72691;R-HSA-72663;R-HSA-72669
R-HSA-72766	Translation	14	294	0.0263795	0.00670665	0.452031	55	99	0.00839268	9606	Homo sapiens	O15371;Q9NP81;Q04637;P62266;Q8TAE8;P61011;P30050;Q6P5R6;Q7L2H7;P20042;Q9UBQ5;P56192;Q15046;P82933	O15371;Q9NP81;Q04637;P62266;Q8TAE8;P61011;P30050;Q6P5R6;Q7L2H7;P20042;Q9UBQ5;P56192;Q15046;P82933	R-HSA-1799326;R-HSA-5368279;R-HSA-156808;R-HSA-72722;R-HSA-156823;R-HSA-156826;R-HSA-157849;R-HSA-72619;R-HSA-72621;R-HSA-5419261;R-HSA-72631;R-HSA-1799330;R-HSA-72635;R-HSA-1799329;R-HSA-1799335;R-HSA-1799332;R-HSA-5389842;R-HSA-379974;R-HSA-5419281;R-HSA-72647;R-HSA-380239;R-HSA-5389848;R-HSA-379982;R-HSA-5389849;R-HSA-380233;R-HSA-379861;R-HSA-5419264;R-HSA-5419271;R-HSA-72663;R-HSA-5419273;R-…
R-HSA-72163	mRNA Splicing - Major Pathway	10	180	0.0161507	0.00767203	0.452031	9	9	0.00076297	9606	Homo sapiens	Q96BP3;P35637;Q12996;Q8NAV1;Q15717;P26368;Q92733;Q15287;O43390;Q9H2H8	Q96BP3;P35637;Q12996;Q8NAV1;Q15717;P26368;Q92733;Q15287;O43390;Q9H2H8	R-HSA-72160;R-HSA-72130;R-HSA-72231;R-HSA-156661;R-HSA-72139;R-HSA-72107;R-HSA-72124;R-HSA-72143;R-HSA-72127
R-HSA-1237112	Methionine salvage pathway	2	6	0.000538358	0.00813059	0.452031	2	7	0.000593421	9606	Homo sapiens	Q13126;Q9UHY7	Q13126;Q9UHY7	R-HSA-1237160;R-HSA-1237129
R-HSA-72172	mRNA Splicing	10	188	0.0168686	0.0101863	0.452031	9	14	0.00118684	9606	Homo sapiens	Q96BP3;P35637;Q12996;Q8NAV1;Q15717;P26368;Q92733;Q15287;O43390;Q9H2H8	Q96BP3;P35637;Q12996;Q8NAV1;Q15717;P26368;Q92733;Q15287;O43390;Q9H2H8	R-HSA-72160;R-HSA-72130;R-HSA-72231;R-HSA-156661;R-HSA-72139;R-HSA-72107;R-HSA-72124;R-HSA-72143;R-HSA-72127
R-HSA-5696394	DNA Damage Recognition in GG-NER	4	38	0.0034096	0.01078	0.452031	3	5	0.000423872	9606	Homo sapiens	Q7L5N1;Q9Y265;Q99627;P09874	Q7L5N1;Q9Y265;Q99627;P09874	R-HSA-5691006;R-HSA-5696655;R-HSA-5696664
R-HSA-450520	HuR (ELAVL1) binds and stabilizes mRNA	2	8	0.000717811	0.0140404	0.452031	7	7	0.000593421	9606	Homo sapiens	O14980;Q15717	O14980;Q15717	R-HSA-450550;R-HSA-450533;R-HSA-450595;R-HSA-450387;R-HSA-450494;R-HSA-517674;R-HSA-517705
R-HSA-110362	POLB-Dependent Long Patch Base Excision Repair	2	8	0.000717811	0.0140404	0.452031	6	10	0.000847745	9606	Homo sapiens	Q9NX46;P09874	Q9NX46;P09874	R-HSA-5651828;R-HSA-5649873;R-HSA-5651739;R-HSA-5651723;R-HSA-5649883;R-HSA-8952903
R-HSA-2206302	MPS I - Hurler syndrome	1	1	8.97263e-05	0.0220074	0.452031	3	3	0.000254323	9606	Homo sapiens	P35475	P35475	R-HSA-9036041;R-HSA-2206299;R-HSA-9036037
R-HSA-5683371	Defective ABCB6 causes isolated colobomatous microphthalmia 7 (MCOPCB7)	1	1	8.97263e-05	0.0220074	0.452031	1	1	8.47745e-05	9606	Homo sapiens	Q9NP58	Q9NP58	R-HSA-5683355
R-HSA-1614635	Sulfur amino acid metabolism	3	27	0.00242261	0.0230272	0.452031	3	36	0.00305188	9606	Homo sapiens	Q13126;Q9UHY7;O95571	Q13126;Q9UHY7;O95571	R-HSA-1614605;R-HSA-1237160;R-HSA-1237129
R-HSA-72689	Formation of a pool of free 40S subunits	6	102	0.00915209	0.027727	0.452031	2	2	0.000169549	9606	Homo sapiens	O15371;P62266;P30050;Q6P5R6;Q7L2H7;Q9UBQ5	O15371;P62266;P30050;Q6P5R6;Q7L2H7;Q9UBQ5	R-HSA-72673;R-HSA-72676
R-HSA-8953854	Metabolism of RNA	23	675	0.0605653	0.0288152	0.452031	48	187	0.0158528	9606	Homo sapiens	Q15008;Q96BP3;Q13895;P35637;Q7Z4G4;Q12996;O14980;P26196;Q8NAV1;Q15717;Q6P2E9;Q04637;P62266;Q9NW13;P30050;Q6P5R6;P48556;P26368;Q9NXF1;Q92733;Q15287;Q9H2H8;O43390	Q15008;Q96BP3;Q13895;P35637;Q7Z4G4;Q12996;O14980;P26196;Q8NAV1;Q15717;Q6P2E9;Q04637;P62266;Q9NW13;P30050;Q6P5R6;P48556;P26368;Q9NXF1;Q92733;Q15287;Q9H2H8;O43390	R-HSA-8849157;R-HSA-72130;R-HSA-430021;R-HSA-429955;R-HSA-8941312;R-HSA-72139;R-HSA-927813;R-HSA-72143;R-HSA-517705;R-HSA-6791223;R-HSA-927836;R-HSA-450580;R-HSA-6791221;R-HSA-6791219;R-HSA-450387;R-HSA-6791218;R-HSA-927832;R-HSA-77591;R-HSA-77590;R-HSA-927830;R-HSA-75097;R-HSA-77593;R-HSA-75096;R-HSA-77592;R-HSA-75098;R-HSA-6791228;R-HSA-927889;R-HSA-72160;R-HSA-429860;R-HSA-6786501;R-HSA-927789…
R-HSA-9615017	FOXO-mediated transcription of oxidative stress, metabolic and neuronal genes	3	30	0.00269179	0.0301093	0.452031	5	34	0.00288233	9606	Homo sapiens	Q92769;P04150;P04040	Q92769;P04150;P04040	R-HSA-9622738;R-HSA-9625699;R-HSA-9625124;R-HSA-9625101;R-HSA-9625693
R-HSA-1655829	Regulation of cholesterol biosynthesis by SREBP (SREBF)	4	56	0.00502467	0.0374984	0.452031	4	52	0.00440827	9606	Homo sapiens	Q15436;P53992;O95749;Q13907	Q15436;P53992;O95749;Q13907	R-HSA-1655832;R-HSA-1655834;R-HSA-1655823;R-HSA-1655825
R-HSA-5694530	Cargo concentration in the ER	3	33	0.00296097	0.0382067	0.452031	6	12	0.00101729	9606	Homo sapiens	Q15436;P53992;Q12907	Q15436;P53992;Q12907	R-HSA-5694436;R-HSA-5694435;R-HSA-5694415;R-HSA-5694428;R-HSA-5694413;R-HSA-5694522
R-HSA-71291	Metabolism of amino acids and derivatives	14	371	0.0332885	0.0396274	0.452031	12	244	0.020685	9606	Homo sapiens	Q15008;Q13126;P54687;P32322;P34896;O95571;P62266;P40261;P30050;P48556;Q6P5R6;Q9UHY7;P56192;Q15046	Q15008;Q13126;P54687;P32322;P34896;O95571;P62266;P40261;P30050;P48556;Q6P5R6;Q9UHY7;P56192;Q15046	R-HSA-353125;R-HSA-71249;R-HSA-70723;R-HSA-2408544;R-HSA-2408529;R-HSA-1614605;R-HSA-2408546;R-HSA-70664;R-HSA-1237160;R-HSA-508189;R-HSA-1237129;R-HSA-5333615
R-HSA-3814836	Glycogen storage disease type XV (GYG1)	1	2	0.000179453	0.0435323	0.452031	1	1	8.47745e-05	9606	Homo sapiens	P13807	P13807	R-HSA-3814838
R-HSA-3828062	Glycogen storage disease type 0 (muscle GYS1)	1	2	0.000179453	0.0435323	0.452031	1	1	8.47745e-05	9606	Homo sapiens	P13807	P13807	R-HSA-3828061
R-HSA-430039	mRNA decay by 5' to 3' exoribonuclease	2	15	0.0013459	0.0446248	0.452031	1	3	0.000254323	9606	Homo sapiens	P26196;Q6P2E9	P26196;Q6P2E9	R-HSA-429860
R-HSA-1059683	Interleukin-6 signaling	2	15	0.0013459	0.0446248	0.452031	6	19	0.00161072	9606	Homo sapiens	P42224	P42224;P42224-1	R-HSA-1112565;R-HSA-1112727;R-HSA-1112602;R-HSA-1112538;R-HSA-1112587;R-HSA-1112604
R-HSA-5663213	RHO GTPases Activate WASPs and WAVEs	3	36	0.00323015	0.047298	0.452031	8	10	0.000847745	9606	Homo sapiens	P16333;Q9Y2A7;Q8IZP0	P16333;Q9Y2A7;Q8IZP0	R-HSA-2130194;R-HSA-2029469;R-HSA-2197698;R-HSA-2029466;R-HSA-442592;R-HSA-2029465;R-HSA-2197691;R-HSA-2197690
R-HSA-450531	Regulation of mRNA stability by proteins that bind AU-rich elements	5	88	0.00789592	0.0482599	0.452031	10	26	0.00220414	9606	Homo sapiens	Q04637;Q15008;O14980;P48556;Q15717	Q04637;Q15008;O14980;P48556;Q15717	R-HSA-450550;R-HSA-450551;R-HSA-450580;R-HSA-450533;R-HSA-450466;R-HSA-450595;R-HSA-450387;R-HSA-450494;R-HSA-517674;R-HSA-517705
R-HSA-72203	Processing of Capped Intron-Containing Pre-mRNA	10	245	0.021983	0.0493404	0.452031	17	32	0.00271278	9606	Homo sapiens	Q96BP3;P35637;Q12996;Q8NAV1;Q15717;P26368;Q92733;Q15287;O43390;Q9H2H8	Q96BP3;P35637;Q12996;Q8NAV1;Q15717;P26368;Q92733;Q15287;O43390;Q9H2H8	R-HSA-72160;R-HSA-8849157;R-HSA-72130;R-HSA-72103;R-HSA-72231;R-HSA-72139;R-HSA-72107;R-HSA-72143;R-HSA-72180;R-HSA-156661;R-HSA-72185;R-HSA-75097;R-HSA-75096;R-HSA-75098;R-HSA-72124;R-HSA-72127;R-HSA-159101
R-HSA-2408522	Selenoamino acid metabolism	6	118	0.0105877	0.0500029	0.452031	4	23	0.00194981	9606	Homo sapiens	P62266;P40261;P30050;Q6P5R6;Q15046;P56192	P62266;P40261;P30050;Q6P5R6;Q15046;P56192	R-HSA-2408544;R-HSA-2408529;R-HSA-2408546;R-HSA-5333615
R-HSA-5210891	Uptake and function of anthrax toxins	2	16	0.00143562	0.0500521	0.452031	6	19	0.00161072	9606	Homo sapiens	Q9H6X2	Q9H6X2-2;Q9H6X2-1	R-HSA-5210909;R-HSA-5210923;R-HSA-5210921;R-HSA-5210935;R-HSA-5210947;R-HSA-5210944
R-HSA-376176	Signaling by ROBO receptors	9	218	0.0195603	0.0569527	0.452031	8	59	0.0050017	9606	Homo sapiens	Q04637;Q15008;P16333;P62266;P30050;Q6P5R6;P48556;O14786;Q15287	Q04637;Q15008;P16333;P62266;P30050;Q6P5R6;P48556;O14786;Q15287	R-HSA-428535;R-HSA-9014652;R-HSA-428515;R-HSA-428531;R-HSA-9011313;R-HSA-428511;R-HSA-9014610;R-HSA-9010951
R-HSA-5655302	Signaling by FGFR1 in disease	3	40	0.00358905	0.0609093	0.452031	14	35	0.00296711	9606	Homo sapiens	P42224;Q13948;Q13480	P42224;P39880;Q13480	R-HSA-1839100;R-HSA-1839039;R-HSA-1839065;R-HSA-1839098;R-HSA-5655263;R-HSA-1839094;R-HSA-1839031;R-HSA-5655290;R-HSA-1839091;R-HSA-1839112;R-HSA-1839080;R-HSA-1888198;R-HSA-1839078;R-HSA-5655240
R-HSA-1839117	Signaling by cytosolic FGFR1 fusion mutants	2	18	0.00161507	0.0615662	0.452031	8	14	0.00118684	9606	Homo sapiens	P42224;Q13948	P42224;P39880	R-HSA-1839039;R-HSA-1839112;R-HSA-1839080;R-HSA-1839065;R-HSA-1888198;R-HSA-1839078;R-HSA-1839031;R-HSA-1839091
R-HSA-5689603	UCH proteinases	5	96	0.00861373	0.0649508	0.452031	5	11	0.000932519	9606	Homo sapiens	Q15008;Q9Y265;P85037;P48556;Q16186	Q15008;Q9Y265;P85037;P48556;Q16186	R-HSA-5690790;R-HSA-5665854;R-HSA-5689630;R-HSA-5665871;R-HSA-5689544
R-HSA-379724	tRNA Aminoacylation	3	42	0.00376851	0.0683263	0.452031	11	42	0.00356053	9606	Homo sapiens	Q9NP81;Q15046;P56192	Q9NP81;Q15046;P56192	R-HSA-379893;R-HSA-379861;R-HSA-379974;R-HSA-380239;R-HSA-379982;R-HSA-379865;R-HSA-379993;R-HSA-380233;R-HSA-380008;R-HSA-379867;R-HSA-379994
R-HSA-416572	Sema4D induced cell migration and growth-cone collapse	2	20	0.00179453	0.0738787	0.452031	6	6	0.000508647	9606	Homo sapiens	O43157;Q13464	O43157;Q13464	R-HSA-373750;R-HSA-416594;R-HSA-419087;R-HSA-416588;R-HSA-419197;R-HSA-419049
R-HSA-388844	Receptor-type tyrosine-protein phosphatases	2	20	0.00179453	0.0738787	0.452031	2	6	0.000508647	9606	Homo sapiens	Q13136;P10586	Q13136;P10586	R-HSA-6798258;R-HSA-388824
R-HSA-975634	Retinoid metabolism and transport	3	44	0.00394796	0.0761322	0.452031	11	26	0.00220414	9606	Homo sapiens	Q8TC12;P02652;Q6NUM9	Q8TC12;P02652;Q6NUM9	R-HSA-2395764;R-HSA-975629;R-HSA-8956427;R-HSA-2187332;R-HSA-2404131;R-HSA-2404140;R-HSA-2424254;R-HSA-2395768;R-HSA-2395784;R-HSA-2423785;R-HSA-2429643
R-HSA-379726	Mitochondrial tRNA aminoacylation	2	21	0.00188425	0.0803059	0.452031	2	21	0.00178026	9606	Homo sapiens	Q9NP81;Q15046	Q9NP81;Q15046	R-HSA-380239;R-HSA-380233
R-HSA-382556	ABC-family proteins mediated transport	5	103	0.00924181	0.0818919	0.452031	4	28	0.00237369	9606	Homo sapiens	Q15008;P48556;P20042;P40855;Q9NP58	Q15008;P48556;P20042;P40855;Q9NP58	R-HSA-382613;R-HSA-1369065;R-HSA-8866553;R-HSA-5227009
R-HSA-8939902	Regulation of RUNX2 expression and activity	4	74	0.00663975	0.084727	0.452031	8	32	0.00271278	9606	Homo sapiens	Q15008;P42224;P04150;P48556	Q15008;P42224;P04150;P48556	R-HSA-8939801;R-HSA-9008475;R-HSA-9009085;R-HSA-8939900;R-HSA-9008015;R-HSA-9007999;R-HSA-9008110;R-HSA-9009362
R-HSA-194306	Neurophilin interactions with VEGF and VEGFR	1	4	0.000358905	0.0851768	0.452031	1	2	0.000169549	9606	Homo sapiens	O14786	O14786	R-HSA-195408
R-HSA-1369007	Mitochondrial ABC transporters	1	4	0.000358905	0.0851768	0.452031	1	2	0.000169549	9606	Homo sapiens	Q9NP58	Q9NP58	R-HSA-1369065
R-HSA-112313	Neurotransmitter uptake and metabolism In glial cells	1	4	0.000358905	0.0851768	0.452031	1	3	0.000254323	9606	Homo sapiens	P43004	P43004	R-HSA-210439
R-HSA-210455	Astrocytic Glutamate-Glutamine Uptake And Metabolism	1	4	0.000358905	0.0851768	0.452031	1	3	0.000254323	9606	Homo sapiens	P43004	P43004	R-HSA-210439
R-HSA-71262	Carnitine synthesis	1	4	0.000358905	0.0851768	0.452031	1	4	0.000339098	9606	Homo sapiens	P34896	P34896	R-HSA-71249
R-HSA-5250989	Toxicity of botulinum toxin type G (BoNT/G)	1	4	0.000358905	0.0851768	0.452031	1	5	0.000423872	9606	Homo sapiens	P23763	P23763	R-HSA-5250978
R-HSA-5365859	RA biosynthesis pathway	2	22	0.00197398	0.0868991	0.452031	3	11	0.000932519	9606	Homo sapiens	Q8TC12;P00326	Q8TC12;P00326	R-HSA-5362721;R-HSA-5362564;R-HSA-5419165
R-HSA-194138	Signaling by VEGF	5	106	0.00951099	0.089806	0.452031	14	83	0.00703628	9606	Homo sapiens	P16333;Q9Y2A7;Q8IZP0;O14786;Q13464	P16333;Q9Y2A7;Q8IZP0;O14786;Q13464	R-HSA-5218826;R-HSA-2029465;R-HSA-5218824;R-HSA-5218854;R-HSA-5228992;R-HSA-5218815;R-HSA-5218847;R-HSA-5218814;R-HSA-195408;R-HSA-5218812;R-HSA-5218806;R-HSA-5218804;R-HSA-3928647;R-HSA-5218832
R-HSA-9010553	Regulation of expression of SLITs and ROBOs	7	172	0.0154329	0.0918645	0.452031	3	19	0.00161072	9606	Homo sapiens	Q04637;Q15008;P62266;P30050;Q6P5R6;P48556;Q15287	Q04637;Q15008;P62266;P30050;Q6P5R6;P48556;Q15287	R-HSA-9014652;R-HSA-9011313;R-HSA-9014610
R-HSA-6806667	Metabolism of fat-soluble vitamins	3	48	0.00430686	0.0928498	0.452031	11	32	0.00271278	9606	Homo sapiens	Q8TC12;P02652;Q6NUM9	Q8TC12;P02652;Q6NUM9	R-HSA-2395764;R-HSA-975629;R-HSA-8956427;R-HSA-2187332;R-HSA-2404131;R-HSA-2404140;R-HSA-2424254;R-HSA-2395768;R-HSA-2395784;R-HSA-2423785;R-HSA-2429643
R-HSA-5339562	Uptake and actions of bacterial toxins	3	48	0.00430686	0.0928498	0.452031	9	65	0.00551034	9606	Homo sapiens	Q9H6X2;P23763	Q9H6X2-2;Q9H6X2-1;P23763	R-HSA-5210909;R-HSA-5250978;R-HSA-5210923;R-HSA-5210921;R-HSA-5210935;R-HSA-194808;R-HSA-194809;R-HSA-5210947;R-HSA-5210944
R-HSA-373753	Nephrin family interactions	2	23	0.00206371	0.0936481	0.452031	11	13	0.00110207	9606	Homo sapiens	P16333;Q96J84	P16333;Q96J84	R-HSA-532603;R-HSA-373734;R-HSA-373747;R-HSA-451377;R-HSA-8981534;R-HSA-373714;R-HSA-451758;R-HSA-373724;R-HSA-373727;R-HSA-451403;R-HSA-373722
R-HSA-70895	Branched-chain amino acid catabolism	2	23	0.00206371	0.0936481	0.452031	3	24	0.00203459	9606	Homo sapiens	P54687;P34896	P54687;P34896	R-HSA-71249;R-HSA-70723;R-HSA-508189
R-HSA-2132295	MHC class II antigen presentation	6	142	0.0127411	0.0995613	0.452031	6	26	0.00220414	9606	Homo sapiens	O00139;Q15436;O15020;P53992;Q9BXW6;P25774	O00139;Q15436;O15020;P53992;Q9BXW6;P25774	R-HSA-2213248;R-HSA-2130706;R-HSA-2130504;R-HSA-2213243;R-HSA-2130731;R-HSA-2130349
R-HSA-400685	Sema4D in semaphorin signaling	2	24	0.00215343	0.100543	0.452031	12	12	0.00101729	9606	Homo sapiens	O43157;Q13464	O43157;Q13464	R-HSA-400677;R-HSA-373750;R-HSA-416562;R-HSA-416546;R-HSA-416594;R-HSA-419646;R-HSA-419087;R-HSA-416559;R-HSA-416588;R-HSA-419197;R-HSA-400682;R-HSA-419049
R-HSA-210500	Glutamate Neurotransmitter Release Cycle	2	24	0.00215343	0.100543	0.452031	3	6	0.000508647	9606	Homo sapiens	Q13136;P43004	Q13136;P43004	R-HSA-210404;R-HSA-210426;R-HSA-210430
R-HSA-379716	Cytosolic tRNA aminoacylation	2	24	0.00215343	0.100543	0.452031	9	21	0.00178026	9606	Homo sapiens	Q15046;P56192	Q15046;P56192	R-HSA-379893;R-HSA-379861;R-HSA-379974;R-HSA-379982;R-HSA-379865;R-HSA-379993;R-HSA-380008;R-HSA-379867;R-HSA-379994
R-HSA-180024	DARPP-32 events	2	24	0.00215343	0.100543	0.452031	2	11	0.000932519	9606	Homo sapiens	P63098;Q14738	P63098;Q14738	R-HSA-201787;R-HSA-201790
R-HSA-1169408	ISG15 antiviral mechanism	4	80	0.00717811	0.104845	0.452031	5	16	0.00135639	9606	Homo sapiens	Q04637;P42224;Q13526;P52292	Q04637;P42224;Q13526;P52292	R-HSA-1678841;R-HSA-936462;R-HSA-1678842;R-HSA-1176059;R-HSA-1169406
R-HSA-8865999	MET activates PTPN11	1	5	0.000448632	0.105317	0.452031	1	1	8.47745e-05	9606	Homo sapiens	Q13480	Q13480	R-HSA-8865994
R-HSA-8849473	PTK6 Expression	1	5	0.000448632	0.105317	0.452031	2	3	0.000254323	9606	Homo sapiens	P04150	P04150	R-HSA-8848804;R-HSA-8856930
R-HSA-173736	Alternative complement activation	1	5	0.000448632	0.105317	0.452031	2	9	0.00076297	9606	Homo sapiens	P00746	P00746	R-HSA-183122;R-HSA-173745
R-HSA-8856828	Clathrin-mediated endocytosis	6	145	0.0130103	0.107111	0.452031	19	34	0.00288233	9606	Homo sapiens	Q7L5N1;P20339;O75886;Q99627;Q8NFH8;Q8N6T3	Q7L5N1;P20339;O75886;Q99627;Q8NFH8;Q8N6T3	R-HSA-8868071;R-HSA-8866279;R-HSA-8868230;R-HSA-8867756;R-HSA-8868236;R-HSA-8863723;R-HSA-8868651;R-HSA-8867754;R-HSA-8863721;R-HSA-8868072;R-HSA-8868648;R-HSA-8856808;R-HSA-8868661;R-HSA-8868660;R-HSA-8868659;R-HSA-8868658;R-HSA-8869438;R-HSA-8871194;R-HSA-8871193
R-HSA-110373	Resolution of AP sites via the multiple-nucleotide patch replacement pathway	2	25	0.00224316	0.107574	0.452031	6	19	0.00161072	9606	Homo sapiens	Q9NX46;P09874	Q9NX46;P09874	R-HSA-5651828;R-HSA-5649873;R-HSA-5651739;R-HSA-5651723;R-HSA-5649883;R-HSA-8952903
R-HSA-912694	Regulation of IFNA signaling	2	26	0.00233288	0.114732	0.452031	1	5	0.000423872	9606	Homo sapiens	P42224	P42224-1;P42224-2	R-HSA-997309
R-HSA-191273	Cholesterol biosynthesis	2	26	0.00233288	0.114732	0.452031	3	32	0.00271278	9606	Homo sapiens	O95749;Q13907	O95749;Q13907	R-HSA-191382;R-HSA-191303;R-HSA-191322
R-HSA-199991	Membrane Trafficking	19	635	0.0569762	0.118156	0.452031	62	218	0.0184808	9606	Homo sapiens	A2RRP1;O00139;Q15436;O15020;Q5VZ89;P53992;P51151;O75886;Q13948;Q12907;Q9NP79;Q86X10;Q7L5N1;P20339;A0A087X1E4;Q4KMP7;Q99627;Q8NFH8;Q8N6T3	A2RRP1;O00139;Q15436;O15020;P53365;Q5VZ89;P53992;P51151;O75886;Q13948;Q12907;Q9NP79;Q86X10;Q7L5N1;P20339;Q4KMP7;Q99627;Q8NFH8;Q8N6T3	R-HSA-8868230;R-HSA-5694421;R-HSA-5694418;R-HSA-5694417;R-HSA-1458463;R-HSA-5694428;R-HSA-8868236;R-HSA-8847635;R-HSA-8876191;R-HSA-5694415;R-HSA-8854173;R-HSA-5694413;R-HSA-8876188;R-HSA-8871194;R-HSA-8871193;R-HSA-5694409;R-HSA-6807877;R-HSA-1458485;R-HSA-6807875;R-HSA-6814671;R-HSA-6814670;R-HSA-8867756;R-HSA-8868651;R-HSA-8867754;R-HSA-8868648;R-HSA-5694439;R-HSA-5694436;R-HSA-8868661;R-HSA-8…
R-HSA-5696399	Global Genome Nucleotide Excision Repair (GG-NER)	4	84	0.00753701	0.119355	0.452031	14	20	0.00169549	9606	Homo sapiens	Q7L5N1;Q9Y265;Q99627;P09874	Q7L5N1;Q9Y265;Q99627;P09874	R-HSA-5690996;R-HSA-5696670;R-HSA-5691006;R-HSA-5691000;R-HSA-5696664;R-HSA-6790487;R-HSA-6790454;R-HSA-5690213;R-HSA-5689317;R-HSA-5689861;R-HSA-5690990;R-HSA-5696655;R-HSA-5690991;R-HSA-5690988
R-HSA-927802	Nonsense-Mediated Decay (NMD)	5	117	0.010498	0.122025	0.452031	6	6	0.000508647	9606	Homo sapiens	Q04637;P62266;P30050;Q6P5R6;Q15287	Q04637;P62266;P30050;Q6P5R6;Q15287	R-HSA-927836;R-HSA-927789;R-HSA-927832;R-HSA-927830;R-HSA-927813;R-HSA-927889
R-HSA-975957	Nonsense Mediated Decay (NMD) enhanced by the Exon Junction Complex (EJC)	5	117	0.010498	0.122025	0.452031	5	5	0.000423872	9606	Homo sapiens	Q04637;P62266;P30050;Q6P5R6;Q15287	Q04637;P62266;P30050;Q6P5R6;Q15287	R-HSA-927836;R-HSA-927832;R-HSA-927830;R-HSA-927813;R-HSA-927889
R-HSA-351202	Metabolism of polyamines	4	85	0.00762674	0.123112	0.452031	3	35	0.00296711	9606	Homo sapiens	Q15008;Q13126;P48556;Q9UHY7	Q15008;Q13126;P48556;Q9UHY7	R-HSA-353125;R-HSA-1237160;R-HSA-1237129
R-HSA-8851907	MET activates PI3K/AKT signaling	1	6	0.000538358	0.125015	0.452031	5	5	0.000423872	9606	Homo sapiens	Q13480	Q13480	R-HSA-8851908;R-HSA-8852019;R-HSA-8851954;R-HSA-8851919;R-HSA-8851933
R-HSA-1912399	Pre-NOTCH Processing in the Endoplasmic Reticulum	1	6	0.000538358	0.125015	0.452031	1	2	0.000169549	9606	Homo sapiens	Q8NBL1	Q8NBL1	R-HSA-1912353
R-HSA-193670	p75NTR negatively regulates cell cycle via SC1	1	6	0.000538358	0.125015	0.452031	1	3	0.000254323	9606	Homo sapiens	Q92769	Q92769	R-HSA-205056
R-HSA-5693548	Sensing of DNA Double Strand Breaks	1	6	0.000538358	0.125015	0.452031	2	8	0.000678196	9606	Homo sapiens	P52292	P52292	R-HSA-5684006;R-HSA-5684008
R-HSA-5250981	Toxicity of botulinum toxin type F (BoNT/F)	1	6	0.000538358	0.125015	0.452031	1	5	0.000423872	9606	Homo sapiens	P23763	P23763	R-HSA-194808
R-HSA-5250955	Toxicity of botulinum toxin type D (BoNT/D)	1	6	0.000538358	0.125015	0.452031	1	5	0.000423872	9606	Homo sapiens	P23763	P23763	R-HSA-194809
R-HSA-1614517	Sulfide oxidation to sulfate	1	6	0.000538358	0.125015	0.452031	1	6	0.000508647	9606	Homo sapiens	O95571	O95571	R-HSA-1614605
R-HSA-171319	Telomere Extension By Telomerase	1	6	0.000538358	0.125015	0.452031	1	7	0.000593421	9606	Homo sapiens	Q9Y265	Q9Y265	R-HSA-164616
R-HSA-8957322	Metabolism of steroids	6	152	0.0136384	0.125837	0.452031	15	203	0.0172092	9606	Homo sapiens	D6RF35;Q15436;P53992;Q9BXW6;O95749;Q13907	Q15436;P53992;Q9BXW6;O95749;P02774;Q13907	R-HSA-1655832;R-HSA-1655834;R-HSA-209760;R-HSA-8963851;R-HSA-191303;R-HSA-1655825;R-HSA-209738;R-HSA-350158;R-HSA-350186;R-HSA-8867667;R-HSA-191382;R-HSA-1655823;R-HSA-191322;R-HSA-209944;R-HSA-350168
R-HSA-6783589	Interleukin-6 family signaling	2	28	0.00251234	0.129393	0.452031	6	33	0.00279756	9606	Homo sapiens	P42224	P42224;P42224-1	R-HSA-1112565;R-HSA-1112727;R-HSA-1112602;R-HSA-1112538;R-HSA-1112587;R-HSA-1112604
R-HSA-450408	AUF1 (hnRNP D0) binds and destabilizes mRNA	3	56	0.00502467	0.13024	0.452031	3	4	0.000339098	9606	Homo sapiens	Q04637;Q15008;P48556	Q04637;Q15008;P48556	R-HSA-450551;R-HSA-450580;R-HSA-450466
R-HSA-429914	Deadenylation-dependent mRNA decay	3	56	0.00502467	0.13024	0.452031	5	10	0.000847745	9606	Homo sapiens	Q04637;P26196;Q6P2E9	Q04637;P26196;Q6P2E9	R-HSA-429860;R-HSA-430021;R-HSA-429955;R-HSA-8941312;R-HSA-429992
R-HSA-72187	mRNA 3'-end processing	3	57	0.0051144	0.135241	0.452031	3	3	0.000254323	9606	Homo sapiens	Q12996;P26368;Q15287	Q12996;P26368;Q15287	R-HSA-8849157;R-HSA-72180;R-HSA-72185
R-HSA-1169410	Antiviral mechanism by IFN-stimulated genes	4	89	0.00798564	0.138632	0.452031	5	31	0.00262801	9606	Homo sapiens	Q04637;P42224;Q13526;P52292	Q04637;P42224;Q13526;P52292	R-HSA-1678841;R-HSA-936462;R-HSA-1678842;R-HSA-1176059;R-HSA-1169406
R-HSA-447038	NrCAM interactions	1	7	0.000628084	0.144282	0.452031	4	4	0.000339098	9606	Homo sapiens	Q92823	Q92823	R-HSA-447030;R-HSA-376134;R-HSA-549060;R-HSA-445067
R-HSA-163767	PP2A-mediated dephosphorylation of key metabolic factors	1	7	0.000628084	0.144282	0.452031	4	4	0.000339098	9606	Homo sapiens	Q14738	Q14738	R-HSA-163750;R-HSA-163688;R-HSA-164056;R-HSA-163689
R-HSA-174577	Activation of C3 and C5	1	7	0.000628084	0.144282	0.452031	3	3	0.000254323	9606	Homo sapiens	P0C0L5	P0C0L5	R-HSA-173680;R-HSA-166817;R-HSA-173636
R-HSA-9028335	Activated NTRK2 signals through PI3K	1	7	0.000628084	0.144282	0.452031	2	2	0.000169549	9606	Homo sapiens	Q13480	Q13480	R-HSA-9028505;R-HSA-9028519
R-HSA-447043	Neurofascin interactions	1	7	0.000628084	0.144282	0.452031	1	7	0.000593421	9606	Homo sapiens	Q92823	Q92823	R-HSA-373730
R-HSA-499943	Interconversion of nucleotide di- and triphosphates	2	30	0.00269179	0.144458	0.452031	5	33	0.00279756	9606	Homo sapiens	P23921;Q9NRF8	P23921;Q9NRF8	R-HSA-504054;R-HSA-8866405;R-HSA-111751;R-HSA-111804;R-HSA-111742
R-HSA-6804758	Regulation of TP53 Activity through Acetylation	2	30	0.00269179	0.144458	0.452031	2	14	0.00118684	9606	Homo sapiens	Q92769;Q13526	Q92769;Q13526	R-HSA-6805650;R-HSA-8877692
R-HSA-186763	Downstream signal transduction	2	30	0.00269179	0.144458	0.452031	2	16	0.00135639	9606	Homo sapiens	P16333;P42224	P16333;P42224	R-HSA-380782;R-HSA-382058
R-HSA-445095	Interaction between L1 and Ankyrins	2	31	0.00278152	0.152123	0.452031	2	4	0.000339098	9606	Homo sapiens	O15020;Q92823	O15020;Q92823	R-HSA-392751;R-HSA-373739
R-HSA-917729	Endosomal Sorting Complex Required For Transport (ESCRT)	2	31	0.00278152	0.152123	0.452031	2	4	0.000339098	9606	Homo sapiens	O75886;Q9NP79	O75886;Q9NP79	R-HSA-917693;R-HSA-917730
R-HSA-416550	Sema4D mediated inhibition of cell attachment and migration	1	8	0.000717811	0.163125	0.452031	6	6	0.000508647	9606	Homo sapiens	O43157	O43157	R-HSA-400677;R-HSA-416562;R-HSA-416546;R-HSA-419646;R-HSA-416559;R-HSA-400682
R-HSA-72731	Recycling of eIF2:GDP	1	8	0.000717811	0.163125	0.452031	2	2	0.000169549	9606	Homo sapiens	P20042	P20042	R-HSA-72722;R-HSA-72670
R-HSA-442729	CREB1 phosphorylation through the activation of CaMKII/CaMKK/CaMKIV cascasde	1	8	0.000717811	0.163125	0.452031	2	10	0.000847745	9606	Homo sapiens	P52292	P52292	R-HSA-9619127;R-HSA-112282
R-HSA-446210	Synthesis of UDP-N-acetyl-glucosamine	1	8	0.000717811	0.163125	0.452031	1	7	0.000593421	9606	Homo sapiens	O95394	O95394	R-HSA-446185
R-HSA-2408508	Metabolism of ingested SeMet, Sec, MeSec into H2Se	1	8	0.000717811	0.163125	0.452031	1	8	0.000678196	9606	Homo sapiens	P40261	P40261	R-HSA-2408544
R-HSA-975956	Nonsense Mediated Decay (NMD) independent of the Exon Junction Complex (EJC)	4	96	0.00861373	0.167533	0.452031	1	1	8.47745e-05	9606	Homo sapiens	Q04637;P62266;P30050;Q6P5R6	Q04637;P62266;P30050;Q6P5R6	R-HSA-927789
R-HSA-1839124	FGFR1 mutant receptor activation	2	33	0.00296097	0.167679	0.452031	8	25	0.00211936	9606	Homo sapiens	P42224;Q13948	P42224;P39880	R-HSA-1839039;R-HSA-1839112;R-HSA-1839080;R-HSA-1839065;R-HSA-1888198;R-HSA-1839078;R-HSA-1839031;R-HSA-1839091
R-HSA-4420097	VEGFA-VEGFR2 Pathway	4	97	0.00870345	0.171826	0.452031	13	77	0.00652764	9606	Homo sapiens	P16333;Q9Y2A7;Q8IZP0;Q13464	P16333;Q9Y2A7;Q8IZP0;Q13464	R-HSA-5218826;R-HSA-2029465;R-HSA-5218824;R-HSA-5218854;R-HSA-5228992;R-HSA-5218815;R-HSA-5218847;R-HSA-5218814;R-HSA-5218812;R-HSA-5218806;R-HSA-5218804;R-HSA-3928647;R-HSA-5218832
R-HSA-373755	Semaphorin interactions	3	64	0.00574249	0.171959	0.452031	26	40	0.00339098	9606	Homo sapiens	O43157;O14786;Q13464	O43157;O14786;Q13464	R-HSA-399942;R-HSA-399941;R-HSA-399939;R-HSA-419087;R-HSA-399951;R-HSA-416588;R-HSA-399946;R-HSA-399947;R-HSA-399944;R-HSA-416594;R-HSA-399952;R-HSA-400677;R-HSA-416546;R-HSA-416559;R-HSA-400682;R-HSA-419049;R-HSA-373750;R-HSA-416562;R-HSA-399934;R-HSA-419646;R-HSA-399935;R-HSA-419197;R-HSA-399933;R-HSA-399930;R-HSA-399931;R-HSA-399928
R-HSA-936440	Negative regulators of DDX58/IFIH1 signaling	2	34	0.0030507	0.175557	0.452031	3	13	0.00110207	9606	Homo sapiens	Q13526;Q86UT6	Q13526;Q86UT6	R-HSA-936462;R-HSA-936380;R-HSA-936564
R-HSA-5663084	Diseases of carbohydrate metabolism	2	34	0.0030507	0.175557	0.452031	7	44	0.00373008	9606	Homo sapiens	P13807;P35475	P13807;P35475	R-HSA-9036041;R-HSA-3797226;R-HSA-3828061;R-HSA-2206299;R-HSA-3791349;R-HSA-3814838;R-HSA-9036037
R-HSA-8873719	RAB geranylgeranylation	3	65	0.00583221	0.177421	0.452031	2	5	0.000423872	9606	Homo sapiens	P20339;P51151;Q8WUD1	P20339;P51151;Q8WUD1	R-HSA-8870469;R-HSA-8870466
R-HSA-177539	Autointegration results in viral DNA circles	1	9	0.000807537	0.181556	0.452031	2	2	0.000169549	9606	Homo sapiens	P17096	P17096	R-HSA-175250;R-HSA-164845
R-HSA-3785653	Myoclonic epilepsy of Lafora	1	9	0.000807537	0.181556	0.452031	2	2	0.000169549	9606	Homo sapiens	P13807	P13807	R-HSA-3797226;R-HSA-3791349
R-HSA-2025928	Calcineurin activates NFAT	1	9	0.000807537	0.181556	0.452031	2	2	0.000169549	9606	Homo sapiens	P63098	P63098	R-HSA-2025882;R-HSA-2025890
R-HSA-8985947	Interleukin-9 signaling	1	9	0.000807537	0.181556	0.452031	6	12	0.00101729	9606	Homo sapiens	P42224	P42224	R-HSA-8985929;R-HSA-8985981;R-HSA-8985900;R-HSA-8985966;R-HSA-8985988;R-HSA-8985943
R-HSA-175567	Integration of viral DNA into host genomic DNA	1	9	0.000807537	0.181556	0.452031	1	3	0.000254323	9606	Homo sapiens	P17096	P17096	R-HSA-175108
R-HSA-389887	Beta-oxidation of pristanoyl-CoA	1	9	0.000807537	0.181556	0.452031	2	10	0.000847745	9606	Homo sapiens	P43155	P43155	R-HSA-390291;R-HSA-390284
R-HSA-447041	CHL1 interactions	1	9	0.000807537	0.181556	0.452031	1	5	0.000423872	9606	Homo sapiens	O14786	O14786	R-HSA-445083
R-HSA-6811555	PI5P Regulates TP53 Acetylation	1	9	0.000807537	0.181556	0.452031	1	8	0.000678196	9606	Homo sapiens	Q13526	Q13526	R-HSA-8877692
R-HSA-5653656	Vesicle-mediated transport	21	761	0.0682817	0.182464	0.452031	64	251	0.0212784	9606	Homo sapiens	A2RRP1;O00139;Q15436;O15020;Q5VZ89;P53992;P51151;O14791;O75886;Q13948;Q12907;Q9NP79;P0DOY2;Q86X10;Q7L5N1;P20339;A0A087X1E4;Q4KMP7;Q99627;Q8NFH8;Q8N6T3	A2RRP1;O00139;Q15436;O15020;P53365;Q5VZ89;P53992;P51151;O14791;O75886;Q13948;Q12907;Q9NP79;P0DOY2;Q86X10;Q7L5N1;P20339;Q4KMP7;Q99627;Q8NFH8;Q8N6T3	R-HSA-8868230;R-HSA-5694421;R-HSA-5694418;R-HSA-5694417;R-HSA-1458463;R-HSA-5694428;R-HSA-8868236;R-HSA-8847635;R-HSA-2168889;R-HSA-8876191;R-HSA-5694415;R-HSA-8854173;R-HSA-5694413;R-HSA-8876188;R-HSA-8871194;R-HSA-8871193;R-HSA-5694409;R-HSA-6807877;R-HSA-1458485;R-HSA-6807875;R-HSA-6814671;R-HSA-6814670;R-HSA-8867756;R-HSA-8868651;R-HSA-8867754;R-HSA-8868648;R-HSA-5694439;R-HSA-5694436;R-HSA-8…
R-HSA-73856	RNA Polymerase II Transcription Termination	3	66	0.00592194	0.18293	0.452031	2	4	0.000339098	9606	Homo sapiens	Q12996;P26368;Q15287	Q12996;P26368;Q15287	R-HSA-72180;R-HSA-77592
R-HSA-9614085	FOXO-mediated transcription	3	66	0.00592194	0.18293	0.452031	5	85	0.00720583	9606	Homo sapiens	Q92769;P04150;P04040	Q92769;P04150;P04040	R-HSA-9622738;R-HSA-9625699;R-HSA-9625124;R-HSA-9625101;R-HSA-9625693
R-HSA-611105	Respiratory electron transport	4	101	0.00906236	0.189372	0.452031	11	19	0.00161072	9606	Homo sapiens	P28331;P08574;P14854;P17568	P28331;P08574;P14854;P17568	R-HSA-6799191;R-HSA-6800870;R-HSA-163217;R-HSA-6799202;R-HSA-164651;R-HSA-6799197;R-HSA-6799196;R-HSA-6799179;R-HSA-6788523;R-HSA-163214;R-HSA-6799178
R-HSA-390522	Striated Muscle Contraction	2	36	0.00323015	0.191479	0.452031	4	4	0.000339098	9606	Homo sapiens	K7ELP0;Q6ZN40	P09493;P67936	R-HSA-390597;R-HSA-390598;R-HSA-390593;R-HSA-390595
R-HSA-204005	COPII-mediated vesicle transport	3	68	0.00610139	0.194083	0.452031	11	16	0.00135639	9606	Homo sapiens	Q15436;P53992;Q12907	Q15436;P53992;Q12907	R-HSA-5694439;R-HSA-5694421;R-HSA-5694418;R-HSA-203973;R-HSA-5694417;R-HSA-5694446;R-HSA-5694527;R-HSA-204008;R-HSA-5694522;R-HSA-5694441;R-HSA-5694409
R-HSA-2470946	Cohesin Loading onto Chromatin	1	10	0.000897263	0.199582	0.452031	2	2	0.000169549	9606	Homo sapiens	O60216	O60216	R-HSA-2470935;R-HSA-2468040
R-HSA-8875656	MET receptor recycling	1	10	0.000897263	0.199582	0.452031	2	2	0.000169549	9606	Homo sapiens	Q13480	Q13480	R-HSA-8875661;R-HSA-8875659
R-HSA-8963901	Chylomicron remodeling	1	10	0.000897263	0.199582	0.452031	2	3	0.000254323	9606	Homo sapiens	P02652	P02652	R-HSA-174690;R-HSA-174757
R-HSA-8963888	Chylomicron assembly	1	10	0.000897263	0.199582	0.452031	3	5	0.000423872	9606	Homo sapiens	P02652	P02652	R-HSA-174660;R-HSA-174741;R-HSA-174587
R-HSA-9020958	Interleukin-21 signaling	1	10	0.000897263	0.199582	0.452031	2	5	0.000423872	9606	Homo sapiens	P42224	P42224	R-HSA-9006873;R-HSA-9006870
R-HSA-5685939	HDR through MMEJ (alt-NHEJ)	1	10	0.000897263	0.199582	0.452031	3	8	0.000678196	9606	Homo sapiens	P09874	P09874	R-HSA-5687653;R-HSA-5687484;R-HSA-5687640
R-HSA-8853334	Signaling by FGFR3 fusions in cancer	1	10	0.000897263	0.199582	0.452031	3	9	0.00076297	9606	Homo sapiens	Q13480	Q13480	R-HSA-8853316;R-HSA-8853308;R-HSA-8853323
R-HSA-111932	CaMK IV-mediated phosphorylation of CREB	1	10	0.000897263	0.199582	0.452031	2	13	0.00110207	9606	Homo sapiens	P52292	P52292	R-HSA-9619127;R-HSA-112282
R-HSA-8856825	Cargo recognition for clathrin-mediated endocytosis	4	105	0.00942127	0.20746	0.452031	3	14	0.00118684	9606	Homo sapiens	Q7L5N1;O75886;Q99627;Q8NFH8	Q7L5N1;O75886;Q99627;Q8NFH8	R-HSA-8866279;R-HSA-8863723;R-HSA-8863721
R-HSA-195258	RHO GTPase Effectors	9	295	0.0264693	0.21379	0.452031	20	112	0.00949474	9606	Homo sapiens	O00139;P16333;Q9Y2A7;Q13526;O14980;Q8IZP0;Q96PY5;Q14738;Q13464	O00139;P16333;Q9Y2A7;Q13526;O14980;Q8IZP0;Q96PY5;Q14738;Q13464	R-HSA-5665751;R-HSA-5665748;R-HSA-2029469;R-HSA-2197698;R-HSA-2029466;R-HSA-5666160;R-HSA-442592;R-HSA-5666129;R-HSA-2029465;R-HSA-5665727;R-HSA-419087;R-HSA-419083;R-HSA-5666169;R-HSA-419049;R-HSA-2130194;R-HSA-9626816;R-HSA-9626817;R-HSA-2197691;R-HSA-2197690;R-HSA-419197
R-HSA-445355	Smooth Muscle Contraction	2	39	0.00349933	0.215686	0.452031	4	11	0.000932519	9606	Homo sapiens	K7ELP0;Q6ZN40	P09493;P67936	R-HSA-445700;R-HSA-445699;R-HSA-445704;R-HSA-445705
R-HSA-73933	Resolution of Abasic Sites (AP sites)	2	39	0.00349933	0.215686	0.452031	6	43	0.0036453	9606	Homo sapiens	Q9NX46;P09874	Q9NX46;P09874	R-HSA-5651828;R-HSA-5649873;R-HSA-5651739;R-HSA-5651723;R-HSA-5649883;R-HSA-8952903
R-HSA-8957275	Post-translational protein phosphorylation	4	107	0.00960072	0.216686	0.452031	1	1	8.47745e-05	9606	Homo sapiens	O14791;O43852;O76024;P02652	O14791;O43852;O76024;P02652	R-HSA-8952289
R-HSA-1226099	Signaling by FGFR in disease	3	72	0.0064603	0.216863	0.452031	26	106	0.0089861	9606	Homo sapiens	P42224;Q13948;Q13480	P42224;P39880;Q13480	R-HSA-5655252;R-HSA-8853316;R-HSA-5655315;R-HSA-1839065;R-HSA-5655248;R-HSA-5655263;R-HSA-8853323;R-HSA-5655323;R-HSA-5655320;R-HSA-1839112;R-HSA-5655235;R-HSA-1888198;R-HSA-5655245;R-HSA-5655240;R-HSA-1839100;R-HSA-5655285;R-HSA-1839039;R-HSA-1839098;R-HSA-1839094;R-HSA-1839031;R-HSA-5655290;R-HSA-5655289;R-HSA-1839091;R-HSA-1839080;R-HSA-1839078;R-HSA-8853308
R-HSA-8875555	MET activates RAP1 and RAC1	1	11	0.00098699	0.217213	0.452031	5	5	0.000423872	9606	Homo sapiens	Q13480	Q13480	R-HSA-8875591;R-HSA-8875558;R-HSA-8875540;R-HSA-8875568;R-HSA-8875576
R-HSA-2468052	Establishment of Sister Chromatid Cohesion	1	11	0.00098699	0.217213	0.452031	4	4	0.000339098	9606	Homo sapiens	O60216	O60216	R-HSA-2468039;R-HSA-2473152;R-HSA-2473151;R-HSA-2468041
R-HSA-2586552	Signaling by Leptin	1	11	0.00098699	0.217213	0.452031	15	19	0.00161072	9606	Homo sapiens	P48357	P48357-1	R-HSA-2671850;R-HSA-2672302;R-HSA-2671855;R-HSA-2671872;R-HSA-2671873;R-HSA-2671747;R-HSA-2671876;R-HSA-2671868;R-HSA-2671742;R-HSA-2671839;R-HSA-2586559;R-HSA-2586555;R-HSA-2671829;R-HSA-2586553;R-HSA-2671862
R-HSA-196791	Vitamin D (calciferol) metabolism	1	11	0.00098699	0.217213	0.452031	7	13	0.00110207	9606	Homo sapiens	D6RF35	P02774	R-HSA-209760;R-HSA-8963851;R-HSA-209738;R-HSA-350158;R-HSA-209944;R-HSA-350168;R-HSA-350186
R-HSA-5607763	CLEC7A (Dectin-1) induces NFAT activation	1	11	0.00098699	0.217213	0.452031	3	6	0.000508647	9606	Homo sapiens	P63098	P63098	R-HSA-2730872;R-HSA-2730849;R-HSA-2730867
R-HSA-9020956	Interleukin-27 signaling	1	11	0.00098699	0.217213	0.452031	5	20	0.00169549	9606	Homo sapiens	P42224	P42224	R-HSA-8950441;R-HSA-8950733;R-HSA-8950782;R-HSA-8950485;R-HSA-8950518
R-HSA-5655291	Signaling by FGFR4 in disease	1	11	0.00098699	0.217213	0.452031	3	15	0.00127162	9606	Homo sapiens	Q13480	Q13480	R-HSA-5655252;R-HSA-5655235;R-HSA-5655248
R-HSA-189451	Heme biosynthesis	1	11	0.00098699	0.217213	0.452031	2	12	0.00101729	9606	Homo sapiens	P13716	P13716	R-HSA-189439;R-HSA-190141
R-HSA-2206281	Mucopolysaccharidoses	1	11	0.00098699	0.217213	0.452031	3	22	0.00186504	9606	Homo sapiens	P35475	P35475	R-HSA-9036041;R-HSA-2206299;R-HSA-9036037
R-HSA-6791226	Major pathway of rRNA processing in the nucleolus and cytosol	6	183	0.0164199	0.225014	0.452031	5	7	0.000593421	9606	Homo sapiens	P62266;Q13895;Q9NW13;P30050;Q6P5R6;Q9NXF1	P62266;Q13895;Q9NW13;P30050;Q6P5R6;Q9NXF1	R-HSA-6791223;R-HSA-6791221;R-HSA-6791219;R-HSA-6791218;R-HSA-6791228
R-HSA-5696398	Nucleotide Excision Repair	4	110	0.0098699	0.23073	0.452031	15	36	0.00305188	9606	Homo sapiens	Q7L5N1;Q9Y265;Q99627;P09874	Q7L5N1;Q9Y265;Q99627;P09874	R-HSA-5690996;R-HSA-5696670;R-HSA-5691006;R-HSA-5691000;R-HSA-5696664;R-HSA-6781833;R-HSA-6790487;R-HSA-6790454;R-HSA-5690213;R-HSA-5689317;R-HSA-5689861;R-HSA-5690990;R-HSA-5696655;R-HSA-5690991;R-HSA-5690988
R-HSA-5663205	Infectious disease	13	463	0.0415433	0.234316	0.452031	40	321	0.0272126	9606	Homo sapiens	Q15008;P62266;O14980;P30050;O75886;P52292;P48556;Q6P5R6;P17096;Q9NP79;Q9H6X2;P23763	Q15008;O14980;O75886;Q9NP79;P62266;Q9H6X2-2;Q9H6X2-1;P30050;P52292;P48556;Q6P5R6;P17096;P23763	R-HSA-180739;R-HSA-192704;R-HSA-8951690;R-HSA-175174;R-HSA-175108;R-HSA-192841;R-HSA-3159227;R-HSA-180622;R-HSA-5210947;R-HSA-175117;R-HSA-5210944;R-HSA-175250;R-HSA-180627;R-HSA-5210909;R-HSA-180630;R-HSA-180885;R-HSA-168857;R-HSA-162590;R-HSA-6791035;R-HSA-180573;R-HSA-164514;R-HSA-8876262;R-HSA-5210923;R-HSA-165028;R-HSA-5210921;R-HSA-165034;R-HSA-164522;R-HSA-1176059;R-HSA-164845;R-HSA-315923…
R-HSA-9027276	Erythropoietin activates Phosphoinositide-3-kinase (PI3K)	1	12	0.00107672	0.234457	0.452031	4	7	0.000593421	9606	Homo sapiens	Q13480	Q13480	R-HSA-9027273;R-HSA-9021627;R-HSA-9027275;R-HSA-9027281
R-HSA-8984722	Interleukin-35 Signalling	1	12	0.00107672	0.234457	0.452031	12	26	0.00220414	9606	Homo sapiens	P42224	P42224	R-HSA-8950522;R-HSA-8983835;R-HSA-8983996;R-HSA-8983983;R-HSA-8984014;R-HSA-8983841;R-HSA-8984963;R-HSA-8983845;R-HSA-8984021;R-HSA-8950453;R-HSA-8984964;R-HSA-8984023
R-HSA-180689	APOBEC3G mediated resistance to HIV-1 infection	1	12	0.00107672	0.234457	0.452031	1	3	0.000254323	9606	Homo sapiens	P17096	P17096	R-HSA-180630
R-HSA-9634600	Regulation of glycolysis by fructose 2,6-bisphosphate metabolism	1	12	0.00107672	0.234457	0.452031	1	4	0.000339098	9606	Homo sapiens	Q14738	Q14738	R-HSA-163750
R-HSA-71384	Ethanol oxidation	1	12	0.00107672	0.234457	0.452031	1	7	0.000593421	9606	Homo sapiens	P00326	P00326	R-HSA-71707
R-HSA-73817	Purine ribonucleoside monophosphate biosynthesis	1	12	0.00107672	0.234457	0.452031	1	17	0.00144117	9606	Homo sapiens	P20839	P20839	R-HSA-73794
R-HSA-166663	Initial triggering of complement	4	111	0.00995962	0.235461	0.452031	8	21	0.00178026	9606	Homo sapiens	P0C0L5;P00746;P0DOY2;P02741	P0C0L5;P00746;P0DOY2;P02741	R-HSA-183122;R-HSA-166753;R-HSA-173745;R-HSA-173626;R-HSA-166795;R-HSA-166792;R-HSA-173631;R-HSA-981713
R-HSA-948021	Transport to the Golgi and subsequent modification	6	186	0.0166891	0.235759	0.452031	23	59	0.0050017	9606	Homo sapiens	O43286;Q15436;O15020;P53992;Q12907;Q8N6T3	O43286;Q15436;O15020;P53992;Q12907;Q8N6T3	R-HSA-975919;R-HSA-6807877;R-HSA-5694421;R-HSA-5694418;R-HSA-6807875;R-HSA-203973;R-HSA-5694417;R-HSA-5694527;R-HSA-6809006;R-HSA-5694428;R-HSA-204008;R-HSA-5694522;R-HSA-6809003;R-HSA-5694439;R-HSA-5694436;R-HSA-6809011;R-HSA-5694435;R-HSA-6809010;R-HSA-5694446;R-HSA-5694415;R-HSA-5694413;R-HSA-5694441;R-HSA-5694409
R-HSA-1799339	SRP-dependent cotranslational protein targeting to membrane	4	113	0.0101391	0.244992	0.452031	5	5	0.000423872	9606	Homo sapiens	P62266;P61011;P30050;Q6P5R6	P62266;P61011;P30050;Q6P5R6	R-HSA-1799326;R-HSA-1799330;R-HSA-1799329;R-HSA-1799335;R-HSA-1799332
R-HSA-5619084	ABC transporter disorders	3	77	0.00690893	0.246057	0.452031	2	22	0.00186504	9606	Homo sapiens	Q15008;P48556;Q9NP58	Q15008;P48556;Q9NP58	R-HSA-8866858;R-HSA-5683355
R-HSA-5362517	Signaling by Retinoic Acid	2	43	0.00385823	0.248338	0.452031	3	21	0.00178026	9606	Homo sapiens	Q8TC12;P00326	Q8TC12;P00326	R-HSA-5362721;R-HSA-5362564;R-HSA-5419165
R-HSA-2426168	Activation of gene expression by SREBF (SREBP)	2	43	0.00385823	0.248338	0.452031	2	42	0.00356053	9606	Homo sapiens	O95749;Q13907	O95749;Q13907	R-HSA-1655832;R-HSA-1655823
R-HSA-2467813	Separation of Sister Chromatids	6	190	0.017048	0.250328	0.452031	4	8	0.000678196	9606	Homo sapiens	O60216;Q15008;O00139;O14980;P48556;Q14738	O60216;Q15008;O00139;O14980;P48556;Q14738	R-HSA-2467809;R-HSA-2545203;R-HSA-2467811;R-HSA-174202
R-HSA-428540	Activation of RAC1	1	13	0.00116644	0.251322	0.452031	4	4	0.000339098	9606	Homo sapiens	P16333	P16333	R-HSA-428535;R-HSA-428515;R-HSA-428531;R-HSA-428511
R-HSA-202670	ERKs are inactivated	1	13	0.00116644	0.251322	0.452031	1	2	0.000169549	9606	Homo sapiens	Q14738	Q14738	R-HSA-199959
R-HSA-164843	2-LTR circle formation	1	13	0.00116644	0.251322	0.452031	1	3	0.000254323	9606	Homo sapiens	P17096	P17096	R-HSA-175174
R-HSA-1679131	Trafficking and processing of endosomal TLR	1	13	0.00116644	0.251322	0.452031	2	7	0.000593421	9606	Homo sapiens	P25774	P25774	R-HSA-1678920;R-HSA-1678981
R-HSA-1433557	Signaling by SCF-KIT	2	44	0.00394796	0.256535	0.452031	4	36	0.00305188	9606	Homo sapiens	P42224	P42224;P42224-1	R-HSA-1433456;R-HSA-1470012;R-HSA-1470010;R-HSA-1470009
R-HSA-196854	Metabolism of vitamins and cofactors	6	192	0.0172275	0.257707	0.452031	15	185	0.0156833	9606	Homo sapiens	Q8TC12;Q9NRN7;P40261;P34896;P02652;Q6NUM9	Q8TC12;Q9NRN7;P40261;P34896;P02652;Q6NUM9	R-HSA-199202;R-HSA-975629;R-HSA-8956427;R-HSA-2187332;R-HSA-2404131;R-HSA-2404140;R-HSA-200651;R-HSA-5359451;R-HSA-2395784;R-HSA-2423785;R-HSA-2429643;R-HSA-2395764;R-HSA-2424254;R-HSA-2395768;R-HSA-200735
R-HSA-422475	Axon guidance	15	557	0.0499776	0.26076	0.452031	70	296	0.0250933	9606	Homo sapiens	Q15008;O15020;O43157;Q04637;P15311;P16333;P62266;P30050;P48556;Q6P5R6;O14786;Q13480;Q92823;Q13464;Q15287	Q15008;O15020;O43157;Q04637;P15311;P16333;P62266;P30050;P48556;Q6P5R6;O14786;Q13480;Q92823;Q13464;Q15287	R-HSA-374663;R-HSA-374662;R-HSA-443779;R-HSA-374669;R-HSA-8853774;R-HSA-419087;R-HSA-374664;R-HSA-445067;R-HSA-9010951;R-HSA-374677;R-HSA-3928616;R-HSA-374680;R-HSA-445083;R-HSA-400677;R-HSA-418850;R-HSA-416546;R-HSA-445089;R-HSA-416559;R-HSA-392751;R-HSA-418858;R-HSA-400682;R-HSA-418856;R-HSA-447030;R-HSA-416562;R-HSA-418865;R-HSA-399934;R-HSA-419646;R-HSA-391868;R-HSA-399935;R-HSA-391871;R-HSA-…
R-HSA-8868773	rRNA processing in the nucleus and cytosol	6	193	0.0173172	0.261418	0.452031	5	15	0.00127162	9606	Homo sapiens	P62266;Q13895;Q9NW13;P30050;Q6P5R6;Q9NXF1	P62266;Q13895;Q9NW13;P30050;Q6P5R6;Q9NXF1	R-HSA-6791223;R-HSA-6791221;R-HSA-6791219;R-HSA-6791218;R-HSA-6791228
R-HSA-392499	Metabolism of proteins	49	2010	0.18035	0.263086	0.452031	130	873	0.0740081	9606	Homo sapiens	Q7Z4G1;Q9Y265;O14791;O95394;Q12907;Q04637;P30050;P85037;Q6P5R6;Q96GG9;O15371;O43286;Q92769;P51151;Q8WUD1;Q5VTR2;O76024;Q8N7H5;Q7L5N1;O60216;Q8TAE8;P16870;P48556;Q7L2H7;P20042;O15020;Q15436;Q9NP81;Q9Y287;O43852;O75886;Q9NR45;A0AVT1;P20339;Q9UBQ5;Q99627;P09874;Q15046;Q15008;P53992;Q96FW1;P62266;P61011;P04150;Q16186;P02652;P56192;P82933;Q8N6T3	Q7Z4G1;Q9Y265;O14791;O95394;Q12907;Q04637;P30050;P85037;Q6P5R6;Q96GG9;O15371;O43286;Q92769;P51151;Q8WUD1;Q5VTR2;O76024;Q8N7H5;Q7L5N1;O60216;Q8TAE8;P16870;P48556;Q7L2H7;P20042;O15020;Q15436;Q9NP81;Q9Y287;O43852;O75886;Q9NR45;A0AVT1;P20339;Q9UBQ5;Q99627;P09874;Q15046;Q15008;P53992;Q96FW1;P62266;P61011;P04150;Q16186;P02652;P56192;P82933;Q8N6T3	R-HSA-8956040;R-HSA-5690196;R-HSA-8956045;R-HSA-4616015;R-HSA-8955289;R-HSA-72722;R-HSA-8852127;R-HSA-5665871;R-HSA-4551768;R-HSA-8955285;R-HSA-975919;R-HSA-6807877;R-HSA-6807875;R-HSA-9023163;R-HSA-9023159;R-HSA-5389842;R-HSA-8956106;R-HSA-379974;R-HSA-1791064;R-HSA-5419281;R-HSA-5689630;R-HSA-380239;R-HSA-5389848;R-HSA-379982;R-HSA-5389849;R-HSA-8956099;R-HSA-380233;R-HSA-8956103;R-HSA-976734;R…
R-HSA-8852135	Protein ubiquitination	3	80	0.00717811	0.263862	0.452031	6	32	0.00271278	9606	Homo sapiens	Q5VTR2;Q8N7H5;A0AVT1	Q5VTR2;Q8N7H5;A0AVT1	R-HSA-8865090;R-HSA-8852127;R-HSA-8942099;R-HSA-8865050;R-HSA-8865098;R-HSA-8942101
R-HSA-199977	ER to Golgi Anterograde Transport	5	155	0.0139076	0.264248	0.452031	22	39	0.00330621	9606	Homo sapiens	Q15436;O15020;P53992;Q12907;Q8N6T3	Q15436;O15020;P53992;Q12907;Q8N6T3	R-HSA-6807877;R-HSA-5694421;R-HSA-5694418;R-HSA-6807875;R-HSA-203973;R-HSA-5694417;R-HSA-5694527;R-HSA-6809006;R-HSA-5694428;R-HSA-204008;R-HSA-5694522;R-HSA-6809003;R-HSA-5694439;R-HSA-5694436;R-HSA-6809011;R-HSA-5694435;R-HSA-6809010;R-HSA-5694446;R-HSA-5694415;R-HSA-5694413;R-HSA-5694441;R-HSA-5694409
R-HSA-8854214	TBC/RABGAPs	2	45	0.00403769	0.264737	0.452031	2	14	0.00118684	9606	Homo sapiens	P20339;Q4KMP7	P20339;Q4KMP7	R-HSA-8854222;R-HSA-8854173
R-HSA-5467340	AXIN missense mutants destabilize the destruction complex	1	14	0.00125617	0.267818	0.452031	1	1	8.47745e-05	9606	Homo sapiens	Q14738	Q14738	R-HSA-4839734
R-HSA-5467337	APC truncation mutants have impaired AXIN binding	1	14	0.00125617	0.267818	0.452031	1	1	8.47745e-05	9606	Homo sapiens	Q14738	Q14738	R-HSA-4791278
R-HSA-5467348	Truncations of AMER1 destabilize the destruction complex	1	14	0.00125617	0.267818	0.452031	1	1	8.47745e-05	9606	Homo sapiens	Q14738	Q14738	R-HSA-4839746
R-HSA-4839735	AXIN mutants destabilize the destruction complex, activating WNT signaling	1	14	0.00125617	0.267818	0.452031	1	1	8.47745e-05	9606	Homo sapiens	Q14738	Q14738	R-HSA-4839734
R-HSA-4839748	AMER1 mutants destabilize the destruction complex	1	14	0.00125617	0.267818	0.452031	1	1	8.47745e-05	9606	Homo sapiens	Q14738	Q14738	R-HSA-4839746
R-HSA-399955	SEMA3A-Plexin repulsion signaling by inhibiting Integrin adhesion	1	14	0.00125617	0.267818	0.452031	6	8	0.000678196	9606	Homo sapiens	O14786	O14786	R-HSA-399942;R-HSA-399941;R-HSA-399934;R-HSA-399935;R-HSA-399933;R-HSA-399928
R-HSA-418885	DCC mediated attractive signaling	1	14	0.00125617	0.267818	0.452031	6	12	0.00101729	9606	Homo sapiens	P16333	P16333	R-HSA-373716;R-HSA-418850;R-HSA-418865;R-HSA-418874;R-HSA-418858;R-HSA-418856
R-HSA-877312	Regulation of IFNG signaling	1	14	0.00125617	0.267818	0.452031	2	4	0.000339098	9606	Homo sapiens	P42224	P42224-1	R-HSA-997326;R-HSA-877281
R-HSA-4839744	truncated APC mutants destabilize the destruction complex	1	14	0.00125617	0.267818	0.452031	1	2	0.000169549	9606	Homo sapiens	Q14738	Q14738	R-HSA-4791278
R-HSA-68884	Mitotic Telophase/Cytokinesis	1	14	0.00125617	0.267818	0.452031	2	5	0.000423872	9606	Homo sapiens	O60216	O60216	R-HSA-2470935;R-HSA-2468040
R-HSA-2024101	CS/DS degradation	1	14	0.00125617	0.267818	0.452031	1	10	0.000847745	9606	Homo sapiens	P35475	P35475	R-HSA-1793186
R-HSA-156581	Methylation	1	14	0.00125617	0.267818	0.452031	1	12	0.00101729	9606	Homo sapiens	P40261	P40261	R-HSA-175987
R-HSA-1614558	Degradation of cysteine and homocysteine	1	14	0.00125617	0.267818	0.452031	1	22	0.00186504	9606	Homo sapiens	O95571	O95571	R-HSA-1614605
R-HSA-1168372	Downstream signaling events of B Cell Receptor (BCR)	3	81	0.00726783	0.269833	0.452031	3	14	0.00118684	9606	Homo sapiens	Q15008;P63098;P48556	Q15008;P63098;P48556	R-HSA-1168640;R-HSA-2025882;R-HSA-2025890
R-HSA-6798695	Neutrophil degranulation	13	480	0.0430686	0.273838	0.452031	8	10	0.000847745	9606	Homo sapiens	Q15008;Q13510;P13716;P20839;P11215;O43759;Q9UBW5;P16035;P00746;P04040;Q13464;P25774;P27105	Q15008;Q13510;P13716;P20839;P11215;O43759;Q9UBW5;P16035;P00746;P04040;Q13464;P25774;P27105	R-HSA-6799350;R-HSA-6798739;R-HSA-6800434;R-HSA-6798751;R-HSA-6798749;R-HSA-6798748;R-HSA-6798747;R-HSA-6798745
R-HSA-195253	Degradation of beta-catenin by the destruction complex	3	82	0.00735756	0.27582	0.452031	12	22	0.00186504	9606	Homo sapiens	Q15008;P48556;Q14738	Q15008;P48556;Q14738	R-HSA-5229343;R-HSA-195283;R-HSA-195251;R-HSA-195280;R-HSA-195318;R-HSA-195287;R-HSA-195300;R-HSA-2130279;R-HSA-195275;R-HSA-2130282;R-HSA-195304;R-HSA-2130286
R-HSA-73762	RNA Polymerase I Transcription Initiation	2	47	0.00421714	0.281138	0.452031	4	6	0.000508647	9606	Homo sapiens	O15160;Q92769	O15160;Q92769	R-HSA-73865;R-HSA-73739;R-HSA-73757;R-HSA-73758
R-HSA-373760	L1CAM interactions	4	121	0.0108569	0.283884	0.452031	13	54	0.00457782	9606	Homo sapiens	P15311;O15020;O14786;Q92823	P15311;O15020;O14786;Q92823	R-HSA-376134;R-HSA-443779;R-HSA-445089;R-HSA-373730;R-HSA-374669;R-HSA-392751;R-HSA-549060;R-HSA-445067;R-HSA-373739;R-HSA-374677;R-HSA-447030;R-HSA-374680;R-HSA-445083
R-HSA-8878166	Transcriptional regulation by RUNX2	4	121	0.0108569	0.283884	0.452031	8	84	0.00712106	9606	Homo sapiens	Q15008;P42224;P04150;P48556	Q15008;P42224;P04150;P48556	R-HSA-8939801;R-HSA-9008475;R-HSA-9009085;R-HSA-8939900;R-HSA-9008015;R-HSA-9007999;R-HSA-9008110;R-HSA-9009362
R-HSA-4839743	phosphorylation site mutants of CTNNB1 are not targeted to the proteasome by the destruction complex	1	15	0.0013459	0.283951	0.452031	4	4	0.000339098	9606	Homo sapiens	Q14738	Q14738	R-HSA-4827388;R-HSA-4839635;R-HSA-4839634;R-HSA-4839638
R-HSA-5339716	Misspliced GSK3beta mutants stabilize beta-catenin	1	15	0.0013459	0.283951	0.452031	1	1	8.47745e-05	9606	Homo sapiens	Q14738	Q14738	R-HSA-5339713
R-HSA-5358752	T41 mutants of beta-catenin aren't phosphorylated	1	15	0.0013459	0.283951	0.452031	1	1	8.47745e-05	9606	Homo sapiens	Q14738	Q14738	R-HSA-4839638
R-HSA-5358749	S37 mutants of beta-catenin aren't phosphorylated	1	15	0.0013459	0.283951	0.452031	1	1	8.47745e-05	9606	Homo sapiens	Q14738	Q14738	R-HSA-4839635
R-HSA-5358747	S33 mutants of beta-catenin aren't phosphorylated	1	15	0.0013459	0.283951	0.452031	1	1	8.47745e-05	9606	Homo sapiens	Q14738	Q14738	R-HSA-4839634
R-HSA-5358751	S45 mutants of beta-catenin aren't phosphorylated	1	15	0.0013459	0.283951	0.452031	1	1	8.47745e-05	9606	Homo sapiens	Q14738	Q14738	R-HSA-4827388
R-HSA-162592	Integration of provirus	1	15	0.0013459	0.283951	0.452031	10	14	0.00118684	9606	Homo sapiens	P17096	P17096	R-HSA-175250;R-HSA-164514;R-HSA-8951690;R-HSA-175174;R-HSA-175108;R-HSA-164522;R-HSA-173115;R-HSA-162590;R-HSA-164845;R-HSA-175117
R-HSA-3772470	Negative regulation of TCF-dependent signaling by WNT ligand antagonists	1	15	0.0013459	0.283951	0.452031	1	5	0.000423872	9606	Homo sapiens	Q96HF1	Q96HF1	R-HSA-3772441
R-HSA-111447	Activation of BAD and translocation to mitochondria	1	15	0.0013459	0.283951	0.452031	1	5	0.000423872	9606	Homo sapiens	P63098	P63098	R-HSA-139906
R-HSA-5637812	Signaling by EGFRvIII in Cancer	1	15	0.0013459	0.283951	0.452031	3	18	0.00152594	9606	Homo sapiens	Q13480	Q13480	R-HSA-5637764;R-HSA-5637765;R-HSA-5637801
R-HSA-5637810	Constitutive Signaling by EGFRvIII	1	15	0.0013459	0.283951	0.452031	3	18	0.00152594	9606	Homo sapiens	Q13480	Q13480	R-HSA-5637764;R-HSA-5637765;R-HSA-5637801
R-HSA-975577	N-Glycan antennae elongation	1	15	0.0013459	0.283951	0.452031	1	6	0.000508647	9606	Homo sapiens	O43286	O43286	R-HSA-975919
R-HSA-8956320	Nucleobase biosynthesis	1	15	0.0013459	0.283951	0.452031	1	23	0.00194981	9606	Homo sapiens	P20839	P20839	R-HSA-73794
R-HSA-381038	XBP1(S) activates chaperone genes	2	48	0.00430686	0.289329	0.452031	2	47	0.0039844	9606	Homo sapiens	O76024;Q8N6T3	O76024;Q8N6T3	R-HSA-1791064;R-HSA-1791169
R-HSA-9007101	Rab regulation of trafficking	4	123	0.0110363	0.293757	0.452031	5	35	0.00296711	9606	Homo sapiens	P20339;Q5VZ89;P51151;Q4KMP7	P20339;Q5VZ89;P51151;Q4KMP7	R-HSA-8876191;R-HSA-8854222;R-HSA-8854173;R-HSA-8876188;R-HSA-8875320
R-HSA-216083	Integrin cell surface interactions	3	85	0.00762674	0.293853	0.452031	3	54	0.00457782	9606	Homo sapiens	Q07092;P05362;P11215	Q07092;P05362;P11215	R-HSA-202727;R-HSA-199050;R-HSA-2327695
R-HSA-68882	Mitotic Anaphase	6	202	0.0181247	0.295406	0.452031	4	11	0.000932519	9606	Homo sapiens	O60216;Q15008;O00139;O14980;P48556;Q14738	O60216;Q15008;O00139;O14980;P48556;Q14738	R-HSA-2467809;R-HSA-2545203;R-HSA-2467811;R-HSA-174202
R-HSA-201681	TCF dependent signaling in response to WNT	6	202	0.0181247	0.295406	0.452031	12	71	0.00601899	9606	Homo sapiens	Q96HF1;Q15008;Q9Y265;O14980;P48556;Q14738	Q96HF1;Q15008;Q9Y265;O14980;P48556;Q14738	R-HSA-3772441;R-HSA-3451153;R-HSA-3769391;R-HSA-201685;R-HSA-1504193;R-HSA-3601585;R-HSA-3769392;R-HSA-4641260;R-HSA-1458875;R-HSA-3640874;R-HSA-4641256;R-HSA-3451147
R-HSA-6811440	Retrograde transport at the Trans-Golgi-Network	2	49	0.00439659	0.29751	0.452031	5	20	0.00169549	9606	Homo sapiens	A0A087X1E4;P51151	P53365;P51151	R-HSA-6814675;R-HSA-6814674;R-HSA-6814671;R-HSA-6814670;R-HSA-6814094
R-HSA-163200	Respiratory electron transport, ATP synthesis by chemiosmotic coupling, and heat production by uncoupling proteins.	4	124	0.0111261	0.298712	0.452031	11	26	0.00220414	9606	Homo sapiens	P28331;P08574;P14854;P17568	P28331;P08574;P14854;P17568	R-HSA-6799191;R-HSA-6800870;R-HSA-163217;R-HSA-6799202;R-HSA-164651;R-HSA-6799197;R-HSA-6799196;R-HSA-6799179;R-HSA-6788523;R-HSA-163214;R-HSA-6799178
R-HSA-381426	Regulation of Insulin-like Growth Factor (IGF) transport and uptake by Insulin-like Growth Factor Binding Proteins (IGFBPs)	4	124	0.0111261	0.298712	0.452031	1	14	0.00118684	9606	Homo sapiens	O14791;O43852;O76024;P02652	O14791;O43852;O76024;P02652	R-HSA-8952289
R-HSA-2555396	Mitotic Metaphase and Anaphase	6	203	0.0182144	0.299239	0.452031	4	12	0.00101729	9606	Homo sapiens	O60216;Q15008;O00139;O14980;P48556;Q14738	O60216;Q15008;O00139;O14980;P48556;Q14738	R-HSA-2467809;R-HSA-2545203;R-HSA-2467811;R-HSA-174202
R-HSA-72312	rRNA processing	6	203	0.0182144	0.299239	0.452031	5	21	0.00178026	9606	Homo sapiens	P62266;Q13895;Q9NW13;P30050;Q6P5R6;Q9NXF1	P62266;Q13895;Q9NW13;P30050;Q6P5R6;Q9NXF1	R-HSA-6791223;R-HSA-6791221;R-HSA-6791219;R-HSA-6791218;R-HSA-6791228
R-HSA-399956	CRMPs in Sema3A signaling	1	16	0.00143562	0.29973	0.452031	5	5	0.000423872	9606	Homo sapiens	O14786	O14786	R-HSA-399951;R-HSA-399946;R-HSA-399947;R-HSA-399931;R-HSA-399944
R-HSA-399954	Sema3A PAK dependent Axon repulsion	1	16	0.00143562	0.29973	0.452031	3	6	0.000508647	9606	Homo sapiens	O14786	O14786	R-HSA-399939;R-HSA-399952;R-HSA-399930
R-HSA-2559584	Formation of Senescence-Associated Heterochromatin Foci (SAHF)	1	16	0.00143562	0.29973	0.452031	1	2	0.000169549	9606	Homo sapiens	P17096	P17096	R-HSA-4647594
R-HSA-3322077	Glycogen synthesis	1	16	0.00143562	0.29973	0.452031	11	23	0.00194981	9606	Homo sapiens	P13807	P13807	R-HSA-3781001;R-HSA-3322003;R-HSA-3322001;R-HSA-3781018;R-HSA-3781023;R-HSA-3322005;R-HSA-3781009;R-HSA-3781024;R-HSA-3322041;R-HSA-3322057;R-HSA-3322025
R-HSA-3229121	Glycogen storage diseases	1	16	0.00143562	0.29973	0.452031	4	10	0.000847745	9606	Homo sapiens	P13807	P13807	R-HSA-3797226;R-HSA-3828061;R-HSA-3791349;R-HSA-3814838
R-HSA-189445	Metabolism of porphyrins	1	16	0.00143562	0.29973	0.452031	2	16	0.00135639	9606	Homo sapiens	P13716	P13716	R-HSA-189439;R-HSA-190141
R-HSA-211733	Regulation of activated PAK-2p34 by proteasome mediated degradation	2	50	0.00448632	0.305676	0.452031	1	2	0.000169549	9606	Homo sapiens	Q15008;P48556	Q15008;P48556	R-HSA-211715
R-HSA-177929	Signaling by EGFR	2	50	0.00448632	0.305676	0.452031	17	48	0.00406918	9606	Homo sapiens	O75886;Q13480	O75886;Q13480	R-HSA-8867047;R-HSA-177923;R-HSA-177920;R-HSA-183072;R-HSA-8867044;R-HSA-177926;R-HSA-177927;R-HSA-177924;R-HSA-8867041;R-HSA-177930;R-HSA-182986;R-HSA-179467;R-HSA-182990;R-HSA-177935;R-HSA-177939;R-HSA-177941;R-HSA-177944
R-HSA-373752	Netrin-1 signaling	2	50	0.00448632	0.305676	0.452031	9	37	0.00313666	9606	Homo sapiens	P15311;P16333	P15311;P16333	R-HSA-373716;R-HSA-374663;R-HSA-374662;R-HSA-418850;R-HSA-418865;R-HSA-418874;R-HSA-418858;R-HSA-374664;R-HSA-418856
R-HSA-1236978	Cross-presentation of soluble exogenous antigens (endosomes)	2	50	0.00448632	0.305676	0.452031	1	5	0.000423872	9606	Homo sapiens	Q15008;P48556	Q15008;P48556	R-HSA-1236970
R-HSA-381070	IRE1alpha activates chaperones	2	50	0.00448632	0.305676	0.452031	2	53	0.00449305	9606	Homo sapiens	O76024;Q8N6T3	O76024;Q8N6T3	R-HSA-1791064;R-HSA-1791169
R-HSA-5689880	Ub-specific processing proteases	6	205	0.0183939	0.306934	0.452031	4	40	0.00339098	9606	Homo sapiens	Q15008;Q9Y265;Q96FW1;O75886;P48556;Q16186	Q15008;Q9Y265;Q96FW1;O75886;P48556;Q16186	R-HSA-5690196;R-HSA-6782628;R-HSA-5689539;R-HSA-5697009
R-HSA-2500257	Resolution of Sister Chromatid Cohesion	4	126	0.0113055	0.30865	0.452031	8	8	0.000678196	9606	Homo sapiens	O60216;O00139;O14980;Q14738	O60216;O00139;O14980;Q14738	R-HSA-2468293;R-HSA-2466068;R-HSA-2484822;R-HSA-2545253;R-HSA-2467794;R-HSA-1638803;R-HSA-2468287;R-HSA-1638821
R-HSA-6811442	Intra-Golgi and retrograde Golgi-to-ER traffic	6	206	0.0184836	0.310794	0.452031	12	48	0.00406918	9606	Homo sapiens	A2RRP1;O00139;A0A087X1E4;P51151;Q13948;Q8N6T3	A2RRP1;O00139;P53365;P51151;Q13948;Q8N6T3	R-HSA-6811427;R-HSA-8847635;R-HSA-6814675;R-HSA-6811426;R-HSA-6814674;R-HSA-6811423;R-HSA-6814671;R-HSA-6814670;R-HSA-6814094;R-HSA-6811418;R-HSA-6811417;R-HSA-8847544
R-HSA-9609507	Protein localization	5	166	0.0148946	0.311145	0.452031	16	53	0.00449305	9606	Homo sapiens	Q3ZCQ8;P08574;P04040;P43155;P40855	Q3ZCQ8;P08574;P04040;P43155;P40855	R-HSA-1299475;R-HSA-1268022;R-HSA-1299478;R-HSA-1299476;R-HSA-9603797;R-HSA-1299482;R-HSA-1299480;R-HSA-9603801;R-HSA-1299487;R-HSA-9603775;R-HSA-9603804;R-HSA-9033233;R-HSA-9033235;R-HSA-9603784;R-HSA-9033236;R-HSA-9603791
R-HSA-112310	Neurotransmitter release cycle	2	51	0.00457604	0.313825	0.452031	11	32	0.00271278	9606	Homo sapiens	Q13136;P43004	Q13136;P43004	R-HSA-380869;R-HSA-380901;R-HSA-372529;R-HSA-374899;R-HSA-210404;R-HSA-210426;R-HSA-380574;R-HSA-372505;R-HSA-380905;R-HSA-210430;R-HSA-374922
R-HSA-350562	Regulation of ornithine decarboxylase (ODC)	2	51	0.00457604	0.313825	0.452031	1	4	0.000339098	9606	Homo sapiens	Q15008;P48556	Q15008;P48556	R-HSA-353125
R-HSA-180292	GAB1 signalosome	1	17	0.00152535	0.315163	0.452031	11	11	0.000932519	9606	Homo sapiens	Q13480	Q13480	R-HSA-177923;R-HSA-177939;R-HSA-177920;R-HSA-177926;R-HSA-177927;R-HSA-177924;R-HSA-177941;R-HSA-177930;R-HSA-179467;R-HSA-177944;R-HSA-177935
R-HSA-196299	Beta-catenin phosphorylation cascade	1	17	0.00152535	0.315163	0.452031	4	4	0.000339098	9606	Homo sapiens	Q14738	Q14738	R-HSA-195283;R-HSA-195318;R-HSA-195287;R-HSA-195300
R-HSA-264642	Acetylcholine Neurotransmitter Release Cycle	1	17	0.00152535	0.315163	0.452031	2	5	0.000423872	9606	Homo sapiens	Q13136	Q13136	R-HSA-372529;R-HSA-372505
R-HSA-8875360	InlB-mediated entry of Listeria monocytogenes into host cell	1	17	0.00152535	0.315163	0.452031	1	8	0.000678196	9606	Homo sapiens	O75886	O75886	R-HSA-8876262
R-HSA-432142	Platelet sensitization by LDL	1	17	0.00152535	0.315163	0.452031	1	9	0.00076297	9606	Homo sapiens	Q14738	Q14738	R-HSA-432143
R-HSA-199220	Vitamin B5 (pantothenate) metabolism	1	17	0.00152535	0.315163	0.452031	1	11	0.000932519	9606	Homo sapiens	Q9NRN7	Q9NRN7	R-HSA-199202
R-HSA-111885	Opioid Signalling	3	89	0.00798564	0.318007	0.452031	4	57	0.00483215	9606	Homo sapiens	P63098;P52292;Q14738	P63098;P52292;Q14738	R-HSA-9619127;R-HSA-201787;R-HSA-112282;R-HSA-201790
R-HSA-5687128	MAPK6/MAPK4 signaling	3	89	0.00798564	0.318007	0.452031	2	40	0.00339098	9606	Homo sapiens	Q15008;O14980;P48556	Q15008;O14980;P48556	R-HSA-5687109;R-HSA-5687112
R-HSA-202433	Generation of second messenger molecules	2	52	0.00466577	0.321952	0.452031	11	17	0.00144117	9606	Homo sapiens	P16333;Q13094	P16333;Q13094	R-HSA-430183;R-HSA-430135;R-HSA-430180;R-HSA-202241;R-HSA-202375;R-HSA-430190;R-HSA-202331;R-HSA-202216;R-HSA-202248;R-HSA-213407;R-HSA-430201
R-HSA-69601	Ubiquitin Mediated Degradation of Phosphorylated Cdc25A	2	52	0.00466577	0.321952	0.452031	1	4	0.000339098	9606	Homo sapiens	Q15008;P48556	Q15008;P48556	R-HSA-69600
R-HSA-69613	p53-Independent G1/S DNA damage checkpoint	2	52	0.00466577	0.321952	0.452031	1	4	0.000339098	9606	Homo sapiens	Q15008;P48556	Q15008;P48556	R-HSA-69600
R-HSA-69610	p53-Independent DNA Damage Response	2	52	0.00466577	0.321952	0.452031	1	4	0.000339098	9606	Homo sapiens	Q15008;P48556	Q15008;P48556	R-HSA-69600
R-HSA-75815	Ubiquitin-dependent degradation of Cyclin D	2	52	0.00466577	0.321952	0.452031	1	5	0.000423872	9606	Homo sapiens	Q15008;P48556	Q15008;P48556	R-HSA-75825
R-HSA-349425	Autodegradation of the E3 ubiquitin ligase COP1	2	52	0.00466577	0.321952	0.452031	1	5	0.000423872	9606	Homo sapiens	Q15008;P48556	Q15008;P48556	R-HSA-264458
R-HSA-156902	Peptide chain elongation	3	90	0.00807537	0.324054	0.452031	4	5	0.000423872	9606	Homo sapiens	P62266;P30050;Q6P5R6	P62266;P30050;Q6P5R6	R-HSA-156915;R-HSA-156912;R-HSA-156923;R-HSA-156907
R-HSA-1474290	Collagen formation	3	90	0.00807537	0.324054	0.452031	20	77	0.00652764	9606	Homo sapiens	O60568;Q07092;P25774	O60568;Q07092;P25774	R-HSA-8948232;R-HSA-1650808;R-HSA-2002460;R-HSA-8948234;R-HSA-2022073;R-HSA-8948224;R-HSA-8948226;R-HSA-2089971;R-HSA-8948228;R-HSA-1981104;R-HSA-8948230;R-HSA-8948231;R-HSA-2213200;R-HSA-8948219;R-HSA-8944219;R-HSA-8948222;R-HSA-1981128;R-HSA-1980233;R-HSA-1981157;R-HSA-1981120
R-HSA-8876198	RAB GEFs exchange GTP for GDP on RABs	3	90	0.00807537	0.324054	0.452031	3	21	0.00178026	9606	Homo sapiens	P20339;Q5VZ89;P51151	P20339;Q5VZ89;P51151	R-HSA-8876191;R-HSA-8876188;R-HSA-8875320
R-HSA-381119	Unfolded Protein Response (UPR)	3	90	0.00807537	0.324054	0.452031	4	94	0.0079688	9606	Homo sapiens	P20042;O76024;Q8N6T3	P20042;O76024;Q8N6T3	R-HSA-381111;R-HSA-1791064;R-HSA-1791169;R-HSA-381128
R-HSA-180534	Vpu mediated degradation of CD4	2	53	0.0047555	0.330056	0.452031	1	5	0.000423872	9606	Homo sapiens	Q15008;P48556	Q15008;P48556	R-HSA-180573
R-HSA-169911	Regulation of Apoptosis	2	53	0.0047555	0.330056	0.452031	1	5	0.000423872	9606	Homo sapiens	Q15008;P48556	Q15008;P48556	R-HSA-211715
R-HSA-6781823	Formation of TC-NER Pre-Incision Complex	2	53	0.0047555	0.330056	0.452031	1	7	0.000593421	9606	Homo sapiens	Q7L5N1;Q99627	Q7L5N1;Q99627	R-HSA-6781833
R-HSA-6794362	Protein-protein interactions at synapses	3	91	0.0081651	0.330101	0.452031	5	33	0.00279756	9606	Homo sapiens	Q13136;Q9HCM4;P10586	Q13136;Q9HCM4;P10586	R-HSA-6798258;R-HSA-6797553;R-HSA-6797568;R-HSA-8855648;R-HSA-388824
R-HSA-73780	RNA Polymerase III Chain Elongation	1	18	0.00161507	0.330258	0.452031	3	3	0.000254323	9606	Homo sapiens	O15160	O15160	R-HSA-113446;R-HSA-113705;R-HSA-113451
R-HSA-181429	Serotonin Neurotransmitter Release Cycle	1	18	0.00161507	0.330258	0.452031	2	3	0.000254323	9606	Homo sapiens	Q13136	Q13136	R-HSA-380901;R-HSA-380905
R-HSA-1963642	PI3K events in ERBB2 signaling	1	18	0.00161507	0.330258	0.452031	3	7	0.000593421	9606	Homo sapiens	Q13480	Q13480	R-HSA-1306963;R-HSA-1306965;R-HSA-1306957
R-HSA-181430	Norepinephrine Neurotransmitter Release Cycle	1	18	0.00161507	0.330258	0.452031	2	5	0.000423872	9606	Homo sapiens	Q13136	Q13136	R-HSA-374899;R-HSA-374922
R-HSA-9022699	MECP2 regulates neuronal receptors and channels	1	18	0.00161507	0.330258	0.452031	4	26	0.00220414	9606	Homo sapiens	Q92769	Q92769	R-HSA-9022365;R-HSA-9017921;R-HSA-9017954;R-HSA-9022359
R-HSA-1369062	ABC transporters in lipid homeostasis	1	18	0.00161507	0.330258	0.452031	1	11	0.000932519	9606	Homo sapiens	P40855	P40855	R-HSA-382613
R-HSA-196757	Metabolism of folate and pterines	1	18	0.00161507	0.330258	0.452031	2	28	0.00237369	9606	Homo sapiens	P34896	P34896	R-HSA-200651;R-HSA-200735
R-HSA-168254	Influenza Infection	5	171	0.0153432	0.332852	0.452031	6	58	0.00491692	9606	Homo sapiens	P62266;P30050;O14980;Q6P5R6;P52292	P62266;P30050;O14980;Q6P5R6;P52292	R-HSA-168880;R-HSA-192704;R-HSA-1176059;R-HSA-168857;R-HSA-192841;R-HSA-6791035
R-HSA-606279	Deposition of new CENPA-containing nucleosomes at the centromere	2	54	0.00484522	0.338133	0.452031	3	4	0.000339098	9606	Homo sapiens	Q96T23;Q9Y265	Q96T23;Q9Y265	R-HSA-606287;R-HSA-606289;R-HSA-606326
R-HSA-774815	Nucleosome assembly	2	54	0.00484522	0.338133	0.452031	3	4	0.000339098	9606	Homo sapiens	Q96T23;Q9Y265	Q96T23;Q9Y265	R-HSA-606287;R-HSA-606289;R-HSA-606326
R-HSA-5654710	PI-3K cascade:FGFR3	1	19	0.0017048	0.34502	0.452031	7	7	0.000593421	9606	Homo sapiens	Q13480	Q13480	R-HSA-5654709;R-HSA-5654643;R-HSA-5654640;R-HSA-5654641;R-HSA-5654705;R-HSA-177931;R-HSA-5654637
R-HSA-77595	Processing of Intronless Pre-mRNAs	1	19	0.0017048	0.34502	0.452031	4	5	0.000423872	9606	Homo sapiens	Q12996	Q12996	R-HSA-77591;R-HSA-77590;R-HSA-77593;R-HSA-77592
R-HSA-5627117	RHO GTPases Activate ROCKs	1	19	0.0017048	0.34502	0.452031	4	6	0.000508647	9606	Homo sapiens	Q13464	Q13464	R-HSA-419087;R-HSA-419197;R-HSA-419083;R-HSA-419049
R-HSA-8963898	Plasma lipoprotein assembly	1	19	0.0017048	0.34502	0.452031	3	19	0.00161072	9606	Homo sapiens	P02652	P02652	R-HSA-174660;R-HSA-174741;R-HSA-174587
R-HSA-5637815	Signaling by Ligand-Responsive EGFR Variants in Cancer	1	19	0.0017048	0.34502	0.452031	3	23	0.00194981	9606	Homo sapiens	Q13480	Q13480	R-HSA-1226016;R-HSA-1226014;R-HSA-1226012
R-HSA-1236382	Constitutive Signaling by Ligand-Responsive EGFR Cancer Variants	1	19	0.0017048	0.34502	0.452031	3	23	0.00194981	9606	Homo sapiens	Q13480	Q13480	R-HSA-1226016;R-HSA-1226014;R-HSA-1226012
R-HSA-197264	Nicotinamide salvaging	1	19	0.0017048	0.34502	0.452031	1	12	0.00101729	9606	Homo sapiens	P40261	P40261	R-HSA-5359451
R-HSA-6799198	Complex I biogenesis	2	55	0.00493495	0.34618	0.452031	8	13	0.00110207	9606	Homo sapiens	P28331;P17568	P28331;P17568	R-HSA-6799191;R-HSA-6800870;R-HSA-6799202;R-HSA-6799197;R-HSA-6799196;R-HSA-6799179;R-HSA-6788523;R-HSA-6799178
R-HSA-8854050	FBXL7 down-regulates AURKA during mitotic entry and in early mitosis	2	55	0.00493495	0.34618	0.452031	2	6	0.000508647	9606	Homo sapiens	Q15008;P48556	Q15008;P48556	R-HSA-8854071;R-HSA-8854044
R-HSA-174113	SCF-beta-TrCP mediated degradation of Emi1	2	55	0.00493495	0.34618	0.452031	1	3	0.000254323	9606	Homo sapiens	Q15008;P48556	Q15008;P48556	R-HSA-174203
R-HSA-4641257	Degradation of AXIN	2	55	0.00493495	0.34618	0.452031	2	8	0.000678196	9606	Homo sapiens	Q15008;P48556	Q15008;P48556	R-HSA-3640874;R-HSA-4641256
R-HSA-9604323	Negative regulation of NOTCH4 signaling	2	55	0.00493495	0.34618	0.452031	1	6	0.000508647	9606	Homo sapiens	Q15008;P48556	Q15008;P48556	R-HSA-9604642
R-HSA-8941858	Regulation of RUNX3 expression and activity	2	55	0.00493495	0.34618	0.452031	1	9	0.00076297	9606	Homo sapiens	Q15008;P48556	Q15008;P48556	R-HSA-8952408
R-HSA-141424	Amplification of signal from the kinetochores	3	94	0.00843428	0.348231	0.452031	4	4	0.000339098	9606	Homo sapiens	O00139;O14980;Q14738	O00139;O14980;Q14738	R-HSA-141409;R-HSA-141431;R-HSA-141422;R-HSA-141439
R-HSA-141444	Amplification of signal from unattached kinetochores via a MAD2 inhibitory signal	3	94	0.00843428	0.348231	0.452031	4	4	0.000339098	9606	Homo sapiens	O00139;O14980;Q14738	O00139;O14980;Q14738	R-HSA-141409;R-HSA-141431;R-HSA-141422;R-HSA-141439
R-HSA-72764	Eukaryotic Translation Termination	3	94	0.00843428	0.348231	0.452031	3	5	0.000423872	9606	Homo sapiens	P62266;P30050;Q6P5R6	P62266;P30050;Q6P5R6	R-HSA-141671;R-HSA-141691;R-HSA-141673
R-HSA-2408557	Selenocysteine synthesis	3	94	0.00843428	0.348231	0.452031	2	7	0.000593421	9606	Homo sapiens	P62266;P30050;Q6P5R6	P62266;P30050;Q6P5R6	R-HSA-2408529;R-HSA-5333615
R-HSA-983705	Signaling by the B Cell Receptor (BCR)	5	175	0.0157021	0.35032	0.452031	16	43	0.0036453	9606	Homo sapiens	Q15008;P16333;P63098;P48556;P0DOY2	Q15008;P16333;P63098;P48556;P0DOY2	R-HSA-9606162;R-HSA-9606163;R-HSA-5690740;R-HSA-2025882;R-HSA-1112666;R-HSA-1168640;R-HSA-983709;R-HSA-983707;R-HSA-9606151;R-HSA-983703;R-HSA-5690702;R-HSA-983700;R-HSA-5690701;R-HSA-2025890;R-HSA-9606159;R-HSA-983696
R-HSA-180585	Vif-mediated degradation of APOBEC3G	2	56	0.00502467	0.354196	0.452031	1	4	0.000339098	9606	Homo sapiens	Q15008;P48556	Q15008;P48556	R-HSA-180603
R-HSA-5362768	Hh mutants that don't undergo autocatalytic processing are degraded by ERAD	2	56	0.00502467	0.354196	0.452031	1	6	0.000508647	9606	Homo sapiens	Q15008;P48556	Q15008;P48556	R-HSA-5387392
R-HSA-447115	Interleukin-12 family signaling	2	56	0.00502467	0.354196	0.452031	18	114	0.00966429	9606	Homo sapiens	Q13126;P42224	Q13126;P42224	R-HSA-8950441;R-HSA-8950733;R-HSA-8983983;R-HSA-8984014;R-HSA-8983841;R-HSA-8984963;R-HSA-8983845;R-HSA-8984964;R-HSA-8950522;R-HSA-8983835;R-HSA-8983996;R-HSA-8950365;R-HSA-8950782;R-HSA-8984021;R-HSA-8950453;R-HSA-8950485;R-HSA-8984023;R-HSA-8950518
R-HSA-156842	Eukaryotic Translation Elongation	3	95	0.008524	0.354265	0.452031	4	9	0.00076297	9606	Homo sapiens	P62266;P30050;Q6P5R6	P62266;P30050;Q6P5R6	R-HSA-156915;R-HSA-156912;R-HSA-156923;R-HSA-156907
R-HSA-5654720	PI-3K cascade:FGFR4	1	20	0.00179453	0.359459	0.452031	7	7	0.000593421	9606	Homo sapiens	Q13480	Q13480	R-HSA-5654662;R-HSA-5654659;R-HSA-177931;R-HSA-5654669;R-HSA-5654717;R-HSA-5654714;R-HSA-5654667
R-HSA-9603798	Class I peroxisomal membrane protein import	1	20	0.00179453	0.359459	0.452031	6	6	0.000508647	9606	Homo sapiens	P40855	P40855	R-HSA-9603797;R-HSA-9603784;R-HSA-9603801;R-HSA-9603775;R-HSA-9603791;R-HSA-9603804
R-HSA-4641258	Degradation of DVL	2	57	0.0051144	0.362176	0.452031	2	7	0.000593421	9606	Homo sapiens	Q15008;P48556	Q15008;P48556	R-HSA-1504193;R-HSA-4641260
R-HSA-69541	Stabilization of p53	2	57	0.0051144	0.362176	0.452031	1	15	0.00127162	9606	Homo sapiens	Q15008;P48556	Q15008;P48556	R-HSA-264458
R-HSA-202403	TCR signaling	4	137	0.0122925	0.363707	0.452031	12	52	0.00440827	9606	Homo sapiens	Q15008;P16333;P48556;Q13094	Q15008;P16333;P48556;Q13094	R-HSA-430183;R-HSA-430135;R-HSA-430180;R-HSA-202241;R-HSA-202375;R-HSA-430190;R-HSA-202331;R-HSA-5607724;R-HSA-202216;R-HSA-202248;R-HSA-213407;R-HSA-430201
R-HSA-446203	Asparagine N-linked glycosylation	8	305	0.0273665	0.369117	0.452031	25	133	0.011275	9606	Homo sapiens	O43286;Q15436;O15020;P53992;O95394;Q12907;Q9NR45;Q8N6T3	O43286;Q15436;O15020;P53992;O95394;Q12907;Q9NR45;Q8N6T3	R-HSA-5694421;R-HSA-5694418;R-HSA-203973;R-HSA-5694417;R-HSA-6809006;R-HSA-5694428;R-HSA-6809003;R-HSA-4084976;R-HSA-6809011;R-HSA-6809010;R-HSA-5694415;R-HSA-5694413;R-HSA-5694409;R-HSA-975919;R-HSA-6807877;R-HSA-6807875;R-HSA-5694527;R-HSA-204008;R-HSA-5694522;R-HSA-446185;R-HSA-5694439;R-HSA-5694436;R-HSA-5694435;R-HSA-5694446;R-HSA-5694441
R-HSA-5607764	CLEC7A (Dectin-1) signaling	3	98	0.00879318	0.372322	0.452031	5	45	0.00381485	9606	Homo sapiens	Q15008;P63098;P48556	Q15008;P63098;P48556	R-HSA-2730872;R-HSA-5607731;R-HSA-2730849;R-HSA-5607724;R-HSA-2730867
R-HSA-389513	CTLA4 inhibitory signaling	1	21	0.00188425	0.373581	0.452031	4	5	0.000423872	9606	Homo sapiens	Q14738	Q14738	R-HSA-388833;R-HSA-389532;R-HSA-390329;R-HSA-388809
R-HSA-8849932	Synaptic adhesion-like molecules	1	21	0.00188425	0.373581	0.452031	1	8	0.000678196	9606	Homo sapiens	P10586	P10586	R-HSA-8855648
R-HSA-6807004	Negative regulation of MET activity	1	21	0.00188425	0.373581	0.452031	1	10	0.000847745	9606	Homo sapiens	O75886	O75886	R-HSA-8875490
R-HSA-445144	Signal transduction by L1	1	21	0.00188425	0.373581	0.452031	1	11	0.000932519	9606	Homo sapiens	O14786	O14786	R-HSA-374669
R-HSA-68827	CDT1 association with the CDC6:ORC:origin complex	2	59	0.00529385	0.378025	0.452031	1	3	0.000254323	9606	Homo sapiens	Q15008;P48556	Q15008;P48556	R-HSA-68825
R-HSA-5387390	Hh mutants abrogate ligand secretion	2	59	0.00529385	0.378025	0.452031	1	7	0.000593421	9606	Homo sapiens	Q15008;P48556	Q15008;P48556	R-HSA-5387392
R-HSA-5676590	NIK-->noncanonical NF-kB signaling	2	59	0.00529385	0.378025	0.452031	1	9	0.00076297	9606	Homo sapiens	Q15008;P48556	Q15008;P48556	R-HSA-5607731
R-HSA-186797	Signaling by PDGF	2	59	0.00529385	0.378025	0.452031	2	28	0.00237369	9606	Homo sapiens	P16333;P42224	P16333;P42224	R-HSA-380782;R-HSA-382058
R-HSA-5663220	RHO GTPases Activate Formins	4	141	0.0126514	0.383747	0.452031	6	27	0.00228891	9606	Homo sapiens	O00139;O14980;Q96PY5;Q14738	O00139;O14980;Q96PY5;Q14738	R-HSA-5665751;R-HSA-5665748;R-HSA-5666160;R-HSA-5666129;R-HSA-5665727;R-HSA-5666169
R-HSA-2187338	Visual phototransduction	3	100	0.00897263	0.384309	0.452031	12	80	0.00678196	9606	Homo sapiens	Q8TC12;P02652;Q6NUM9	Q8TC12;P02652;Q6NUM9	R-HSA-2395764;R-HSA-975629;R-HSA-8956427;R-HSA-2187332;R-HSA-2404131;R-HSA-2404140;R-HSA-74872;R-HSA-2424254;R-HSA-2395768;R-HSA-2395784;R-HSA-2423785;R-HSA-2429643
R-HSA-5610780	Degradation of GLI1 by the proteasome	2	60	0.00538358	0.385888	0.452031	2	6	0.000508647	9606	Homo sapiens	Q15008;P48556	Q15008;P48556	R-HSA-5610758;R-HSA-5610760
R-HSA-5610785	GLI3 is processed to GLI3R by the proteasome	2	60	0.00538358	0.385888	0.452031	1	5	0.000423872	9606	Homo sapiens	Q15008;P48556	Q15008;P48556	R-HSA-5610754
R-HSA-5610783	Degradation of GLI2 by the proteasome	2	60	0.00538358	0.385888	0.452031	1	5	0.000423872	9606	Homo sapiens	Q15008;P48556	Q15008;P48556	R-HSA-5610757
R-HSA-187577	SCF(Skp2)-mediated degradation of p27/p21	2	60	0.00538358	0.385888	0.452031	1	7	0.000593421	9606	Homo sapiens	Q15008;P48556	Q15008;P48556	R-HSA-187574
R-HSA-8866654	E3 ubiquitin ligases ubiquitinate target proteins	2	60	0.00538358	0.385888	0.452031	2	16	0.00135639	9606	Homo sapiens	Q5VTR2;Q8N7H5	Q5VTR2;Q8N7H5	R-HSA-8942099;R-HSA-8942101
R-HSA-5607761	Dectin-1 mediated noncanonical NF-kB signaling	2	60	0.00538358	0.385888	0.452031	1	9	0.00076297	9606	Homo sapiens	Q15008;P48556	Q15008;P48556	R-HSA-5607731
R-HSA-162594	Early Phase of HIV Life Cycle	1	22	0.00197398	0.387392	0.452031	10	38	0.00322143	9606	Homo sapiens	P17096	P17096	R-HSA-175250;R-HSA-164514;R-HSA-8951690;R-HSA-175174;R-HSA-175108;R-HSA-164522;R-HSA-173115;R-HSA-162590;R-HSA-164845;R-HSA-175117
R-HSA-2024096	HS-GAG degradation	1	22	0.00197398	0.387392	0.452031	2	14	0.00118684	9606	Homo sapiens	P35475	P35475	R-HSA-1678716;R-HSA-2090037
R-HSA-198753	ERK/MAPK targets	1	22	0.00197398	0.387392	0.452031	1	7	0.000593421	9606	Homo sapiens	Q14738	Q14738	R-HSA-199959
R-HSA-168799	Neurotoxicity of clostridium toxins	1	22	0.00197398	0.387392	0.452031	3	40	0.00339098	9606	Homo sapiens	P23763	P23763	R-HSA-5250978;R-HSA-194808;R-HSA-194809
R-HSA-192823	Viral mRNA Translation	3	101	0.00906236	0.390284	0.452031	2	2	0.000169549	9606	Homo sapiens	P62266;P30050;Q6P5R6	P62266;P30050;Q6P5R6	R-HSA-192704;R-HSA-192841
R-HSA-5678895	Defective CFTR causes cystic fibrosis	2	61	0.00547331	0.393708	0.452031	1	7	0.000593421	9606	Homo sapiens	Q15008;P48556	Q15008;P48556	R-HSA-8866858
R-HSA-162909	Host Interactions of HIV factors	4	144	0.0129206	0.398733	0.452031	12	54	0.00457782	9606	Homo sapiens	Q15008;O14980;P17096;P48556	Q15008;O14980;P17096;P48556	R-HSA-180739;R-HSA-165043;R-HSA-180627;R-HSA-180630;R-HSA-165047;R-HSA-165028;R-HSA-180885;R-HSA-165034;R-HSA-180603;R-HSA-180622;R-HSA-165055;R-HSA-180573
R-HSA-5654689	PI-3K cascade:FGFR1	1	23	0.00206371	0.400901	0.452031	7	7	0.000593421	9606	Homo sapiens	Q13480	Q13480	R-HSA-5654692;R-HSA-5654596;R-HSA-5654594;R-HSA-5654690;R-HSA-5654592;R-HSA-5654591;R-HSA-177931
R-HSA-73980	RNA Polymerase III Transcription Termination	1	23	0.00206371	0.400901	0.452031	2	2	0.000169549	9606	Homo sapiens	O15160	O15160	R-HSA-113449;R-HSA-113454
R-HSA-212676	Dopamine Neurotransmitter Release Cycle	1	23	0.00206371	0.400901	0.452031	2	4	0.000339098	9606	Homo sapiens	Q13136	Q13136	R-HSA-380869;R-HSA-380574
R-HSA-166208	mTORC1-mediated signalling	1	23	0.00206371	0.400901	0.452031	1	7	0.000593421	9606	Homo sapiens	Q04637	Q04637	R-HSA-165766
R-HSA-2173795	Downregulation of SMAD2/3:SMAD4 transcriptional activity	1	23	0.00206371	0.400901	0.452031	2	21	0.00178026	9606	Homo sapiens	P09874	P09874	R-HSA-2187330;R-HSA-2187325
R-HSA-8876384	Listeria monocytogenes entry into host cells	1	23	0.00206371	0.400901	0.452031	1	13	0.00110207	9606	Homo sapiens	O75886	O75886	R-HSA-8876262
R-HSA-2453902	The canonical retinoid cycle in rods (twilight vision)	1	23	0.00206371	0.400901	0.452031	1	19	0.00161072	9606	Homo sapiens	Q8TC12	Q8TC12	R-HSA-74872
R-HSA-6811434	COPI-dependent Golgi-to-ER retrograde traffic	3	103	0.00924181	0.402189	0.452031	5	11	0.000932519	9606	Homo sapiens	A2RRP1;O00139;Q8N6T3	A2RRP1;O00139;Q8N6T3	R-HSA-6811427;R-HSA-6811426;R-HSA-6811423;R-HSA-6811418;R-HSA-6811417
R-HSA-15869	Metabolism of nucleotides	3	103	0.00924181	0.402189	0.452031	6	133	0.011275	9606	Homo sapiens	P20839;P23921;Q9NRF8	P20839;P23921;Q9NRF8	R-HSA-504054;R-HSA-8866405;R-HSA-73794;R-HSA-111751;R-HSA-111804;R-HSA-111742
R-HSA-166658	Complement cascade	4	146	0.0131	0.408691	0.452031	28	71	0.00601899	9606	Homo sapiens	P0C0L5;P00746;P0DOY2;P02741	P0C0L5;P00746;P0DOY2;P02741	R-HSA-977615;R-HSA-173636;R-HSA-8852481;R-HSA-166795;R-HSA-166792;R-HSA-981637;R-HSA-977602;R-HSA-183122;R-HSA-977375;R-HSA-981535;R-HSA-977629;R-HSA-977626;R-HSA-981658;R-HSA-977619;R-HSA-981648;R-HSA-981713;R-HSA-166753;R-HSA-166817;R-HSA-2855047;R-HSA-8852266;R-HSA-173680;R-HSA-9021306;R-HSA-173745;R-HSA-8951486;R-HSA-173626;R-HSA-981621;R-HSA-173631;R-HSA-981680
R-HSA-174084	Autodegradation of Cdh1 by Cdh1:APC/C	2	63	0.00565276	0.40921	0.452031	1	2	0.000169549	9606	Homo sapiens	Q15008;P48556	Q15008;P48556	R-HSA-174058
R-HSA-446219	Synthesis of substrates in N-glycan biosythesis	2	63	0.00565276	0.40921	0.452031	2	41	0.00347575	9606	Homo sapiens	O95394;Q9NR45	O95394;Q9NR45	R-HSA-4084976;R-HSA-446185
R-HSA-211945	Phase I - Functionalization of compounds	3	105	0.00942127	0.414029	0.452031	3	97	0.00822313	9606	Homo sapiens	Q96DG6;Q16853;P00326	Q96DG6;Q16853;P00326	R-HSA-5696183;R-HSA-6786190;R-HSA-71707
R-HSA-5655332	Signaling by FGFR3 in disease	1	24	0.00215343	0.414112	0.452031	6	28	0.00237369	9606	Homo sapiens	Q13480	Q13480	R-HSA-8853316;R-HSA-5655285;R-HSA-5655315;R-HSA-8853308;R-HSA-8853323;R-HSA-5655289
R-HSA-8853338	Signaling by FGFR3 point mutants in cancer	1	24	0.00215343	0.414112	0.452031	3	19	0.00161072	9606	Homo sapiens	Q13480	Q13480	R-HSA-5655285;R-HSA-5655315;R-HSA-5655289
R-HSA-5668599	RHO GTPases Activate NADPH Oxidases	1	24	0.00215343	0.414112	0.452031	2	14	0.00118684	9606	Homo sapiens	Q13526	Q13526	R-HSA-9626816;R-HSA-9626817
R-HSA-9634638	Estrogen-dependent nuclear events downstream of ESR-membrane signaling	1	24	0.00215343	0.414112	0.452031	1	12	0.00101729	9606	Homo sapiens	O14980	O14980	R-HSA-9632873
R-HSA-982772	Growth hormone receptor signaling	1	24	0.00215343	0.414112	0.452031	2	28	0.00237369	9606	Homo sapiens	P42224	P42224	R-HSA-1168768;R-HSA-1168767
R-HSA-4608870	Asymmetric localization of PCP proteins	2	64	0.00574249	0.416889	0.452031	1	7	0.000593421	9606	Homo sapiens	Q15008;P48556	Q15008;P48556	R-HSA-4608855
R-HSA-9033241	Peroxisomal protein import	2	64	0.00574249	0.416889	0.452031	3	26	0.00220414	9606	Homo sapiens	P04040;P43155	P04040;P43155	R-HSA-9033233;R-HSA-9033235;R-HSA-9033236
R-HSA-597592	Post-translational protein modification	33	1417	0.127142	0.417818	0.452031	67	512	0.0434045	9606	Homo sapiens	Q15436;O15020;Q7Z4G1;Q9Y265;O14791;O43852;O75886;O95394;Q12907;Q9NR45;A0AVT1;P20339;P85037;Q99627;P09874;Q96GG9;Q15008;O43286;P53992;Q92769;P51151;Q8WUD1;Q96FW1;Q5VTR2;O76024;Q8N7H5;Q7L5N1;O60216;P04150;P48556;Q16186;P02652;Q8N6T3	Q15436;O15020;Q7Z4G1;Q9Y265;O14791;O43852;O75886;O95394;Q12907;Q9NR45;A0AVT1;P20339;P85037;Q99627;P09874;Q96GG9;Q15008;O43286;P53992;Q92769;P51151;Q8WUD1;Q96FW1;Q5VTR2;O76024;Q8N7H5;Q7L5N1;O60216;P04150;P48556;Q16186;P02652;Q8N6T3	R-HSA-8956040;R-HSA-5690196;R-HSA-5694421;R-HSA-5694418;R-HSA-8956045;R-HSA-5694417;R-HSA-4616015;R-HSA-5694428;R-HSA-5690843;R-HSA-8956184;R-HSA-8955289;R-HSA-5689539;R-HSA-8852127;R-HSA-5694415;R-HSA-5665871;R-HSA-5694413;R-HSA-8942099;R-HSA-4551768;R-HSA-8865050;R-HSA-8942101;R-HSA-8955285;R-HSA-5689544;R-HSA-5694409;R-HSA-8956200;R-HSA-975919;R-HSA-6807877;R-HSA-8952618;R-HSA-6807875;R-HSA-89…
R-HSA-1268020	Mitochondrial protein import	2	65	0.00583221	0.424518	0.452031	7	14	0.00118684	9606	Homo sapiens	Q3ZCQ8;P08574	Q3ZCQ8;P08574	R-HSA-1299475;R-HSA-1268022;R-HSA-1299478;R-HSA-1299476;R-HSA-1299482;R-HSA-1299480;R-HSA-1299487
R-HSA-5358346	Hedgehog ligand biogenesis	2	65	0.00583221	0.424518	0.452031	1	15	0.00127162	9606	Homo sapiens	Q15008;P48556	Q15008;P48556	R-HSA-5362448
R-HSA-429947	Deadenylation of mRNA	1	25	0.00224316	0.427034	0.452031	4	4	0.000339098	9606	Homo sapiens	Q04637	Q04637	R-HSA-430021;R-HSA-429955;R-HSA-8941312;R-HSA-429992
R-HSA-8854691	Interleukin-20 family signaling	1	25	0.00224316	0.427034	0.452031	11	56	0.00474737	9606	Homo sapiens	P42224	P42224	R-HSA-8987033;R-HSA-8986985;R-HSA-8987097;R-HSA-8987080;R-HSA-8987007;R-HSA-8987150;R-HSA-8987230;R-HSA-8987218;R-HSA-8987266;R-HSA-8987255;R-HSA-8987270
R-HSA-9013508	NOTCH3 Intracellular Domain Regulates Transcription	1	25	0.00224316	0.427034	0.452031	4	22	0.00186504	9606	Homo sapiens	P42224	P42224	R-HSA-9021325;R-HSA-9013567;R-HSA-9014129;R-HSA-9021334
R-HSA-9006335	Signaling by Erythropoietin	1	25	0.00224316	0.427034	0.452031	4	24	0.00203459	9606	Homo sapiens	Q13480	Q13480	R-HSA-9027273;R-HSA-9021627;R-HSA-9027275;R-HSA-9027281
R-HSA-1643713	Signaling by EGFR in Cancer	1	25	0.00224316	0.427034	0.452031	6	42	0.00356053	9606	Homo sapiens	Q13480	Q13480	R-HSA-5637764;R-HSA-1226016;R-HSA-5637765;R-HSA-1226014;R-HSA-1226012;R-HSA-5637801
R-HSA-198725	Nuclear Events (kinase and transcription factor activation)	1	25	0.00224316	0.427034	0.452031	1	11	0.000932519	9606	Homo sapiens	Q14738	Q14738	R-HSA-199959
R-HSA-69273	Cyclin A/B1/B2 associated events during G2/M transition	1	25	0.00224316	0.427034	0.452031	1	25	0.00211936	9606	Homo sapiens	O14980	O14980	R-HSA-170072
R-HSA-2029482	Regulation of actin dynamics for phagocytic cup formation	4	150	0.013459	0.428504	0.452031	14	24	0.00203459	9606	Homo sapiens	P16333;Q9Y2A7;Q8IZP0;P0DOY2	P16333;Q9Y2A7;Q8IZP0;P0DOY2	R-HSA-2197697;R-HSA-2029469;R-HSA-2197698;R-HSA-2029466;R-HSA-2029467;R-HSA-442592;R-HSA-2029465;R-HSA-2029458;R-HSA-2130194;R-HSA-2029453;R-HSA-2029451;R-HSA-2029476;R-HSA-2197691;R-HSA-2197690
R-HSA-8951664	Neddylation	6	236	0.0211754	0.428545	0.452031	16	31	0.00262801	9606	Homo sapiens	Q15008;Q7L5N1;Q7Z4G1;P48556;Q99627;Q96GG9	Q15008;Q7L5N1;Q7Z4G1;P48556;Q99627;Q96GG9	R-HSA-8956040;R-HSA-8956200;R-HSA-8956106;R-HSA-8952618;R-HSA-8956140;R-HSA-8952620;R-HSA-8952044;R-HSA-8956045;R-HSA-8956099;R-HSA-8956103;R-HSA-8952039;R-HSA-8956184;R-HSA-8955289;R-HSA-8952638;R-HSA-8952639;R-HSA-8955285
R-HSA-1234176	Oxygen-dependent proline hydroxylation of Hypoxia-inducible Factor Alpha	2	66	0.00592194	0.432095	0.452031	1	12	0.00101729	9606	Homo sapiens	Q15008;P48556	Q15008;P48556	R-HSA-1234159
R-HSA-69563	p53-Dependent G1 DNA Damage Response	2	66	0.00592194	0.432095	0.452031	1	22	0.00186504	9606	Homo sapiens	Q15008;P48556	Q15008;P48556	R-HSA-264458
R-HSA-69580	p53-Dependent G1/S DNA damage checkpoint	2	66	0.00592194	0.432095	0.452031	1	22	0.00186504	9606	Homo sapiens	Q15008;P48556	Q15008;P48556	R-HSA-264458
R-HSA-5688426	Deubiquitination	7	282	0.0253028	0.438352	0.452031	11	77	0.00652764	9606	Homo sapiens	Q15008;Q9Y265;P85037;Q96FW1;O75886;P48556;Q16186	Q15008;Q9Y265;P85037;Q96FW1;O75886;P48556;Q16186	R-HSA-5690790;R-HSA-6783238;R-HSA-5690196;R-HSA-6782628;R-HSA-5689539;R-HSA-5697009;R-HSA-5665854;R-HSA-5689630;R-HSA-5665871;R-HSA-5690843;R-HSA-5689544
R-HSA-1650814	Collagen biosynthesis and modifying enzymes	2	67	0.00601166	0.439619	0.452031	19	51	0.0043235	9606	Homo sapiens	O60568;Q07092	O60568;Q07092	R-HSA-8948232;R-HSA-1650808;R-HSA-2002460;R-HSA-8948234;R-HSA-2022073;R-HSA-8948224;R-HSA-8948226;R-HSA-2089971;R-HSA-8948228;R-HSA-1981104;R-HSA-8948230;R-HSA-8948231;R-HSA-8948219;R-HSA-8944219;R-HSA-8948222;R-HSA-1981128;R-HSA-1980233;R-HSA-1981157;R-HSA-1981120
R-HSA-174154	APC/C:Cdc20 mediated degradation of Securin	2	67	0.00601166	0.439619	0.452031	1	3	0.000254323	9606	Homo sapiens	Q15008;P48556	Q15008;P48556	R-HSA-174202
R-HSA-1169091	Activation of NF-kappaB in B cells	2	67	0.00601166	0.439619	0.452031	1	10	0.000847745	9606	Homo sapiens	Q15008;P48556	Q15008;P48556	R-HSA-1168640
R-HSA-5654695	PI-3K cascade:FGFR2	1	26	0.00233288	0.439671	0.452031	7	7	0.000593421	9606	Homo sapiens	Q13480	Q13480	R-HSA-5654614;R-HSA-5654612;R-HSA-5654622;R-HSA-177931;R-HSA-5654620;R-HSA-5654701;R-HSA-5654697
R-HSA-6803529	FGFR2 alternative splicing	1	26	0.00233288	0.439671	0.452031	3	4	0.000339098	9606	Homo sapiens	C9JTN7	P31483	R-HSA-6803527;R-HSA-6803838;R-HSA-6803836
R-HSA-5223345	Miscellaneous transport and binding events	1	26	0.00233288	0.439671	0.452031	1	13	0.00110207	9606	Homo sapiens	Q9HCJ1	Q9HCJ1	R-HSA-5226964
R-HSA-2173788	Downregulation of TGF-beta receptor signaling	1	26	0.00233288	0.439671	0.452031	2	28	0.00237369	9606	Homo sapiens	O14980	O14980	R-HSA-178215;R-HSA-2167924
R-HSA-975576	N-glycan antennae elongation in the medial/trans-Golgi	1	26	0.00233288	0.439671	0.452031	1	14	0.00118684	9606	Homo sapiens	O43286	O43286	R-HSA-975919
R-HSA-9006115	Signaling by NTRK2 (TRKB)	1	26	0.00233288	0.439671	0.452031	2	38	0.00322143	9606	Homo sapiens	Q13480	Q13480	R-HSA-9028505;R-HSA-9028519
R-HSA-69618	Mitotic Spindle Checkpoint	3	110	0.0098699	0.443286	0.452031	4	7	0.000593421	9606	Homo sapiens	O00139;O14980;Q14738	O00139;O14980;Q14738	R-HSA-141409;R-HSA-141431;R-HSA-141422;R-HSA-141439
R-HSA-5658442	Regulation of RAS by GAPs	2	68	0.00610139	0.447088	0.452031	1	5	0.000423872	9606	Homo sapiens	Q15008;P48556	Q15008;P48556	R-HSA-5658430
R-HSA-68867	Assembly of the pre-replicative complex	2	68	0.00610139	0.447088	0.452031	1	12	0.00101729	9606	Homo sapiens	Q15008;P48556	Q15008;P48556	R-HSA-68825
R-HSA-69615	G1/S DNA Damage Checkpoints	2	68	0.00610139	0.447088	0.452031	2	26	0.00220414	9606	Homo sapiens	Q15008;P48556	Q15008;P48556	R-HSA-69600;R-HSA-264458
R-HSA-6785807	Interleukin-4 and Interleukin-13 signaling	3	111	0.00995962	0.449072	0.452031	8	46	0.00389963	9606	Homo sapiens	P42224;P05362;P11215	P42224;P05362;P11215	R-HSA-6788582;R-HSA-6790022;R-HSA-6788628;R-HSA-6788623;R-HSA-6788622;R-HSA-6788571;R-HSA-6788346;R-HSA-6790041
R-HSA-76066	RNA Polymerase III Transcription Initiation From Type 2 Promoter	1	27	0.00242261	0.452031	0.452031	2	4	0.000339098	9606	Homo sapiens	O15160	O15160	R-HSA-112150;R-HSA-83805
R-HSA-5654708	Downstream signaling of activated FGFR3	1	27	0.00242261	0.452031	0.452031	7	23	0.00194981	9606	Homo sapiens	Q13480	Q13480	R-HSA-5654709;R-HSA-5654643;R-HSA-5654640;R-HSA-5654641;R-HSA-5654705;R-HSA-177931;R-HSA-5654637
R-HSA-8982491	Glycogen metabolism	1	27	0.00242261	0.452031	0.452031	11	38	0.00322143	9606	Homo sapiens	P13807	P13807	R-HSA-3781001;R-HSA-3322003;R-HSA-3322001;R-HSA-3781018;R-HSA-3781023;R-HSA-3322005;R-HSA-3781009;R-HSA-3781024;R-HSA-3322041;R-HSA-3322057;R-HSA-3322025
R-HSA-264876	Insulin processing	1	27	0.00242261	0.452031	0.452031	2	16	0.00135639	9606	Homo sapiens	P16870	P16870	R-HSA-9023163;R-HSA-9023159
R-HSA-8948751	Regulation of PTEN stability and activity	2	69	0.00619112	0.454501	0.454501	1	13	0.00110207	9606	Homo sapiens	Q15008;P48556	Q15008;P48556	R-HSA-8850992
R-HSA-913531	Interferon Signaling	7	289	0.0259309	0.463454	0.463454	23	66	0.00559512	9606	Homo sapiens	Q04637;P42224;Q13526;P52292;P05362	Q04637;P42224;Q13526;P42224-1;P42224-2;P52292;P05362	R-HSA-1678841;R-HSA-936462;R-HSA-997326;R-HSA-1678842;R-HSA-873927;R-HSA-1176059;R-HSA-1031716;R-HSA-877281;R-HSA-873921;R-HSA-1031713;R-HSA-873922;R-HSA-1169406;R-HSA-873917;R-HSA-909725;R-HSA-997309;R-HSA-909726;R-HSA-913529;R-HSA-909721;R-HSA-909722;R-HSA-1015702;R-HSA-909718;R-HSA-1015699;R-HSA-909552
R-HSA-76071	RNA Polymerase III Transcription Initiation From Type 3 Promoter	1	28	0.00251234	0.464119	0.464119	2	4	0.000339098	9606	Homo sapiens	O15160	O15160	R-HSA-112152;R-HSA-83803
R-HSA-350054	Notch-HLH transcription pathway	1	28	0.00251234	0.464119	0.464119	1	2	0.000169549	9606	Homo sapiens	Q92769	Q92769	R-HSA-350058
R-HSA-75067	Processing of Capped Intronless Pre-mRNA	1	28	0.00251234	0.464119	0.464119	4	10	0.000847745	9606	Homo sapiens	Q12996	Q12996	R-HSA-77591;R-HSA-77590;R-HSA-77593;R-HSA-77592
R-HSA-76061	RNA Polymerase III Transcription Initiation From Type 1 Promoter	1	28	0.00251234	0.464119	0.464119	2	5	0.000423872	9606	Homo sapiens	O15160	O15160	R-HSA-76056;R-HSA-76060
R-HSA-2022854	Keratan sulfate biosynthesis	1	28	0.00251234	0.464119	0.464119	3	9	0.00076297	9606	Homo sapiens	O43286	O43286	R-HSA-2046298;R-HSA-2025723;R-HSA-2046265
R-HSA-5654716	Downstream signaling of activated FGFR4	1	28	0.00251234	0.464119	0.464119	7	23	0.00194981	9606	Homo sapiens	Q13480	Q13480	R-HSA-5654662;R-HSA-5654659;R-HSA-177931;R-HSA-5654669;R-HSA-5654717;R-HSA-5654714;R-HSA-5654667
R-HSA-68949	Orc1 removal from chromatin	2	71	0.00637057	0.469155	0.469155	1	4	0.000339098	9606	Homo sapiens	Q15008;P48556	Q15008;P48556	R-HSA-68948
R-HSA-2424491	DAP12 signaling	1	29	0.00260206	0.475942	0.475942	9	17	0.00144117	9606	Homo sapiens	Q13094	Q13094	R-HSA-2424484;R-HSA-2424485;R-HSA-2424486;R-HSA-2424487;R-HSA-2396561;R-HSA-2424481;R-HSA-2396594;R-HSA-2424476;R-HSA-2396606
R-HSA-3928663	EPHA-mediated growth cone collapse	1	29	0.00260206	0.475942	0.475942	1	4	0.000339098	9606	Homo sapiens	Q13464	Q13464	R-HSA-3928616
R-HSA-390918	Peroxisomal lipid metabolism	1	29	0.00260206	0.475942	0.475942	2	32	0.00271278	9606	Homo sapiens	P43155	P43155	R-HSA-390291;R-HSA-390284
R-HSA-174178	APC/C:Cdh1 mediated degradation of Cdc20 and other APC/C:Cdh1 targeted proteins in late mitosis/early G1	2	72	0.0064603	0.476394	0.476394	2	4	0.000339098	9606	Homo sapiens	Q15008;P48556	Q15008;P48556	R-HSA-174105;R-HSA-188191
R-HSA-174184	Cdc20:Phospho-APC/C mediated degradation of Cyclin A	2	72	0.0064603	0.476394	0.476394	1	3	0.000254323	9606	Homo sapiens	Q15008;P48556	Q15008;P48556	R-HSA-174255
R-HSA-69017	CDK-mediated phosphorylation and removal of Cdc6	2	72	0.0064603	0.476394	0.476394	1	4	0.000339098	9606	Homo sapiens	Q15008;P48556	Q15008;P48556	R-HSA-69016
R-HSA-168255	Influenza Life Cycle	4	160	0.0143562	0.477196	0.477196	4	50	0.00423872	9606	Homo sapiens	P62266;P30050;O14980;Q6P5R6	P62266;P30050;O14980;Q6P5R6	R-HSA-168880;R-HSA-192704;R-HSA-168857;R-HSA-192841
R-HSA-157118	Signaling by NOTCH	5	205	0.0183939	0.480545	0.480545	7	151	0.0128009	9606	Homo sapiens	Q15008;P42224;Q8NBL1;Q92769;P48556	Q15008;P42224;Q8NBL1;Q92769;P48556	R-HSA-9604642;R-HSA-9021325;R-HSA-9013567;R-HSA-9014129;R-HSA-1912388;R-HSA-1912353;R-HSA-9021334
R-HSA-2871809	FCERI mediated Ca+2 mobilization	3	117	0.010498	0.483247	0.483247	8	11	0.000932519	9606	Homo sapiens	P63098;Q13094;P0DOY2	P63098;Q13094;P0DOY2	R-HSA-2730888;R-HSA-2730872;R-HSA-2730858;R-HSA-2730847;R-HSA-2730833;R-HSA-2730849;R-HSA-2730867;R-HSA-2730885
R-HSA-179419	APC:Cdc20 mediated degradation of cell cycle proteins prior to satisfation of the cell cycle checkpoint	2	73	0.00655002	0.483573	0.483573	1	6	0.000508647	9606	Homo sapiens	Q15008;P48556	Q15008;P48556	R-HSA-174255
R-HSA-73884	Base Excision Repair	2	73	0.00655002	0.483573	0.483573	6	104	0.00881655	9606	Homo sapiens	Q9NX46;P09874	Q9NX46;P09874	R-HSA-5651828;R-HSA-5649873;R-HSA-5651739;R-HSA-5651723;R-HSA-5649883;R-HSA-8952903
R-HSA-170834	Signaling by TGF-beta Receptor Complex	2	73	0.00655002	0.483573	0.483573	4	82	0.00695151	9606	Homo sapiens	O14980;P09874	O14980;P09874	R-HSA-2187330;R-HSA-178215;R-HSA-2167924;R-HSA-2187325
R-HSA-9006934	Signaling by Receptor Tyrosine Kinases	11	474	0.0425303	0.486592	0.486592	86	633	0.0536623	9606	Homo sapiens	P42224;P16333;C9JTN7;Q9Y2A7;O75886;Q8IZP0;O14786;Q13480;Q14738;Q13464	P42224;P16333;Q9Y2A7;P42224-1;O75886;P31483;Q8IZP0;O14786;Q13480;Q14738;Q13464	R-HSA-5654614;R-HSA-177923;R-HSA-177920;R-HSA-109699;R-HSA-5654612;R-HSA-177926;R-HSA-177927;R-HSA-177924;R-HSA-2029465;R-HSA-177930;R-HSA-5654622;R-HSA-177931;R-HSA-179467;R-HSA-8875661;R-HSA-5654620;R-HSA-8875659;R-HSA-177935;R-HSA-5228992;R-HSA-9028505;R-HSA-177939;R-HSA-5654596;R-HSA-8875540;R-HSA-199959;R-HSA-5654594;R-HSA-5654592;R-HSA-177941;R-HSA-6803838;R-HSA-177944;R-HSA-6803836;R-HSA-6…
R-HSA-8866652	Synthesis of active ubiquitin: roles of E1 and E2 enzymes	1	30	0.00269179	0.487505	0.487505	4	16	0.00135639	9606	Homo sapiens	A0AVT1	A0AVT1	R-HSA-8865090;R-HSA-8852127;R-HSA-8865050;R-HSA-8865098
R-HSA-5673000	RAF activation	1	30	0.00269179	0.487505	0.487505	2	10	0.000847745	9606	Homo sapiens	Q14738	Q14738	R-HSA-5672961;R-HSA-5672957
R-HSA-381042	PERK regulates gene expression	1	30	0.00269179	0.487505	0.487505	2	11	0.000932519	9606	Homo sapiens	P20042	P20042	R-HSA-381111;R-HSA-381128
R-HSA-114452	Activation of BH3-only proteins	1	30	0.00269179	0.487505	0.487505	1	19	0.00161072	9606	Homo sapiens	P63098	P63098	R-HSA-139906
R-HSA-180786	Extension of Telomeres	1	30	0.00269179	0.487505	0.487505	1	21	0.00178026	9606	Homo sapiens	Q9Y265	Q9Y265	R-HSA-164616
R-HSA-195721	Signaling by WNT	7	297	0.0266487	0.49183	0.49183	28	156	0.0132248	9606	Homo sapiens	Q96HF1;Q15008;Q9Y265;P63098;O14980;P48556;Q14738	Q96HF1;Q15008;Q9Y265;P63098;O14980;P48556;Q14738	R-HSA-3601585;R-HSA-2130279;R-HSA-3769392;R-HSA-195275;R-HSA-2130282;R-HSA-2130286;R-HSA-5229343;R-HSA-4608855;R-HSA-195283;R-HSA-2730872;R-HSA-195280;R-HSA-195287;R-HSA-3769391;R-HSA-201685;R-HSA-1504193;R-HSA-3640874;R-HSA-4551451;R-HSA-3772441;R-HSA-3451153;R-HSA-195300;R-HSA-4641260;R-HSA-195304;R-HSA-4551465;R-HSA-1458875;R-HSA-4641256;R-HSA-195251;R-HSA-195318;R-HSA-3451147
R-HSA-5250913	Positive epigenetic regulation of rRNA expression	2	75	0.00672948	0.497748	0.497748	5	7	0.000593421	9606	Homo sapiens	O15160;Q92769	O15160;Q92769	R-HSA-5250930;R-HSA-5250947;R-HSA-427404;R-HSA-5250938;R-HSA-427336
R-HSA-427413	NoRC negatively regulates rRNA expression	2	75	0.00672948	0.497748	0.497748	4	6	0.000508647	9606	Homo sapiens	O15160;Q92769	O15160;Q92769	R-HSA-427366;R-HSA-427409;R-HSA-5227490;R-HSA-433672
R-HSA-176409	APC/C:Cdc20 mediated degradation of mitotic proteins	2	75	0.00672948	0.497748	0.497748	2	13	0.00110207	9606	Homo sapiens	Q15008;P48556	Q15008;P48556	R-HSA-174202;R-HSA-174255
R-HSA-1234174	Cellular response to hypoxia	2	75	0.00672948	0.497748	0.497748	1	20	0.00169549	9606	Homo sapiens	Q15008;P48556	Q15008;P48556	R-HSA-1234159
R-HSA-73863	RNA Polymerase I Transcription Termination	1	31	0.00278152	0.498814	0.498814	3	4	0.000339098	9606	Homo sapiens	O15160	O15160	R-HSA-74993;R-HSA-74992;R-HSA-74994
R-HSA-8949613	Cristae formation	1	31	0.00278152	0.498814	0.498814	1	2	0.000169549	9606	Homo sapiens	Q9BRQ6	Q9BRQ6	R-HSA-8949609
R-HSA-4641262	Disassembly of the destruction complex and recruitment of AXIN to the membrane	1	31	0.00278152	0.498814	0.498814	2	7	0.000593421	9606	Homo sapiens	Q14738	Q14738	R-HSA-201685;R-HSA-3601585
R-HSA-182971	EGFR downregulation	1	31	0.00278152	0.498814	0.498814	6	22	0.00186504	9606	Homo sapiens	O75886	O75886	R-HSA-8867047;R-HSA-183072;R-HSA-8867044;R-HSA-8867041;R-HSA-182986;R-HSA-182990
R-HSA-450282	MAPK targets/ Nuclear events mediated by MAP kinases	1	31	0.00278152	0.498814	0.498814	1	16	0.00135639	9606	Homo sapiens	Q14738	Q14738	R-HSA-199959
R-HSA-4090294	SUMOylation of intracellular receptors	1	31	0.00278152	0.498814	0.498814	1	25	0.00211936	9606	Homo sapiens	P04150	P04150	R-HSA-4341025
R-HSA-196807	Nicotinate metabolism	1	31	0.00278152	0.498814	0.498814	1	28	0.00237369	9606	Homo sapiens	P40261	P40261	R-HSA-5359451
R-HSA-176814	Activation of APC/C and APC/C:Cdc20 mediated degradation of mitotic proteins	2	76	0.0068192	0.504742	0.504742	2	15	0.00127162	9606	Homo sapiens	Q15008;P48556	Q15008;P48556	R-HSA-174202;R-HSA-174255
R-HSA-1474244	Extracellular matrix organization	7	301	0.0270076	0.505855	0.505855	32	318	0.0269583	9606	Homo sapiens	O60568;P16035;Q07092;Q92752;P05362;P11215;P25774	O60568;P16035;Q07092;Q92752;P05362;P11215;P25774	R-HSA-8948232;R-HSA-2002460;R-HSA-8948234;R-HSA-1592349;R-HSA-8948224;R-HSA-1604368;R-HSA-199050;R-HSA-8948226;R-HSA-8948228;R-HSA-8948230;R-HSA-8948231;R-HSA-1604360;R-HSA-2424246;R-HSA-1566981;R-HSA-8944219;R-HSA-1981128;R-HSA-1980233;R-HSA-1981120;R-HSA-1650808;R-HSA-202727;R-HSA-1604350;R-HSA-2022073;R-HSA-2327695;R-HSA-2089971;R-HSA-1981104;R-HSA-2213200;R-HSA-8948219;R-HSA-8948222;R-HSA-253…
R-HSA-9022692	Regulation of MECP2 expression and activity	1	32	0.00287124	0.509874	0.509874	1	14	0.00118684	9606	Homo sapiens	Q92769	Q92769	R-HSA-9005995
R-HSA-2173789	TGF-beta receptor signaling activates SMADs	1	32	0.00287124	0.509874	0.509874	2	39	0.00330621	9606	Homo sapiens	O14980	O14980	R-HSA-178215;R-HSA-2167924
R-HSA-5654738	Signaling by FGFR2	2	77	0.00690893	0.511673	0.511673	10	46	0.00389963	9606	Homo sapiens	C9JTN7;Q13480	P31483;Q13480	R-HSA-5654614;R-HSA-6803527;R-HSA-5654612;R-HSA-5654622;R-HSA-177931;R-HSA-6803838;R-HSA-5654620;R-HSA-5654701;R-HSA-6803836;R-HSA-5654697
R-HSA-168928	DDX58/IFIH1-mediated induction of interferon-alpha/beta	2	77	0.00690893	0.511673	0.511673	4	46	0.00389963	9606	Homo sapiens	Q13526;Q86UT6	Q13526;Q86UT6	R-HSA-936462;R-HSA-936380;R-HSA-936564;R-HSA-168909
R-HSA-159236	Transport of Mature mRNA derived from an Intron-Containing Transcript	2	78	0.00699865	0.51854	0.51854	4	4	0.000339098	9606	Homo sapiens	P26368;Q15287	P26368;Q15287	R-HSA-75097;R-HSA-75096;R-HSA-75098;R-HSA-159101
R-HSA-5250941	Negative epigenetic regulation of rRNA expression	2	78	0.00699865	0.51854	0.51854	4	11	0.000932519	9606	Homo sapiens	O15160;Q92769	O15160;Q92769	R-HSA-427366;R-HSA-427409;R-HSA-5227490;R-HSA-433672
R-HSA-6781827	Transcription-Coupled Nucleotide Excision Repair (TC-NER)	2	78	0.00699865	0.51854	0.51854	1	16	0.00135639	9606	Homo sapiens	Q7L5N1;Q99627	Q7L5N1;Q99627	R-HSA-6781833
R-HSA-446193	Biosynthesis of the N-glycan precursor (dolichol lipid-linked oligosaccharide, LLO) and transfer to a nascent protein	2	78	0.00699865	0.51854	0.51854	2	55	0.0046626	9606	Homo sapiens	O95394;Q9NR45	O95394;Q9NR45	R-HSA-4084976;R-HSA-446185
R-HSA-1592389	Activation of Matrix Metalloproteinases	1	33	0.00296097	0.520691	0.520691	4	27	0.00228891	9606	Homo sapiens	P16035	P16035	R-HSA-1604360;R-HSA-1592349;R-HSA-1604350;R-HSA-1604368
R-HSA-8963899	Plasma lipoprotein remodeling	1	33	0.00296097	0.520691	0.520691	2	30	0.00254323	9606	Homo sapiens	P02652	P02652	R-HSA-174690;R-HSA-174757
R-HSA-418990	Adherens junctions interactions	1	33	0.00296097	0.520691	0.520691	1	16	0.00135639	9606	Homo sapiens	Q8N3J6	Q8N3J6	R-HSA-420592
R-HSA-4085001	Sialic acid metabolism	1	33	0.00296097	0.520691	0.520691	1	16	0.00135639	9606	Homo sapiens	Q9NR45	Q9NR45	R-HSA-4084976
R-HSA-73854	RNA Polymerase I Promoter Clearance	2	79	0.00708838	0.525343	0.525343	6	10	0.000847745	9606	Homo sapiens	O15160;Q92769	O15160;Q92769	R-HSA-73865;R-HSA-73769;R-HSA-73739;R-HSA-74986;R-HSA-73757;R-HSA-73758
R-HSA-6806834	Signaling by MET	2	79	0.00708838	0.525343	0.525343	14	49	0.00415395	9606	Homo sapiens	O75886;Q13480	O75886;Q13480	R-HSA-8875591;R-HSA-8875558;R-HSA-8851908;R-HSA-8875490;R-HSA-8851919;R-HSA-8875661;R-HSA-8875659;R-HSA-8865994;R-HSA-8875540;R-HSA-8852019;R-HSA-8851954;R-HSA-8875568;R-HSA-8851933;R-HSA-8875576
R-HSA-8852276	The role of GTSE1 in G2/M progression after G2 checkpoint	2	79	0.00708838	0.525343	0.525343	1	10	0.000847745	9606	Homo sapiens	Q15008;P48556	Q15008;P48556	R-HSA-8852354
R-HSA-2454202	Fc epsilon receptor (FCERI) signaling	5	217	0.0194706	0.530432	0.530432	26	63	0.00534079	9606	Homo sapiens	Q15008;P63098;P48556;Q13094;P0DOY2	Q15008;P63098;P48556;Q13094;P0DOY2	R-HSA-2730856;R-HSA-2730858;R-HSA-2730860;R-HSA-2454240;R-HSA-2730849;R-HSA-2730851;R-HSA-2730872;R-HSA-2454192;R-HSA-2396606;R-HSA-2730867;R-HSA-2730889;R-HSA-2730888;R-HSA-2454208;R-HSA-2730892;R-HSA-2730882;R-HSA-2730885;R-HSA-2730884;R-HSA-2730886;R-HSA-2730841;R-HSA-2730840;R-HSA-2730843;R-HSA-2396561;R-HSA-2730847;R-HSA-2730833;R-HSA-5607724;R-HSA-2454239
R-HSA-4791275	Signaling by WNT in cancer	1	34	0.0030507	0.53127	0.53127	8	14	0.00118684	9606	Homo sapiens	Q14738	Q14738	R-HSA-5339713;R-HSA-4827388;R-HSA-4791278;R-HSA-4839635;R-HSA-4839746;R-HSA-4839634;R-HSA-4839734;R-HSA-4839638
R-HSA-5654696	Downstream signaling of activated FGFR2	1	34	0.0030507	0.53127	0.53127	7	23	0.00194981	9606	Homo sapiens	Q13480	Q13480	R-HSA-5654614;R-HSA-5654612;R-HSA-5654622;R-HSA-177931;R-HSA-5654620;R-HSA-5654701;R-HSA-5654697
R-HSA-5654687	Downstream signaling of activated FGFR1	1	34	0.0030507	0.53127	0.53127	7	24	0.00203459	9606	Homo sapiens	Q13480	Q13480	R-HSA-5654692;R-HSA-5654596;R-HSA-5654594;R-HSA-5654690;R-HSA-5654592;R-HSA-5654591;R-HSA-177931
R-HSA-1638074	Keratan sulfate/keratin metabolism	1	34	0.0030507	0.53127	0.53127	3	16	0.00135639	9606	Homo sapiens	O43286	O43286	R-HSA-2046298;R-HSA-2025723;R-HSA-2046265
R-HSA-111933	Calmodulin induced events	1	34	0.0030507	0.53127	0.53127	2	22	0.00186504	9606	Homo sapiens	P52292	P52292	R-HSA-9619127;R-HSA-112282
R-HSA-111997	CaM pathway	1	34	0.0030507	0.53127	0.53127	2	23	0.00194981	9606	Homo sapiens	P52292	P52292	R-HSA-9619127;R-HSA-112282
R-HSA-192105	Synthesis of bile acids and bile salts	1	34	0.0030507	0.53127	0.53127	1	63	0.00534079	9606	Homo sapiens	Q9BXW6	Q9BXW6	R-HSA-8867667
R-HSA-73864	RNA Polymerase I Transcription	2	80	0.00717811	0.532081	0.532081	9	14	0.00118684	9606	Homo sapiens	O15160;Q92769	O15160;Q92769	R-HSA-74993;R-HSA-74992;R-HSA-74994;R-HSA-73865;R-HSA-73769;R-HSA-73739;R-HSA-74986;R-HSA-73757;R-HSA-73758
R-HSA-416482	G alpha (12/13) signalling events	2	80	0.00717811	0.532081	0.532081	2	14	0.00118684	9606	Homo sapiens	O43157;Q13464	O43157;Q13464	R-HSA-419049;R-HSA-398185
R-HSA-176408	Regulation of APC/C activators between G1/S and early anaphase	2	80	0.00717811	0.532081	0.532081	1	14	0.00118684	9606	Homo sapiens	Q15008;P48556	Q15008;P48556	R-HSA-174203
R-HSA-196849	Metabolism of water-soluble vitamins and cofactors	3	126	0.0113055	0.532532	0.532532	4	134	0.0113598	9606	Homo sapiens	Q9NRN7;P40261;P34896	Q9NRN7;P40261;P34896	R-HSA-199202;R-HSA-200651;R-HSA-5359451;R-HSA-200735
R-HSA-3108214	SUMOylation of DNA damage response and repair proteins	2	81	0.00726783	0.538753	0.538753	3	24	0.00203459	9606	Homo sapiens	O60216;P09874	O60216;P09874	R-HSA-4551604;R-HSA-3108212;R-HSA-4551768
R-HSA-114604	GPVI-mediated activation cascade	1	35	0.00314042	0.541617	0.541617	3	25	0.00211936	9606	Homo sapiens	Q13094	Q13094	R-HSA-430158;R-HSA-429449;R-HSA-429497
R-HSA-70614	Amino acid synthesis and interconversion (transamination)	1	35	0.00314042	0.541617	0.541617	1	33	0.00279756	9606	Homo sapiens	P32322	P32322	R-HSA-70664
R-HSA-3108232	SUMO E3 ligases SUMOylate target proteins	4	174	0.0156124	0.542488	0.542488	5	130	0.0110207	9606	Homo sapiens	O60216;Q92769;P04150;P09874	O60216;Q92769;P04150;P09874	R-HSA-4551604;R-HSA-4341025;R-HSA-4616015;R-HSA-3108212;R-HSA-4551768
R-HSA-2029480	Fcgamma receptor (FCGR) dependent phagocytosis	4	175	0.0157021	0.546995	0.546995	25	42	0.00356053	9606	Homo sapiens	P16333;Q9Y2A7;Q8IZP0;P0DOY2	P16333;Q9Y2A7;Q8IZP0;P0DOY2	R-HSA-2029469;R-HSA-2029466;R-HSA-2029467;R-HSA-2029272;R-HSA-2029465;R-HSA-2029273;R-HSA-2029270;R-HSA-2029271;R-HSA-2029268;R-HSA-2029458;R-HSA-2029459;R-HSA-2029457;R-HSA-2029455;R-HSA-2029452;R-HSA-2029453;R-HSA-2029451;R-HSA-2029449;R-HSA-2197691;R-HSA-2197690;R-HSA-2197697;R-HSA-2197698;R-HSA-442592;R-HSA-1861621;R-HSA-2130194;R-HSA-2029476
R-HSA-1428517	The citric acid (TCA) cycle and respiratory electron transport	4	175	0.0157021	0.546995	0.546995	11	62	0.00525602	9606	Homo sapiens	P28331;P08574;P14854;P17568	P28331;P08574;P14854;P17568	R-HSA-6799191;R-HSA-6800870;R-HSA-163217;R-HSA-6799202;R-HSA-164651;R-HSA-6799197;R-HSA-6799196;R-HSA-6799179;R-HSA-6788523;R-HSA-163214;R-HSA-6799178
R-HSA-162588	Budding and maturation of HIV virion	1	36	0.00323015	0.551736	0.551736	2	3	0.000254323	9606	Homo sapiens	Q9NP79	Q9NP79	R-HSA-3159232;R-HSA-3159227
R-HSA-76046	RNA Polymerase III Transcription Initiation	1	36	0.00323015	0.551736	0.551736	6	13	0.00110207	9606	Homo sapiens	O15160	O15160	R-HSA-112150;R-HSA-112152;R-HSA-76056;R-HSA-83803;R-HSA-83805;R-HSA-76060
R-HSA-111996	Ca-dependent events	1	36	0.00323015	0.551736	0.551736	2	26	0.00220414	9606	Homo sapiens	P52292	P52292	R-HSA-9619127;R-HSA-112282
R-HSA-69202	Cyclin E associated events during G1/S transition	2	83	0.00744729	0.551902	0.551902	1	20	0.00169549	9606	Homo sapiens	Q15008;P48556	Q15008;P48556	R-HSA-187574
R-HSA-9013694	Signaling by NOTCH4	2	83	0.00744729	0.551902	0.551902	1	20	0.00169549	9606	Homo sapiens	Q15008;P48556	Q15008;P48556	R-HSA-9604642
R-HSA-1500931	Cell-Cell communication	3	130	0.0116644	0.553579	0.553579	12	60	0.00508647	9606	Homo sapiens	P16333;Q8N3J6;Q96J84	P16333;Q8N3J6;Q96J84	R-HSA-532603;R-HSA-373734;R-HSA-373747;R-HSA-420592;R-HSA-451377;R-HSA-8981534;R-HSA-373714;R-HSA-451758;R-HSA-373724;R-HSA-373727;R-HSA-451403;R-HSA-373722
R-HSA-168249	Innate Immune System	26	1183	0.106146	0.556985	0.556985	104	651	0.0551882	9606	Homo sapiens	Q13510;O15160;P20839;O43759;Q9UBW5;P0C0L5;Q9Y2A7;P00746;P04040;Q13464;P02741;P27105;Q15008;P13716;Q13526;Q8IZP0;P11215;Q14738;P0DOY2;Q86UT6;P16333;P16035;P63098;P48556;Q13094;P25774	Q13510;O15160;P20839;O43759;Q9UBW5;P0C0L5;Q9Y2A7;P00746;P04040;Q13464;P02741;P27105;Q15008;P13716;Q13526;Q8IZP0;P11215;Q14738;P0DOY2;Q86UT6;P16333;P16035;P63098;P48556;Q13094;P25774	R-HSA-936462;R-HSA-981535;R-HSA-199959;R-HSA-2130194;R-HSA-8951486;R-HSA-173626;R-HSA-173631;R-HSA-2730856;R-HSA-2730858;R-HSA-2730860;R-HSA-173636;R-HSA-2730849;R-HSA-2730851;R-HSA-183122;R-HSA-1678920;R-HSA-2730872;R-HSA-6800434;R-HSA-2730867;R-HSA-166753;R-HSA-5607731;R-HSA-2730841;R-HSA-2730840;R-HSA-173680;R-HSA-2730843;R-HSA-2730847;R-HSA-2730833;R-HSA-5607724;R-HSA-936564;R-HSA-981621;R-HS…
R-HSA-109581	Apoptosis	4	178	0.0159713	0.560377	0.560377	3	139	0.0117837	9606	Homo sapiens	Q15008;P63098;P48556;Q13464	Q15008;P63098;P48556;Q13464	R-HSA-211715;R-HSA-139906;R-HSA-201611
R-HSA-8950505	Gene and protein expression by JAK-STAT signaling after Interleukin-12 stimulation	1	37	0.00331987	0.561633	0.561633	1	36	0.00305188	9606	Homo sapiens	Q13126	Q13126	R-HSA-8950365
R-HSA-5632684	Hedgehog 'on' state	2	85	0.00762674	0.564785	0.564785	2	37	0.00313666	9606	Homo sapiens	Q15008;P48556	Q15008;P48556	R-HSA-5635868;R-HSA-5635854
R-HSA-69656	Cyclin A:Cdk2-associated events at S phase entry	2	85	0.00762674	0.564785	0.564785	1	19	0.00161072	9606	Homo sapiens	Q15008;P48556	Q15008;P48556	R-HSA-187574
R-HSA-69002	DNA Replication Pre-Initiation	2	85	0.00762674	0.564785	0.564785	1	21	0.00178026	9606	Homo sapiens	Q15008;P48556	Q15008;P48556	R-HSA-68825
R-HSA-2990846	SUMOylation	4	180	0.0161507	0.569179	0.569179	5	139	0.0117837	9606	Homo sapiens	O60216;Q92769;P04150;P09874	O60216;Q92769;P04150;P09874	R-HSA-4551604;R-HSA-4341025;R-HSA-4616015;R-HSA-3108212;R-HSA-4551768
R-HSA-174143	APC/C-mediated degradation of cell cycle proteins	2	86	0.00771646	0.571126	0.571126	6	38	0.00322143	9606	Homo sapiens	Q15008;P48556	Q15008;P48556	R-HSA-174058;R-HSA-174202;R-HSA-174203;R-HSA-174105;R-HSA-188191;R-HSA-174255
R-HSA-453276	Regulation of mitotic cell cycle	2	86	0.00771646	0.571126	0.571126	6	38	0.00322143	9606	Homo sapiens	Q15008;P48556	Q15008;P48556	R-HSA-174058;R-HSA-174202;R-HSA-174203;R-HSA-174105;R-HSA-188191;R-HSA-174255
R-HSA-5689896	Ovarian tumor domain proteases	1	38	0.0034096	0.571312	0.571312	2	14	0.00118684	9606	Homo sapiens	Q96FW1	Q96FW1	R-HSA-6783238;R-HSA-5690843
R-HSA-111465	Apoptotic cleavage of cellular proteins	1	38	0.0034096	0.571312	0.571312	1	38	0.00322143	9606	Homo sapiens	Q13464	Q13464	R-HSA-201611
R-HSA-72202	Transport of Mature Transcript to Cytoplasm	2	87	0.00780619	0.577401	0.577401	4	13	0.00110207	9606	Homo sapiens	P26368;Q15287	P26368;Q15287	R-HSA-75097;R-HSA-75096;R-HSA-75098;R-HSA-159101
R-HSA-3299685	Detoxification of Reactive Oxygen Species	1	39	0.00349933	0.580778	0.580778	1	32	0.00271278	9606	Homo sapiens	P04040	P04040	R-HSA-76031
R-HSA-5357801	Programmed Cell Death	4	183	0.0164199	0.582198	0.582198	3	152	0.0128857	9606	Homo sapiens	Q15008;P63098;P48556;Q13464	Q15008;P63098;P48556;Q13464	R-HSA-211715;R-HSA-139906;R-HSA-201611
R-HSA-5419276	Mitochondrial translation termination	2	88	0.00789592	0.583608	0.583608	5	5	0.000423872	9606	Homo sapiens	Q8TAE8;P82933	Q8TAE8;P82933	R-HSA-5419264;R-HSA-5419281;R-HSA-5419271;R-HSA-5419273;R-HSA-5419277
R-HSA-5368286	Mitochondrial translation initiation	2	88	0.00789592	0.583608	0.583608	3	4	0.000339098	9606	Homo sapiens	Q8TAE8;P82933	Q8TAE8;P82933	R-HSA-5368279;R-HSA-5389849;R-HSA-5389839
R-HSA-5389840	Mitochondrial translation elongation	2	88	0.00789592	0.583608	0.583608	5	8	0.000678196	9606	Homo sapiens	Q8TAE8;P82933	Q8TAE8;P82933	R-HSA-5389842;R-HSA-5389857;R-HSA-5389848;R-HSA-5419279;R-HSA-5419261
R-HSA-8856688	Golgi-to-ER retrograde transport	3	137	0.0122925	0.589026	0.589026	5	18	0.00152594	9606	Homo sapiens	A2RRP1;O00139;Q8N6T3	A2RRP1;O00139;Q8N6T3	R-HSA-6811427;R-HSA-6811426;R-HSA-6811423;R-HSA-6811418;R-HSA-6811417
R-HSA-165054	Rev-mediated nuclear export of HIV RNA	1	40	0.00358905	0.590036	0.590036	7	10	0.000847745	9606	Homo sapiens	O14980	O14980	R-HSA-180739;R-HSA-165043;R-HSA-165047;R-HSA-165028;R-HSA-180885;R-HSA-165034;R-HSA-165055
R-HSA-5675221	Negative regulation of MAPK pathway	1	40	0.00358905	0.590036	0.590036	1	12	0.00101729	9606	Homo sapiens	Q14738	Q14738	R-HSA-5675431
R-HSA-1489509	DAG and IP3 signaling	1	40	0.00358905	0.590036	0.590036	2	27	0.00228891	9606	Homo sapiens	P52292	P52292	R-HSA-9619127;R-HSA-112282
R-HSA-165159	mTOR signalling	1	40	0.00358905	0.590036	0.590036	1	28	0.00237369	9606	Homo sapiens	Q04637	Q04637	R-HSA-165766
R-HSA-69052	Switching of origins to a post-replicative state	2	90	0.00807537	0.595821	0.595821	2	9	0.00076297	9606	Homo sapiens	Q15008;P48556	Q15008;P48556	R-HSA-68948;R-HSA-69016
R-HSA-73886	Chromosome Maintenance	2	90	0.00807537	0.595821	0.595821	4	27	0.00228891	9606	Homo sapiens	Q96T23;Q9Y265	Q96T23;Q9Y265	R-HSA-606287;R-HSA-606289;R-HSA-164616;R-HSA-606326
R-HSA-428157	Sphingolipid metabolism	2	90	0.00807537	0.595821	0.595821	2	62	0.00525602	9606	Homo sapiens	O15270;Q13510	O15270;Q13510	R-HSA-1606602;R-HSA-428127
R-HSA-6807070	PTEN Regulation	3	139	0.012472	0.598819	0.598819	4	56	0.00474737	9606	Homo sapiens	Q15008;Q92769;P48556	Q15008;Q92769;P48556	R-HSA-8944104;R-HSA-6807077;R-HSA-8850992;R-HSA-8943780
R-HSA-749476	RNA Polymerase III Abortive And Retractive Initiation	1	41	0.00367878	0.599091	0.599091	13	13	0.00110207	9606	Homo sapiens	O15160	O15160	R-HSA-113442;R-HSA-113449;R-HSA-113705;R-HSA-113454;R-HSA-112149;R-HSA-112055;R-HSA-112150;R-HSA-112054;R-HSA-112153;R-HSA-112152;R-HSA-112155;R-HSA-112156;R-HSA-76060
R-HSA-5696400	Dual Incision in GG-NER	1	41	0.00367878	0.599091	0.599091	3	3	0.000254323	9606	Homo sapiens	P09874	P09874	R-HSA-5690213;R-HSA-5690990;R-HSA-5690988
R-HSA-74158	RNA Polymerase III Transcription	1	41	0.00367878	0.599091	0.599091	18	25	0.00211936	9606	Homo sapiens	O15160	O15160	R-HSA-113442;R-HSA-113446;R-HSA-113705;R-HSA-113449;R-HSA-113451;R-HSA-113454;R-HSA-112149;R-HSA-112055;R-HSA-112150;R-HSA-112054;R-HSA-112153;R-HSA-112152;R-HSA-76056;R-HSA-83803;R-HSA-112155;R-HSA-83805;R-HSA-76060;R-HSA-112156
R-HSA-8875878	MET promotes cell motility	1	41	0.00367878	0.599091	0.599091	5	12	0.00101729	9606	Homo sapiens	Q13480	Q13480	R-HSA-8875591;R-HSA-8875558;R-HSA-8875540;R-HSA-8875568;R-HSA-8875576
R-HSA-8853659	RET signaling	1	41	0.00367878	0.599091	0.599091	4	24	0.00203459	9606	Homo sapiens	Q13480	Q13480	R-HSA-8855508;R-HSA-8854897;R-HSA-8853774;R-HSA-8854905
R-HSA-1474228	Degradation of the extracellular matrix	3	140	0.0125617	0.603657	0.603657	7	105	0.00890132	9606	Homo sapiens	P16035;Q07092;P25774	P16035;Q07092;P25774	R-HSA-1604360;R-HSA-1566981;R-HSA-1592349;R-HSA-2534160;R-HSA-1604350;R-HSA-2168982;R-HSA-1604368
R-HSA-4086400	PCP/CE pathway	2	92	0.00825482	0.607765	0.607765	1	24	0.00203459	9606	Homo sapiens	Q15008;P48556	Q15008;P48556	R-HSA-4608855
R-HSA-168333	NEP/NS2 Interacts with the Cellular Export Machinery	1	42	0.00376851	0.607946	0.607946	2	2	0.000169549	9606	Homo sapiens	O14980	O14980	R-HSA-168880;R-HSA-168857
R-HSA-177243	Interactions of Rev with host cellular proteins	1	42	0.00376851	0.607946	0.607946	7	16	0.00135639	9606	Homo sapiens	O14980	O14980	R-HSA-180739;R-HSA-165043;R-HSA-165047;R-HSA-165028;R-HSA-180885;R-HSA-165034;R-HSA-165055
R-HSA-5654743	Signaling by FGFR4	1	42	0.00376851	0.607946	0.607946	7	41	0.00347575	9606	Homo sapiens	Q13480	Q13480	R-HSA-5654662;R-HSA-5654659;R-HSA-177931;R-HSA-5654669;R-HSA-5654717;R-HSA-5654714;R-HSA-5654667
R-HSA-5654741	Signaling by FGFR3	1	42	0.00376851	0.607946	0.607946	7	43	0.0036453	9606	Homo sapiens	Q13480	Q13480	R-HSA-5654709;R-HSA-5654643;R-HSA-5654640;R-HSA-5654641;R-HSA-5654705;R-HSA-177931;R-HSA-5654637
R-HSA-3769402	Deactivation of the beta-catenin transactivating complex	1	42	0.00376851	0.607946	0.607946	2	14	0.00118684	9606	Homo sapiens	O14980	O14980	R-HSA-3769391;R-HSA-3769392
R-HSA-3928662	EPHB-mediated forward signaling	1	42	0.00376851	0.607946	0.607946	2	26	0.00220414	9606	Homo sapiens	Q13464	Q13464	R-HSA-3928577;R-HSA-3928576
R-HSA-194315	Signaling by Rho GTPases	9	426	0.0382234	0.60921	0.60921	20	117	0.00991862	9606	Homo sapiens	O00139;P16333;Q9Y2A7;Q13526;O14980;Q8IZP0;Q96PY5;Q14738;Q13464	O00139;P16333;Q9Y2A7;Q13526;O14980;Q8IZP0;Q96PY5;Q14738;Q13464	R-HSA-5665751;R-HSA-5665748;R-HSA-2029469;R-HSA-2197698;R-HSA-2029466;R-HSA-5666160;R-HSA-442592;R-HSA-5666129;R-HSA-2029465;R-HSA-5665727;R-HSA-419087;R-HSA-419083;R-HSA-5666169;R-HSA-419049;R-HSA-2130194;R-HSA-9626816;R-HSA-9626817;R-HSA-2197691;R-HSA-2197690;R-HSA-419197
R-HSA-9006931	Signaling by Nuclear Receptors	5	238	0.0213549	0.612127	0.612127	7	128	0.0108511	9606	Homo sapiens	O60216;Q8TC12;O14980;P52292;P00326	O60216;Q8TC12;O14980;P52292;P00326	R-HSA-5362721;R-HSA-9011997;R-HSA-5362564;R-HSA-9632873;R-HSA-9012196;R-HSA-9011975;R-HSA-5419165
R-HSA-983170	Antigen Presentation: Folding, assembly and peptide loading of class I MHC	2	93	0.00834455	0.613636	0.613636	5	16	0.00135639	9606	Homo sapiens	Q15436;P53992	Q15436;P53992	R-HSA-983422;R-HSA-203979;R-HSA-983426;R-HSA-983425;R-HSA-983424
R-HSA-5696395	Formation of Incision Complex in GG-NER	1	43	0.00385823	0.616606	0.616606	8	10	0.000847745	9606	Homo sapiens	P09874	P09874	R-HSA-6790487;R-HSA-6790454;R-HSA-5690996;R-HSA-5689317;R-HSA-5689861;R-HSA-5696670;R-HSA-5690991;R-HSA-5691000
R-HSA-168274	Export of Viral Ribonucleoproteins from Nucleus	1	43	0.00385823	0.616606	0.616606	2	5	0.000423872	9606	Homo sapiens	O14980	O14980	R-HSA-168880;R-HSA-168857
R-HSA-6782315	tRNA modification in the nucleus and cytosol	1	43	0.00385823	0.616606	0.616606	1	37	0.00313666	9606	Homo sapiens	Q7Z4G4	Q7Z4G4	R-HSA-6786501
R-HSA-194068	Bile acid and bile salt metabolism	1	43	0.00385823	0.616606	0.616606	1	74	0.00627331	9606	Homo sapiens	Q9BXW6	Q9BXW6	R-HSA-8867667
R-HSA-3858494	Beta-catenin independent WNT signaling	3	143	0.0128309	0.617942	0.617942	4	51	0.0043235	9606	Homo sapiens	Q15008;P63098;P48556	Q15008;P63098;P48556	R-HSA-4608855;R-HSA-2730872;R-HSA-4551465;R-HSA-4551451
R-HSA-5368287	Mitochondrial translation	2	94	0.00843428	0.61944	0.61944	13	17	0.00144117	9606	Homo sapiens	Q8TAE8;P82933	Q8TAE8;P82933	R-HSA-5389842;R-HSA-5419281;R-HSA-5368279;R-HSA-5389848;R-HSA-5389849;R-HSA-5419261;R-HSA-5419264;R-HSA-5389857;R-HSA-5419271;R-HSA-5419273;R-HSA-5419279;R-HSA-5389839;R-HSA-5419277
R-HSA-190236	Signaling by FGFR	2	94	0.00843428	0.61944	0.61944	28	142	0.012038	9606	Homo sapiens	C9JTN7;Q13480	P31483;Q13480	R-HSA-5654614;R-HSA-5654612;R-HSA-5654622;R-HSA-177931;R-HSA-5654620;R-HSA-5654662;R-HSA-5654596;R-HSA-5654594;R-HSA-5654659;R-HSA-5654592;R-HSA-6803838;R-HSA-5654669;R-HSA-6803836;R-HSA-5654667;R-HSA-6803527;R-HSA-5654709;R-HSA-5654643;R-HSA-5654640;R-HSA-5654641;R-HSA-5654705;R-HSA-5654591;R-HSA-5654717;R-HSA-5654714;R-HSA-5654692;R-HSA-5654690;R-HSA-5654637;R-HSA-5654701;R-HSA-5654697
R-HSA-180910	Vpr-mediated nuclear import of PICs	1	44	0.00394796	0.625076	0.625076	2	2	0.000169549	9606	Homo sapiens	P17096	P17096	R-HSA-180627;R-HSA-180622
R-HSA-6811438	Intra-Golgi traffic	1	44	0.00394796	0.625076	0.625076	2	10	0.000847745	9606	Homo sapiens	Q13948	Q13948	R-HSA-8847635;R-HSA-8847544
R-HSA-2173793	Transcriptional activity of SMAD2/SMAD3:SMAD4 heterotrimer	1	44	0.00394796	0.625076	0.625076	2	38	0.00322143	9606	Homo sapiens	P09874	P09874	R-HSA-2187330;R-HSA-2187325
R-HSA-8948216	Collagen chain trimerization	1	44	0.00394796	0.625076	0.625076	1	28	0.00237369	9606	Homo sapiens	Q07092	Q07092	R-HSA-8944219
R-HSA-1660661	Sphingolipid de novo biosynthesis	1	44	0.00394796	0.625076	0.625076	1	30	0.00254323	9606	Homo sapiens	O15270	O15270	R-HSA-428127
R-HSA-173623	Classical antibody-mediated complement activation	2	95	0.008524	0.625177	0.625177	2	2	0.000169549	9606	Homo sapiens	P0DOY2;P02741	P0DOY2;P02741	R-HSA-173626;R-HSA-173631
R-HSA-983695	Antigen activates B Cell Receptor (BCR) leading to generation of second messengers	2	95	0.008524	0.625177	0.625177	10	25	0.00211936	9606	Homo sapiens	P16333;P0DOY2	P16333;P0DOY2	R-HSA-9606162;R-HSA-9606163;R-HSA-983709;R-HSA-983707;R-HSA-9606151;R-HSA-983703;R-HSA-1112666;R-HSA-983700;R-HSA-9606159;R-HSA-983696
R-HSA-8878159	Transcriptional regulation by RUNX3	2	96	0.00861373	0.630847	0.630847	1	47	0.0039844	9606	Homo sapiens	Q15008;P48556	Q15008;P48556	R-HSA-8952408
R-HSA-427389	ERCC6 (CSB) and EHMT2 (G9a) positively regulate rRNA expression	1	45	0.00403769	0.633359	0.633359	2	4	0.000339098	9606	Homo sapiens	Q92769	Q92769	R-HSA-427404;R-HSA-427336
R-HSA-451927	Interleukin-2 family signaling	1	45	0.00403769	0.633359	0.633359	8	58	0.00491692	9606	Homo sapiens	P42224	P42224	R-HSA-8985929;R-HSA-9006873;R-HSA-8985981;R-HSA-8985900;R-HSA-8985966;R-HSA-8985988;R-HSA-8985943;R-HSA-9006870
R-HSA-6783783	Interleukin-10 signaling	1	45	0.00403769	0.633359	0.633359	1	15	0.00127162	9606	Homo sapiens	P05362	P05362	R-HSA-8937656
R-HSA-168276	NS1 Mediated Effects on Host Pathways	1	46	0.00412741	0.64146	0.64146	2	6	0.000508647	9606	Homo sapiens	P52292	P52292	R-HSA-1176059;R-HSA-6791035
R-HSA-2172127	DAP12 interactions	1	46	0.00412741	0.64146	0.64146	9	33	0.00279756	9606	Homo sapiens	Q13094	Q13094	R-HSA-2424484;R-HSA-2424485;R-HSA-2424486;R-HSA-2424487;R-HSA-2396561;R-HSA-2424481;R-HSA-2396594;R-HSA-2424476;R-HSA-2396606
R-HSA-1660662	Glycosphingolipid metabolism	1	46	0.00412741	0.64146	0.64146	1	32	0.00271278	9606	Homo sapiens	Q13510	Q13510	R-HSA-1606602
R-HSA-9020591	Interleukin-12 signaling	1	46	0.00412741	0.64146	0.64146	1	56	0.00474737	9606	Homo sapiens	Q13126	Q13126	R-HSA-8950365
R-HSA-2168880	Scavenging of heme from plasma	2	99	0.00888291	0.647457	0.647457	2	12	0.00101729	9606	Homo sapiens	O14791;P0DOY2	O14791;P0DOY2	R-HSA-2168889;R-HSA-2203516
R-HSA-8939236	RUNX1 regulates transcription of genes involved in differentiation of HSCs	2	99	0.00888291	0.647457	0.647457	1	15	0.00127162	9606	Homo sapiens	Q15008;P48556	Q15008;P48556	R-HSA-8957265
R-HSA-68877	Mitotic Prometaphase	4	199	0.0178555	0.647665	0.647665	9	15	0.00127162	9606	Homo sapiens	O60216;O00139;O14980;Q14738	O60216;O00139;O14980;Q14738	R-HSA-2468293;R-HSA-2466068;R-HSA-2484822;R-HSA-375302;R-HSA-2545253;R-HSA-2467794;R-HSA-1638803;R-HSA-2468287;R-HSA-1638821
R-HSA-162906	HIV Infection	5	248	0.0222521	0.648013	0.648013	24	157	0.0133096	9606	Homo sapiens	Q15008;O14980;P17096;P48556;Q9NP79	Q15008;O14980;P17096;P48556;Q9NP79	R-HSA-164514;R-HSA-180739;R-HSA-8951690;R-HSA-175174;R-HSA-165028;R-HSA-175108;R-HSA-165034;R-HSA-164522;R-HSA-3159227;R-HSA-180622;R-HSA-164845;R-HSA-175117;R-HSA-175250;R-HSA-3159232;R-HSA-165043;R-HSA-180627;R-HSA-180630;R-HSA-165047;R-HSA-180885;R-HSA-180603;R-HSA-173115;R-HSA-162590;R-HSA-165055;R-HSA-180573
R-HSA-176033	Interactions of Vpr with host cellular proteins	1	47	0.00421714	0.649383	0.649383	2	4	0.000339098	9606	Homo sapiens	P17096	P17096	R-HSA-180627;R-HSA-180622
R-HSA-168273	Influenza Viral RNA Transcription and Replication	3	151	0.0135487	0.654314	0.654314	2	13	0.00110207	9606	Homo sapiens	P62266;P30050;Q6P5R6	P62266;P30050;Q6P5R6	R-HSA-192704;R-HSA-192841
R-HSA-5655253	Signaling by FGFR2 in disease	1	48	0.00430686	0.657132	0.657132	3	28	0.00237369	9606	Homo sapiens	Q13480	Q13480	R-HSA-5655245;R-HSA-5655323;R-HSA-5655320
R-HSA-2122947	NOTCH1 Intracellular Domain Regulates Transcription	1	48	0.00430686	0.657132	0.657132	1	16	0.00135639	9606	Homo sapiens	Q92769	Q92769	R-HSA-1912388
R-HSA-6807878	COPI-mediated anterograde transport	2	102	0.00915209	0.663472	0.663472	6	12	0.00101729	9606	Homo sapiens	O15020;Q8N6T3	O15020;Q8N6T3	R-HSA-6807877;R-HSA-6809011;R-HSA-6807875;R-HSA-6809010;R-HSA-6809006;R-HSA-6809003
R-HSA-5668541	TNFR2 non-canonical NF-kB pathway	2	102	0.00915209	0.663472	0.663472	3	43	0.0036453	9606	Homo sapiens	Q15008;P48556	Q15008;P48556	R-HSA-5607731;R-HSA-5668481;R-HSA-5668520
R-HSA-9006936	Signaling by TGF-beta family members	2	102	0.00915209	0.663472	0.663472	4	107	0.00907087	9606	Homo sapiens	O14980;P09874	O14980;P09874	R-HSA-2187330;R-HSA-178215;R-HSA-2167924;R-HSA-2187325
R-HSA-9020702	Interleukin-1 signaling	2	102	0.00915209	0.663472	0.663472	1	46	0.00389963	9606	Homo sapiens	Q15008;P48556	Q15008;P48556	R-HSA-209061
R-HSA-437239	Recycling pathway of L1	1	49	0.00439659	0.66471	0.66471	4	14	0.00118684	9606	Homo sapiens	P15311	P15311	R-HSA-374677;R-HSA-443779;R-HSA-445089;R-HSA-374680
R-HSA-9012852	Signaling by NOTCH3	1	49	0.00439659	0.66471	0.66471	4	37	0.00313666	9606	Homo sapiens	P42224	P42224	R-HSA-9021325;R-HSA-9013567;R-HSA-9014129;R-HSA-9021334
R-HSA-166786	Creation of C4 and C2 activators	2	103	0.00924181	0.668679	0.668679	2	8	0.000678196	9606	Homo sapiens	P0DOY2;P02741	P0DOY2;P02741	R-HSA-173626;R-HSA-173631
R-HSA-166520	Signaling by NTRKs	2	103	0.00924181	0.668679	0.668679	3	121	0.0102577	9606	Homo sapiens	Q13480;Q14738	Q13480;Q14738	R-HSA-9028505;R-HSA-199959;R-HSA-9028519
R-HSA-168253	Host Interactions with Influenza Factors	1	50	0.00448632	0.672121	0.672121	2	8	0.000678196	9606	Homo sapiens	P52292	P52292	R-HSA-1176059;R-HSA-6791035
R-HSA-109704	PI3K Cascade	1	50	0.00448632	0.672121	0.672121	1	6	0.000508647	9606	Homo sapiens	Q13480	Q13480	R-HSA-109699
R-HSA-1793185	Chondroitin sulfate/dermatan sulfate metabolism	1	50	0.00448632	0.672121	0.672121	1	28	0.00237369	9606	Homo sapiens	P35475	P35475	R-HSA-1793186
R-HSA-5668914	Diseases of metabolism	2	104	0.00933154	0.673821	0.673821	7	114	0.00966429	9606	Homo sapiens	P13807;P35475	P13807;P35475	R-HSA-9036041;R-HSA-3797226;R-HSA-3828061;R-HSA-2206299;R-HSA-3791349;R-HSA-3814838;R-HSA-9036037
R-HSA-168898	Toll-like Receptor Cascades	3	156	0.0139973	0.675759	0.675759	4	182	0.015429	9606	Homo sapiens	P11215;Q14738;P25774	P11215;Q14738;P25774	R-HSA-1678920;R-HSA-199959;R-HSA-2559439;R-HSA-1678981
R-HSA-5663202	Diseases of signal transduction	8	403	0.0361597	0.676579	0.676579	48	283	0.0239912	9606	Homo sapiens	Q7KZF4;Q15008;P42224;Q92769;P48556;Q13948;Q13480;Q14738	Q7KZF4;Q15008;P42224;Q92769;P39880;P48556;Q13480;Q14738	R-HSA-5655252;R-HSA-8853316;R-HSA-5655315;R-HSA-1839065;R-HSA-5655248;R-HSA-6802927;R-HSA-5655263;R-HSA-4839746;R-HSA-1226014;R-HSA-8853323;R-HSA-5655323;R-HSA-5655320;R-HSA-1226012;R-HSA-6802935;R-HSA-5339713;R-HSA-6802934;R-HSA-6802933;R-HSA-5387392;R-HSA-5637764;R-HSA-6802932;R-HSA-5637765;R-HSA-1839112;R-HSA-5655235;R-HSA-2220982;R-HSA-1888198;R-HSA-4839635;R-HSA-4839634;R-HSA-5655245;R-HSA-5…
R-HSA-109606	Intrinsic Pathway for Apoptosis	1	51	0.00457604	0.679369	0.679369	1	60	0.00508647	9606	Homo sapiens	P63098	P63098	R-HSA-139906
R-HSA-112043	PLC beta mediated events	1	52	0.00466577	0.686457	0.686457	2	31	0.00262801	9606	Homo sapiens	P52292	P52292	R-HSA-9619127;R-HSA-112282
R-HSA-75153	Apoptotic execution phase	1	52	0.00466577	0.686457	0.686457	1	57	0.00483215	9606	Homo sapiens	Q13464	Q13464	R-HSA-201611
R-HSA-983231	Factors involved in megakaryocyte development and platelet production	3	160	0.0143562	0.692201	0.692201	5	43	0.0036453	9606	Homo sapiens	P20339;O00139;Q92769	P20339;O00139;Q92769	R-HSA-983259;R-HSA-990489;R-HSA-996727;R-HSA-983266;R-HSA-1011600
R-HSA-5654736	Signaling by FGFR1	1	53	0.0047555	0.693389	0.693389	7	48	0.00406918	9606	Homo sapiens	Q13480	Q13480	R-HSA-5654692;R-HSA-5654596;R-HSA-5654594;R-HSA-5654690;R-HSA-5654592;R-HSA-5654591;R-HSA-177931
R-HSA-112040	G-protein mediated events	1	53	0.0047555	0.693389	0.693389	2	40	0.00339098	9606	Homo sapiens	P52292	P52292	R-HSA-9619127;R-HSA-112282
R-HSA-1660499	Synthesis of PIPs at the plasma membrane	1	53	0.0047555	0.693389	0.693389	1	33	0.00279756	9606	Homo sapiens	P20339	P20339	R-HSA-8871366
R-HSA-69242	S Phase	3	161	0.0144459	0.696213	0.696213	8	54	0.00457782	9606	Homo sapiens	O60216;Q15008;P48556	O60216;Q15008;P48556	R-HSA-75825;R-HSA-2468039;R-HSA-187574;R-HSA-68948;R-HSA-2473152;R-HSA-69016;R-HSA-2473151;R-HSA-2468041
R-HSA-73894	DNA Repair	6	313	0.0280843	0.698401	0.698401	26	325	0.0275517	9606	Homo sapiens	Q7L5N1;Q9Y265;Q9NX46;P52292;Q99627;P09874	Q7L5N1;Q9Y265;Q9NX46;P52292;Q99627;P09874	R-HSA-5649873;R-HSA-5696670;R-HSA-5651739;R-HSA-5649883;R-HSA-5687640;R-HSA-5696664;R-HSA-8952903;R-HSA-6790454;R-HSA-5689861;R-HSA-5696655;R-HSA-5651723;R-HSA-5651828;R-HSA-5690996;R-HSA-5691006;R-HSA-5687484;R-HSA-5691000;R-HSA-6781833;R-HSA-6790487;R-HSA-5684006;R-HSA-5687653;R-HSA-5690213;R-HSA-5689317;R-HSA-5690990;R-HSA-5690991;R-HSA-5690988;R-HSA-5684008
R-HSA-112399	IRS-mediated signalling	1	54	0.00484522	0.700169	0.700169	1	9	0.00076297	9606	Homo sapiens	Q13480	Q13480	R-HSA-109699
R-HSA-5578775	Ion homeostasis	1	54	0.00484522	0.700169	0.700169	1	15	0.00127162	9606	Homo sapiens	P13637	P13637	R-HSA-936897
R-HSA-9006925	Intracellular signaling by second messengers	6	315	0.0282638	0.704165	0.704165	8	113	0.00957952	9606	Homo sapiens	Q15008;Q92769;P52292;P48556;Q13480;Q14738	Q15008;Q92769;P52292;P48556;Q13480;Q14738	R-HSA-8944104;R-HSA-2316434;R-HSA-8857925;R-HSA-6807077;R-HSA-9619127;R-HSA-8850992;R-HSA-112282;R-HSA-8943780
R-HSA-936837	Ion transport by P-type ATPases	1	55	0.00493495	0.706799	0.706799	1	14	0.00118684	9606	Homo sapiens	P13637	P13637	R-HSA-936897
R-HSA-1227986	Signaling by ERBB2	1	55	0.00493495	0.706799	0.706799	3	43	0.0036453	9606	Homo sapiens	Q13480	Q13480	R-HSA-1306963;R-HSA-1306965;R-HSA-1306957
R-HSA-1638091	Heparan sulfate/heparin (HS-GAG) metabolism	1	55	0.00493495	0.706799	0.706799	2	33	0.00279756	9606	Homo sapiens	P35475	P35475	R-HSA-1678716;R-HSA-2090037
R-HSA-162587	HIV Life Cycle	3	165	0.0148048	0.711866	0.711866	19	114	0.00966429	9606	Homo sapiens	O14980;P17096;Q9NP79	O14980;P17096;Q9NP79	R-HSA-164514;R-HSA-180739;R-HSA-8951690;R-HSA-175174;R-HSA-165028;R-HSA-175108;R-HSA-165034;R-HSA-164522;R-HSA-3159227;R-HSA-164845;R-HSA-175117;R-HSA-175250;R-HSA-3159232;R-HSA-165043;R-HSA-165047;R-HSA-180885;R-HSA-173115;R-HSA-162590;R-HSA-165055
R-HSA-2871837	FCERI mediated NF-kB activation	3	167	0.0149843	0.719457	0.719457	2	19	0.00161072	9606	Homo sapiens	Q15008;P48556;P0DOY2	Q15008;P48556;P0DOY2	R-HSA-5607724;R-HSA-2730882
R-HSA-3371497	HSP90 chaperone cycle for steroid hormone receptors (SHR)	1	57	0.0051144	0.719625	0.719625	3	12	0.00101729	9606	Homo sapiens	P04150	P04150	R-HSA-5618080;R-HSA-5618099;R-HSA-5618093
R-HSA-9006927	Signaling by Non-Receptor Tyrosine Kinases	1	57	0.0051144	0.719625	0.719625	2	53	0.00449305	9606	Homo sapiens	P04150	P04150	R-HSA-8848804;R-HSA-8856930
R-HSA-8848021	Signaling by PTK6	1	57	0.0051144	0.719625	0.719625	2	53	0.00449305	9606	Homo sapiens	P04150	P04150	R-HSA-8848804;R-HSA-8856930
R-HSA-5610787	Hedgehog 'off' state	2	114	0.0102288	0.721744	0.721744	4	32	0.00271278	9606	Homo sapiens	Q15008;P48556	Q15008;P48556	R-HSA-5610757;R-HSA-5610758;R-HSA-5610754;R-HSA-5610760
R-HSA-2428928	IRS-related events triggered by IGF1R	1	58	0.00520413	0.725826	0.725826	1	12	0.00101729	9606	Homo sapiens	Q13480	Q13480	R-HSA-109699
R-HSA-6811558	PI5P, PP2A and IER3 Regulate PI3K/AKT Signaling	2	115	0.0103185	0.726196	0.726196	2	7	0.000593421	9606	Homo sapiens	Q13480;Q14738	Q13480;Q14738	R-HSA-2316434;R-HSA-8857925
R-HSA-1236975	Antigen processing-Cross presentation	3	169	0.0151638	0.726893	0.726893	3	22	0.00186504	9606	Homo sapiens	Q15008;P48556;P25774	Q15008;P48556;P25774	R-HSA-1236935;R-HSA-1236948;R-HSA-1236970
R-HSA-211859	Biological oxidations	4	222	0.0199192	0.729251	0.729251	4	176	0.0149203	9606	Homo sapiens	Q96DG6;Q16853;P40261;P00326	Q96DG6;Q16853;P40261;P00326	R-HSA-175987;R-HSA-5696183;R-HSA-6786190;R-HSA-71707
R-HSA-202424	Downstream TCR signaling	2	116	0.0104083	0.730587	0.730587	1	24	0.00203459	9606	Homo sapiens	Q15008;P48556	Q15008;P48556	R-HSA-5607724
R-HSA-69620	Cell Cycle Checkpoints	5	274	0.024585	0.731108	0.731108	7	56	0.00474737	9606	Homo sapiens	Q15008;O00139;O14980;P48556;Q14738	Q15008;O00139;O14980;P48556;Q14738	R-HSA-69600;R-HSA-141409;R-HSA-141431;R-HSA-8852354;R-HSA-141422;R-HSA-141439;R-HSA-264458
R-HSA-4086398	Ca2+ pathway	1	59	0.00529385	0.731891	0.731891	3	27	0.00228891	9606	Homo sapiens	P63098	P63098	R-HSA-2730872;R-HSA-4551465;R-HSA-4551451
R-HSA-2894858	Signaling by NOTCH1 HD+PEST Domain Mutants in Cancer	1	59	0.00529385	0.731891	0.731891	1	21	0.00178026	9606	Homo sapiens	Q92769	Q92769	R-HSA-2220982
R-HSA-2644606	Constitutive Signaling by NOTCH1 PEST Domain Mutants	1	59	0.00529385	0.731891	0.731891	1	21	0.00178026	9606	Homo sapiens	Q92769	Q92769	R-HSA-2220982
R-HSA-2894862	Constitutive Signaling by NOTCH1 HD+PEST Domain Mutants	1	59	0.00529385	0.731891	0.731891	1	21	0.00178026	9606	Homo sapiens	Q92769	Q92769	R-HSA-2220982
R-HSA-2644602	Signaling by NOTCH1 PEST Domain Mutants in Cancer	1	59	0.00529385	0.731891	0.731891	1	21	0.00178026	9606	Homo sapiens	Q92769	Q92769	R-HSA-2220982
R-HSA-2644603	Signaling by NOTCH1 in Cancer	1	59	0.00529385	0.731891	0.731891	1	39	0.00330621	9606	Homo sapiens	Q92769	Q92769	R-HSA-2220982
R-HSA-212165	Epigenetic regulation of gene expression	2	117	0.010498	0.734919	0.734919	9	33	0.00279756	9606	Homo sapiens	O15160;Q92769	O15160;Q92769	R-HSA-427366;R-HSA-5250930;R-HSA-5250947;R-HSA-427409;R-HSA-427404;R-HSA-5250938;R-HSA-5227490;R-HSA-433672;R-HSA-427336
R-HSA-1257604	PIP3 activates AKT signaling	5	276	0.0247645	0.736872	0.736872	6	86	0.00729061	9606	Homo sapiens	Q15008;Q92769;P48556;Q13480;Q14738	Q15008;Q92769;P48556;Q13480;Q14738	R-HSA-8944104;R-HSA-2316434;R-HSA-8857925;R-HSA-6807077;R-HSA-8850992;R-HSA-8943780
R-HSA-1221632	Meiotic synapsis	1	60	0.00538358	0.737823	0.737823	6	6	0.000508647	9606	Homo sapiens	O60216	O60216	R-HSA-912505;R-HSA-912408;R-HSA-912389;R-HSA-912470;R-HSA-912467;R-HSA-912450
R-HSA-5250924	B-WICH complex positively regulates rRNA expression	1	60	0.00538358	0.737823	0.737823	3	3	0.000254323	9606	Homo sapiens	O15160	O15160	R-HSA-5250930;R-HSA-5250947;R-HSA-5250938
R-HSA-73772	RNA Polymerase I Promoter Escape	1	60	0.00538358	0.737823	0.737823	2	2	0.000169549	9606	Homo sapiens	O15160	O15160	R-HSA-73769;R-HSA-74986
R-HSA-3214815	HDACs deacetylate histones	1	60	0.00538358	0.737823	0.737823	1	4	0.000339098	9606	Homo sapiens	Q92769	Q92769	R-HSA-3769447
R-HSA-8943724	Regulation of PTEN gene transcription	1	60	0.00538358	0.737823	0.737823	3	15	0.00127162	9606	Homo sapiens	Q92769	Q92769	R-HSA-8944104;R-HSA-6807077;R-HSA-8943780
R-HSA-201722	Formation of the beta-catenin:TCF transactivating complex	1	60	0.00538358	0.737823	0.737823	2	13	0.00110207	9606	Homo sapiens	Q9Y265	Q9Y265	R-HSA-3451153;R-HSA-3451147
R-HSA-6794361	Neurexins and neuroligins	1	60	0.00538358	0.737823	0.737823	2	19	0.00161072	9606	Homo sapiens	Q9HCM4	Q9HCM4	R-HSA-6797553;R-HSA-6797568
R-HSA-5693606	DNA Double Strand Break Response	1	60	0.00538358	0.737823	0.737823	2	43	0.0036453	9606	Homo sapiens	P52292	P52292	R-HSA-5684006;R-HSA-5684008
R-HSA-74751	Insulin receptor signalling cascade	1	60	0.00538358	0.737823	0.737823	1	25	0.00211936	9606	Homo sapiens	Q13480	Q13480	R-HSA-109699
R-HSA-2871796	FCERI mediated MAPK activation	2	118	0.0105877	0.739192	0.739192	9	20	0.00169549	9606	Homo sapiens	Q13094;P0DOY2	Q13094;P0DOY2	R-HSA-2730889;R-HSA-2730841;R-HSA-2730856;R-HSA-2730840;R-HSA-2396561;R-HSA-2730892;R-HSA-2730851;R-HSA-2396606;R-HSA-2730886
R-HSA-5621481	C-type lectin receptors (CLRs)	3	173	0.0155227	0.741304	0.741304	5	68	0.00576467	9606	Homo sapiens	Q15008;P63098;P48556	Q15008;P63098;P48556	R-HSA-2730872;R-HSA-5607731;R-HSA-2730849;R-HSA-5607724;R-HSA-2730867
R-HSA-69239	Synthesis of DNA	2	119	0.0106774	0.743406	0.743406	2	26	0.00220414	9606	Homo sapiens	Q15008;P48556	Q15008;P48556	R-HSA-68948;R-HSA-69016
R-HSA-75955	RNA Polymerase II Transcription Elongation	1	61	0.00547331	0.743624	0.743624	4	8	0.000678196	9606	Homo sapiens	Q8N7H5	Q8N7H5	R-HSA-112385;R-HSA-113412;R-HSA-112379;R-HSA-112396
R-HSA-112382	Formation of RNA Pol II elongation complex	1	61	0.00547331	0.743624	0.743624	1	2	0.000169549	9606	Homo sapiens	Q8N7H5	Q8N7H5	R-HSA-112379
R-HSA-8986944	Transcriptional Regulation by MECP2	1	61	0.00547331	0.743624	0.743624	5	77	0.00652764	9606	Homo sapiens	Q92769	Q92769	R-HSA-9005995;R-HSA-9022365;R-HSA-9017921;R-HSA-9017954;R-HSA-9022359
R-HSA-2428924	IGF1R signaling cascade	1	61	0.00547331	0.743624	0.743624	1	17	0.00144117	9606	Homo sapiens	Q13480	Q13480	R-HSA-109699
R-HSA-2559586	DNA Damage/Telomere Stress Induced Senescence	1	61	0.00547331	0.743624	0.743624	1	17	0.00144117	9606	Homo sapiens	P17096	P17096	R-HSA-4647594
R-HSA-2022090	Assembly of collagen fibrils and other multimeric structures	1	61	0.00547331	0.743624	0.743624	1	26	0.00220414	9606	Homo sapiens	P25774	P25774	R-HSA-2213200
R-HSA-9018519	Estrogen-dependent gene expression	2	120	0.0107672	0.747561	0.747561	3	64	0.00542557	9606	Homo sapiens	O60216;P52292	O60216;P52292	R-HSA-9011997;R-HSA-9012196;R-HSA-9011975
R-HSA-4551638	SUMOylation of chromatin organization proteins	1	62	0.00556303	0.749296	0.749296	1	15	0.00127162	9606	Homo sapiens	Q92769	Q92769	R-HSA-4616015
R-HSA-2404192	Signaling by Type 1 Insulin-like Growth Factor 1 Receptor (IGF1R)	1	62	0.00556303	0.749296	0.749296	1	19	0.00161072	9606	Homo sapiens	Q13480	Q13480	R-HSA-109699
R-HSA-375165	NCAM signaling for neurite out-growth	1	63	0.00565276	0.754844	0.754844	7	23	0.00194981	9606	Homo sapiens	O15020	O15020	R-HSA-392053;R-HSA-392054;R-HSA-392051;R-HSA-391868;R-HSA-391871;R-HSA-391865;R-HSA-391866
R-HSA-157579	Telomere Maintenance	1	63	0.00565276	0.754844	0.754844	1	23	0.00194981	9606	Homo sapiens	Q9Y265	Q9Y265	R-HSA-164616
R-HSA-450294	MAP kinase activation	1	63	0.00565276	0.754844	0.754844	1	32	0.00271278	9606	Homo sapiens	Q14738	Q14738	R-HSA-199959
R-HSA-1834949	Cytosolic sensors of pathogen-associated DNA	1	63	0.00565276	0.754844	0.754844	1	48	0.00406918	9606	Homo sapiens	O15160	O15160	R-HSA-1964482
R-HSA-199418	Negative regulation of the PI3K/AKT network	2	122	0.0109466	0.7557	0.7557	2	10	0.000847745	9606	Homo sapiens	Q13480;Q14738	Q13480;Q14738	R-HSA-2316434;R-HSA-8857925
R-HSA-983189	Kinesins	1	64	0.00574249	0.76027	0.76027	3	14	0.00118684	9606	Homo sapiens	O00139	O00139	R-HSA-983259;R-HSA-990489;R-HSA-983266
R-HSA-1442490	Collagen degradation	1	64	0.00574249	0.76027	0.76027	1	34	0.00288233	9606	Homo sapiens	Q07092	Q07092	R-HSA-2168982
R-HSA-1630316	Glycosaminoglycan metabolism	2	124	0.0111261	0.763612	0.763612	6	86	0.00729061	9606	Homo sapiens	O43286;P35475	O43286;P35475	R-HSA-1678716;R-HSA-2046298;R-HSA-2025723;R-HSA-2046265;R-HSA-1793186;R-HSA-2090037
R-HSA-5619115	Disorders of transmembrane transporters	3	180	0.0161507	0.765067	0.765067	2	88	0.00746016	9606	Homo sapiens	Q15008;P48556;Q9NP58	Q15008;P48556;Q9NP58	R-HSA-8866858;R-HSA-5683355
R-HSA-6802952	Signaling by BRAF and RAF fusions	1	65	0.00583221	0.765576	0.765576	5	5	0.000423872	9606	Homo sapiens	Q7KZF4	Q7KZF4	R-HSA-6802935;R-HSA-6802934;R-HSA-6802933;R-HSA-6802932;R-HSA-6802927
R-HSA-913709	O-linked glycosylation of mucins	1	65	0.00583221	0.765576	0.765576	1	17	0.00144117	9606	Homo sapiens	O43286	O43286	R-HSA-1964501
R-HSA-421270	Cell-cell junction organization	1	65	0.00583221	0.765576	0.765576	1	21	0.00178026	9606	Homo sapiens	Q8N3J6	Q8N3J6	R-HSA-420592
R-HSA-69306	DNA Replication	2	127	0.0113952	0.775065	0.775065	3	47	0.0039844	9606	Homo sapiens	Q15008;P48556	Q15008;P48556	R-HSA-68948;R-HSA-68825;R-HSA-69016
R-HSA-114608	Platelet degranulation	2	128	0.011485	0.778774	0.778774	2	11	0.000932519	9606	Homo sapiens	O43852;P00746	O43852;P00746	R-HSA-481007;R-HSA-350745
R-HSA-400253	Circadian Clock	1	68	0.00610139	0.780802	0.780802	1	59	0.0050017	9606	Homo sapiens	P04150	P04150	R-HSA-549493
R-HSA-2173782	Binding and Uptake of Ligands by Scavenger Receptors	2	129	0.0115747	0.782429	0.782429	2	33	0.00279756	9606	Homo sapiens	O14791;P0DOY2	O14791;P0DOY2	R-HSA-2168889;R-HSA-2203516
R-HSA-166016	Toll Like Receptor 4 (TLR4) Cascade	2	129	0.0115747	0.782429	0.782429	2	95	0.00805358	9606	Homo sapiens	P11215;Q14738	P11215;Q14738	R-HSA-199959;R-HSA-2559439
R-HSA-1430728	Metabolism	43	2132	0.191297	0.785743	0.785743	93	1979	0.167769	9606	Homo sapiens	Q15436;Q13510;P13807;P20839;P14854;P35475;P32322;Q6NUM9;P17568;O95571;Q96DG6;P20339;P40261;P30050;Q6P5R6;P00326;P43155;Q9UHY7;P23921;Q15046;Q15008;Q13126;D6RF35;P54687;O43286;O15270;P53992;Q8TC12;Q16853;P13716;P28331;Q9BXW6;Q14738;Q13907;P34896;P62266;Q9NRN7;P08574;P48556;O95749;P02652;Q9NRF8;P56192	Q15436;Q13510;P13807;P20839;P14854;P35475;P32322;Q6NUM9;P17568;O95571;Q96DG6;P20339;P40261;P30050;Q6P5R6;P00326;P43155;Q9UHY7;P23921;Q15046;Q15008;Q13126;P54687;O43286;O15270;P53992;Q8TC12;Q16853;P13716;P28331;Q9BXW6;Q14738;Q13907;P34896;P62266;Q9NRN7;P08574;P48556;O95749;P02774;P02652;Q9NRF8;P56192	R-HSA-6800870;R-HSA-1655832;R-HSA-1655834;R-HSA-8963851;R-HSA-975629;R-HSA-8956427;R-HSA-6799202;R-HSA-111751;R-HSA-2404131;R-HSA-1655825;R-HSA-2404140;R-HSA-70664;R-HSA-390284;R-HSA-5359451;R-HSA-3322041;R-HSA-163214;R-HSA-1989776;R-HSA-163217;R-HSA-191382;R-HSA-1614605;R-HSA-390291;R-HSA-1655823;R-HSA-3781024;R-HSA-2424254;R-HSA-71707;R-HSA-508189;R-HSA-209944;R-HSA-3322025;R-HSA-1237129;R-HSA-…
R-HSA-69206	G1/S Transition	2	131	0.0117541	0.789581	0.789581	1	61	0.00517124	9606	Homo sapiens	Q15008;P48556	Q15008;P48556	R-HSA-187574
R-HSA-5690714	CD22 mediated BCR regulation	1	70	0.00628084	0.790401	0.790401	3	4	0.000339098	9606	Homo sapiens	P0DOY2	P0DOY2	R-HSA-5690740;R-HSA-5690702;R-HSA-5690701
R-HSA-448424	Interleukin-17 signaling	1	71	0.00637057	0.795043	0.795043	1	35	0.00296711	9606	Homo sapiens	Q14738	Q14738	R-HSA-199959
R-HSA-76005	Response to elevated platelet cytosolic Ca2+	2	133	0.0119336	0.796527	0.796527	2	14	0.00118684	9606	Homo sapiens	O43852;P00746	O43852;P00746	R-HSA-481007;R-HSA-350745
R-HSA-1445148	Translocation of SLC2A4 (GLUT4) to the plasma membrane	1	72	0.0064603	0.799582	0.799582	2	15	0.00127162	9606	Homo sapiens	Q86X10	Q86X10	R-HSA-1458485;R-HSA-1458463
R-HSA-174824	Plasma lipoprotein assembly, remodeling, and clearance	1	72	0.0064603	0.799582	0.799582	5	83	0.00703628	9606	Homo sapiens	P02652	P02652	R-HSA-174690;R-HSA-174660;R-HSA-174757;R-HSA-174741;R-HSA-174587
R-HSA-449147	Signaling by Interleukins	8	458	0.0410947	0.802207	0.802207	54	492	0.0417091	9606	Homo sapiens	Q15008;Q13126;P42224;P48556;P05362;P11215;Q14738	Q15008;Q13126;P42224;P42224-1;P48556;P05362;P11215;Q14738	R-HSA-6788582;R-HSA-1112727;R-HSA-8987150;R-HSA-1112602;R-HSA-8984963;R-HSA-8987266;R-HSA-1112604;R-HSA-8985988;R-HSA-8984964;R-HSA-8987270;R-HSA-8987033;R-HSA-9006873;R-HSA-8983835;R-HSA-199959;R-HSA-1112587;R-HSA-6788346;R-HSA-9006870;R-HSA-8950441;R-HSA-8985900;R-HSA-8983983;R-HSA-209061;R-HSA-8983841;R-HSA-8983845;R-HSA-8937656;R-HSA-8983996;R-HSA-6788571;R-HSA-8950453;R-HSA-8985929;R-HSA-898…
R-HSA-977606	Regulation of Complement cascade	2	135	0.0121131	0.803269	0.803269	17	42	0.00356053	9606	Homo sapiens	P0C0L5;P0DOY2	P0C0L5;P0DOY2	R-HSA-977615;R-HSA-8852481;R-HSA-981637;R-HSA-2855047;R-HSA-977602;R-HSA-8852266;R-HSA-977375;R-HSA-981535;R-HSA-977629;R-HSA-9021306;R-HSA-977626;R-HSA-981658;R-HSA-8951486;R-HSA-981621;R-HSA-977619;R-HSA-981680;R-HSA-981648
R-HSA-6807505	RNA polymerase II transcribes snRNA genes	1	74	0.00663975	0.808362	0.808362	5	11	0.000932519	9606	Homo sapiens	Q68E01	Q68E01	R-HSA-6814885;R-HSA-6814549;R-HSA-6814559;R-HSA-6814555;R-HSA-6814554
R-HSA-1980143	Signaling by NOTCH1	1	74	0.00663975	0.808362	0.808362	1	37	0.00313666	9606	Homo sapiens	Q92769	Q92769	R-HSA-1912388
R-HSA-909733	Interferon alpha/beta signaling	2	137	0.0122925	0.809813	0.809813	9	20	0.00169549	9606	Homo sapiens	P42224	P42224-1;P42224-2	R-HSA-909725;R-HSA-997309;R-HSA-909726;R-HSA-913529;R-HSA-909721;R-HSA-909722;R-HSA-1015702;R-HSA-909718;R-HSA-1015699
R-HSA-8939211	ESR-mediated signaling	3	195	0.0174966	0.810036	0.810036	4	107	0.00907087	9606	Homo sapiens	O60216;O14980;P52292	O60216;O14980;P52292	R-HSA-9011997;R-HSA-9632873;R-HSA-9012196;R-HSA-9011975
R-HSA-5683057	MAPK family signaling cascades	5	305	0.0273665	0.810512	0.810512	7	86	0.00729061	9606	Homo sapiens	Q15008;O15020;O14980;P48556;Q14738	Q15008;O15020;O14980;P48556;Q14738	R-HSA-5675431;R-HSA-5687109;R-HSA-5672965;R-HSA-5672961;R-HSA-5658430;R-HSA-5672957;R-HSA-5687112
R-HSA-3000178	ECM proteoglycans	1	76	0.0068192	0.816759	0.816759	2	23	0.00194981	9606	Homo sapiens	Q92752	Q92752	R-HSA-2424246;R-HSA-2681681
R-HSA-69275	G2/M Transition	3	198	0.0177658	0.818108	0.818108	4	78	0.00661241	9606	Homo sapiens	Q15008;O14980;P48556	Q15008;O14980;P48556	R-HSA-8854071;R-HSA-8852354;R-HSA-170072;R-HSA-8854044
R-HSA-446652	Interleukin-1 family signaling	2	141	0.0126514	0.822324	0.822324	1	79	0.00669719	9606	Homo sapiens	Q15008;P48556	Q15008;P48556	R-HSA-209061
R-HSA-453274	Mitotic G2-G2/M phases	3	200	0.0179453	0.823326	0.823326	4	80	0.00678196	9606	Homo sapiens	Q15008;O14980;P48556	Q15008;O14980;P48556	R-HSA-8854071;R-HSA-8852354;R-HSA-170072;R-HSA-8854044
R-HSA-70171	Glycolysis	1	78	0.00699865	0.82479	0.82479	1	24	0.00203459	9606	Homo sapiens	Q14738	Q14738	R-HSA-163750
R-HSA-1912422	Pre-NOTCH Expression and Processing	1	78	0.00699865	0.82479	0.82479	1	37	0.00313666	9606	Homo sapiens	Q8NBL1	Q8NBL1	R-HSA-1912353
R-HSA-1236977	Endosomal/Vacuolar pathway	1	79	0.00708838	0.828672	0.828672	1	4	0.000339098	9606	Homo sapiens	P25774	P25774	R-HSA-1236948
R-HSA-9009391	Non-genomic estrogen signaling	1	79	0.00708838	0.828672	0.828672	1	38	0.00322143	9606	Homo sapiens	O14980	O14980	R-HSA-9632873
R-HSA-187037	Signaling by NTRK1 (TRKA)	1	79	0.00708838	0.828672	0.828672	1	59	0.0050017	9606	Homo sapiens	Q14738	Q14738	R-HSA-199959
R-HSA-5673001	RAF/MAP kinase cascade	4	259	0.0232391	0.829636	0.829636	5	39	0.00330621	9606	Homo sapiens	Q15008;O15020;P48556;Q14738	Q15008;O15020;P48556;Q14738	R-HSA-5675431;R-HSA-5672965;R-HSA-5672961;R-HSA-5658430;R-HSA-5672957
R-HSA-977225	Amyloid fiber formation	1	80	0.00717811	0.83247	0.83247	2	33	0.00279756	9606	Homo sapiens	Q9Y287	Q9Y287	R-HSA-976734;R-HSA-977136
R-HSA-1643685	Disease	22	1177	0.105608	0.833588	0.833588	97	943	0.0799424	9606	Homo sapiens	Q15008;Q7KZF4;Q92769;P13807;O14980;O75886;Q13948;Q14738;P35475;Q9NP79;Q9NP58;Q9H6X2;P42224;P62266;P30050;Q6P5R6;P17096;P52292;P48556;Q13480;P23763	Q15008;Q7KZF4;Q92769;P13807;O14980;O75886;Q14738;P35475;Q9NP79;Q9NP58;P42224;P62266;Q9H6X2-2;Q9H6X2-1;P30050;P39880;Q6P5R6;P17096;P52292;P48556;Q13480;P23763	R-HSA-180739;R-HSA-8951690;R-HSA-175108;R-HSA-4839746;R-HSA-1226014;R-HSA-5210947;R-HSA-1226012;R-HSA-175117;R-HSA-5210944;R-HSA-5339713;R-HSA-1839112;R-HSA-162590;R-HSA-6791035;R-HSA-2400009;R-HSA-1226016;R-HSA-173115;R-HSA-175174;R-HSA-5655315;R-HSA-192841;R-HSA-5655323;R-HSA-5655320;R-HSA-5210909;R-HSA-180573;R-HSA-8876262;R-HSA-5210923;R-HSA-5210921;R-HSA-3828061;R-HSA-5210935;R-HSA-180603;R-…
R-HSA-68886	M Phase	6	371	0.0332885	0.835622	0.835622	15	66	0.00559512	9606	Homo sapiens	O60216;Q15008;O00139;O14980;P48556;Q14738	O60216;Q15008;O00139;O14980;P48556;Q14738	R-HSA-2468293;R-HSA-375302;R-HSA-2545253;R-HSA-2467809;R-HSA-2467811;R-HSA-1638803;R-HSA-2468040;R-HSA-2466068;R-HSA-2470935;R-HSA-2484822;R-HSA-2545203;R-HSA-2467794;R-HSA-174202;R-HSA-2468287;R-HSA-1638821
R-HSA-6802957	Oncogenic MAPK signaling	1	81	0.00726783	0.836183	0.836183	5	34	0.00288233	9606	Homo sapiens	Q7KZF4	Q7KZF4	R-HSA-6802935;R-HSA-6802934;R-HSA-6802933;R-HSA-6802932;R-HSA-6802927
R-HSA-5693532	DNA Double-Strand Break Repair	2	148	0.0132795	0.842456	0.842456	5	106	0.0089861	9606	Homo sapiens	P52292;P09874	P52292;P09874	R-HSA-5684006;R-HSA-5687653;R-HSA-5687484;R-HSA-5687640;R-HSA-5684008
R-HSA-438064	Post NMDA receptor activation events	1	83	0.00744729	0.843365	0.843365	2	39	0.00330621	9606	Homo sapiens	P52292	P52292	R-HSA-9619127;R-HSA-112282
R-HSA-5684996	MAPK1/MAPK3 signaling	4	266	0.0238672	0.844687	0.844687	5	46	0.00389963	9606	Homo sapiens	Q15008;O15020;P48556;Q14738	Q15008;O15020;P48556;Q14738	R-HSA-5675431;R-HSA-5672965;R-HSA-5672961;R-HSA-5658430;R-HSA-5672957
R-HSA-453279	Mitotic G1-G1/S phases	2	149	0.0133692	0.845157	0.845157	1	98	0.0083079	9606	Homo sapiens	Q15008;P48556	Q15008;P48556	R-HSA-187574
R-HSA-397014	Muscle contraction	3	209	0.0187528	0.845259	0.845259	9	41	0.00347575	9606	Homo sapiens	K7ELP0;P13637;Q6ZN40	P13637;P09493;P67936	R-HSA-390597;R-HSA-445700;R-HSA-390598;R-HSA-390593;R-HSA-445699;R-HSA-390595;R-HSA-445704;R-HSA-936897;R-HSA-445705
R-HSA-674695	RNA Polymerase II Pre-transcription Events	1	84	0.00753701	0.846838	0.846838	6	17	0.00144117	9606	Homo sapiens	Q8N7H5	Q8N7H5	R-HSA-113411;R-HSA-113429;R-HSA-113413;R-HSA-113414;R-HSA-112392;R-HSA-112395
R-HSA-74752	Signaling by Insulin receptor	1	84	0.00753701	0.846838	0.846838	1	34	0.00288233	9606	Homo sapiens	Q13480	Q13480	R-HSA-109699
R-HSA-1483255	PI Metabolism	1	84	0.00753701	0.846838	0.846838	1	84	0.00712106	9606	Homo sapiens	P20339	P20339	R-HSA-8871366
R-HSA-5358351	Signaling by Hedgehog	2	150	0.013459	0.847817	0.847817	7	82	0.00695151	9606	Homo sapiens	Q15008;P48556	Q15008;P48556	R-HSA-5610757;R-HSA-5362448;R-HSA-5610758;R-HSA-5610754;R-HSA-5635868;R-HSA-5635854;R-HSA-5610760
R-HSA-975871	MyD88 cascade initiated on plasma membrane	1	85	0.00762674	0.850234	0.850234	1	58	0.00491692	9606	Homo sapiens	Q14738	Q14738	R-HSA-199959
R-HSA-168176	Toll Like Receptor 5 (TLR5) Cascade	1	85	0.00762674	0.850234	0.850234	1	59	0.0050017	9606	Homo sapiens	Q14738	Q14738	R-HSA-199959
R-HSA-168142	Toll Like Receptor 10 (TLR10) Cascade	1	85	0.00762674	0.850234	0.850234	1	59	0.0050017	9606	Homo sapiens	Q14738	Q14738	R-HSA-199959
R-HSA-69481	G2/M Checkpoints	2	151	0.0135487	0.850435	0.850435	1	24	0.00203459	9606	Homo sapiens	Q15008;P48556	Q15008;P48556	R-HSA-8852354
R-HSA-162599	Late Phase of HIV Life Cycle	2	152	0.0136384	0.853012	0.853012	9	76	0.00644286	9606	Homo sapiens	O14980;Q9NP79	O14980;Q9NP79	R-HSA-3159232;R-HSA-180739;R-HSA-165043;R-HSA-165047;R-HSA-165028;R-HSA-180885;R-HSA-165034;R-HSA-3159227;R-HSA-165055
R-HSA-2219530	Constitutive Signaling by Aberrant PI3K in Cancer	1	86	0.00771646	0.853555	0.853555	1	2	0.000169549	9606	Homo sapiens	Q13480	Q13480	R-HSA-2400009
R-HSA-1236974	ER-Phagosome pathway	2	153	0.0137281	0.855549	0.855549	1	10	0.000847745	9606	Homo sapiens	Q15008;P48556	Q15008;P48556	R-HSA-1236935
R-HSA-1500620	Meiosis	1	88	0.00789592	0.859979	0.859979	6	15	0.00127162	9606	Homo sapiens	O60216	O60216	R-HSA-912505;R-HSA-912408;R-HSA-912389;R-HSA-912470;R-HSA-912467;R-HSA-912450
R-HSA-388841	Costimulation by the CD28 family	1	88	0.00789592	0.859979	0.859979	4	34	0.00288233	9606	Homo sapiens	Q14738	Q14738	R-HSA-388833;R-HSA-389532;R-HSA-390329;R-HSA-388809
R-HSA-418346	Platelet homeostasis	1	88	0.00789592	0.859979	0.859979	1	30	0.00254323	9606	Homo sapiens	Q14738	Q14738	R-HSA-432143
R-HSA-5628897	TP53 Regulates Metabolic Genes	1	88	0.00789592	0.859979	0.859979	1	34	0.00288233	9606	Homo sapiens	P14854	P14854	R-HSA-163214
R-HSA-2980736	Peptide hormone metabolism	1	89	0.00798564	0.863084	0.863084	2	62	0.00525602	9606	Homo sapiens	P16870	P16870	R-HSA-9023163;R-HSA-9023159
R-HSA-975138	TRAF6 mediated induction of NFkB and MAP kinases upon TLR7/8 or 9 activation	1	90	0.00807537	0.866121	0.866121	1	48	0.00406918	9606	Homo sapiens	Q14738	Q14738	R-HSA-199959
R-HSA-975155	MyD88 dependent cascade initiated on endosome	1	91	0.0081651	0.869091	0.869091	1	63	0.00534079	9606	Homo sapiens	Q14738	Q14738	R-HSA-199959
R-HSA-168181	Toll Like Receptor 7/8 (TLR7/8) Cascade	1	91	0.0081651	0.869091	0.869091	1	64	0.00542557	9606	Homo sapiens	Q14738	Q14738	R-HSA-199959
R-HSA-6804756	Regulation of TP53 Activity through Phosphorylation	1	92	0.00825482	0.871996	0.871996	2	26	0.00220414	9606	Homo sapiens	Q13526	Q13526	R-HSA-3215251;R-HSA-6799409
R-HSA-2682334	EPH-Ephrin signaling	1	92	0.00825482	0.871996	0.871996	3	56	0.00474737	9606	Homo sapiens	Q13464	Q13464	R-HSA-3928616;R-HSA-3928577;R-HSA-3928576
R-HSA-446728	Cell junction organization	1	92	0.00825482	0.871996	0.871996	1	37	0.00313666	9606	Homo sapiens	Q8N3J6	Q8N3J6	R-HSA-420592
R-HSA-5633007	Regulation of TP53 Activity	2	160	0.0143562	0.872219	0.872219	4	98	0.0083079	9606	Homo sapiens	Q92769;Q13526	Q92769;Q13526	R-HSA-3215251;R-HSA-6805650;R-HSA-6799409;R-HSA-8877692
R-HSA-168164	Toll Like Receptor 3 (TLR3) Cascade	1	93	0.00834455	0.874836	0.874836	1	61	0.00517124	9606	Homo sapiens	Q14738	Q14738	R-HSA-199959
R-HSA-442755	Activation of NMDA receptors and postsynaptic events	1	95	0.008524	0.88033	0.88033	2	70	0.00593421	9606	Homo sapiens	P52292	P52292	R-HSA-9619127;R-HSA-112282
R-HSA-168138	Toll Like Receptor 9 (TLR9) Cascade	1	95	0.008524	0.88033	0.88033	1	67	0.00567989	9606	Homo sapiens	Q14738	Q14738	R-HSA-199959
R-HSA-1592230	Mitochondrial biogenesis	1	96	0.00861373	0.882986	0.882986	1	36	0.00305188	9606	Homo sapiens	Q9BRQ6	Q9BRQ6	R-HSA-8949609
R-HSA-166058	MyD88:MAL(TIRAP) cascade initiated on plasma membrane	1	96	0.00861373	0.882986	0.882986	1	64	0.00542557	9606	Homo sapiens	Q14738	Q14738	R-HSA-199959
R-HSA-168188	Toll Like Receptor TLR6:TLR2 Cascade	1	96	0.00861373	0.882986	0.882986	1	66	0.00559512	9606	Homo sapiens	Q14738	Q14738	R-HSA-199959
R-HSA-937061	TRIF(TICAM1)-mediated TLR4 signaling	1	97	0.00870345	0.885583	0.885583	1	58	0.00491692	9606	Homo sapiens	Q14738	Q14738	R-HSA-199959
R-HSA-166166	MyD88-independent TLR4 cascade	1	97	0.00870345	0.885583	0.885583	1	60	0.00508647	9606	Homo sapiens	Q14738	Q14738	R-HSA-199959
R-HSA-70326	Glucose metabolism	1	98	0.00879318	0.888123	0.888123	1	49	0.00415395	9606	Homo sapiens	Q14738	Q14738	R-HSA-163750
R-HSA-193704	p75 NTR receptor-mediated signalling	1	99	0.00888291	0.890606	0.890606	1	50	0.00423872	9606	Homo sapiens	Q92769	Q92769	R-HSA-205056
R-HSA-168179	Toll Like Receptor TLR1:TLR2 Cascade	1	99	0.00888291	0.890606	0.890606	1	66	0.00559512	9606	Homo sapiens	Q14738	Q14738	R-HSA-199959
R-HSA-181438	Toll Like Receptor 2 (TLR2) Cascade	1	99	0.00888291	0.890606	0.890606	1	68	0.00576467	9606	Homo sapiens	Q14738	Q14738	R-HSA-199959
R-HSA-418594	G alpha (i) signalling events	6	408	0.0366083	0.89343	0.89343	16	151	0.0128009	9606	Homo sapiens	Q8TC12;P63098;P52292;Q14738;P02652;Q6NUM9	Q8TC12;P63098;P52292;Q14738;P02652;Q6NUM9	R-HSA-975629;R-HSA-8956427;R-HSA-2187332;R-HSA-9619127;R-HSA-2404131;R-HSA-2404140;R-HSA-2395784;R-HSA-2423785;R-HSA-2429643;R-HSA-2395764;R-HSA-201787;R-HSA-74872;R-HSA-2424254;R-HSA-112282;R-HSA-2395768;R-HSA-201790
R-HSA-2029481	FCGR activation	1	101	0.00906236	0.89541	0.89541	6	6	0.000508647	9606	Homo sapiens	P0DOY2	P0DOY2	R-HSA-2029455;R-HSA-2029452;R-HSA-2029449;R-HSA-1861621;R-HSA-2029459;R-HSA-2029457
R-HSA-877300	Interferon gamma signaling	2	172	0.0154329	0.896745	0.896745	9	15	0.00127162	9606	Homo sapiens	P42224;P05362	P42224-1;P05362	R-HSA-873917;R-HSA-997326;R-HSA-873927;R-HSA-1031716;R-HSA-877281;R-HSA-873921;R-HSA-909552;R-HSA-1031713;R-HSA-873922
R-HSA-2730905	Role of LAT2/NTAL/LAB on calcium mobilization	1	102	0.00915209	0.897733	0.897733	2	7	0.000593421	9606	Homo sapiens	P0DOY2	P0DOY2	R-HSA-2730860;R-HSA-2730884
R-HSA-71387	Metabolism of carbohydrates	4	300	0.0269179	0.902787	0.902787	18	235	0.019922	9606	Homo sapiens	O43286;P13807;Q14738;P35475	O43286;P13807;Q14738;P35475	R-HSA-3322003;R-HSA-3322001;R-HSA-3781018;R-HSA-163750;R-HSA-1678716;R-HSA-2046298;R-HSA-2025723;R-HSA-3781023;R-HSA-2046265;R-HSA-3322005;R-HSA-3781009;R-HSA-2090037;R-HSA-3322041;R-HSA-3781001;R-HSA-3781024;R-HSA-1793186;R-HSA-3322057;R-HSA-3322025
R-HSA-2672351	Stimuli-sensing channels	1	107	0.00960072	0.908597	0.908597	1	24	0.00203459	9606	Homo sapiens	P27105	P27105	R-HSA-8863494
R-HSA-425393	Transport of inorganic cations/anions and amino acids/oligopeptides	1	107	0.00960072	0.908597	0.908597	1	75	0.00635809	9606	Homo sapiens	P43004	P43004	R-HSA-428015
R-HSA-3214847	HATs acetylate histones	1	108	0.00969044	0.910628	0.910628	1	15	0.00127162	9606	Homo sapiens	Q9Y265	Q9Y265	R-HSA-3321975
R-HSA-163685	Integration of energy metabolism	1	109	0.00978017	0.912614	0.912614	5	62	0.00525602	9606	Homo sapiens	Q14738	Q14738	R-HSA-163750;R-HSA-163688;R-HSA-164056;R-HSA-163769;R-HSA-163689
R-HSA-156580	Phase II - Conjugation of compounds	1	110	0.0098699	0.914556	0.914556	1	68	0.00576467	9606	Homo sapiens	P40261	P40261	R-HSA-175987
R-HSA-983712	Ion channel transport	2	184	0.0165096	0.916843	0.916843	2	39	0.00330621	9606	Homo sapiens	P13637;P27105	P13637;P27105	R-HSA-8863494;R-HSA-936897
R-HSA-2219528	PI3K/AKT Signaling in Cancer	1	113	0.0101391	0.920128	0.920128	1	21	0.00178026	9606	Homo sapiens	Q13480	Q13480	R-HSA-2400009
R-HSA-72306	tRNA processing	1	113	0.0101391	0.920128	0.920128	1	54	0.00457782	9606	Homo sapiens	Q7Z4G4	Q7Z4G4	R-HSA-6786501
R-HSA-2029485	Role of phospholipids in phagocytosis	1	114	0.0102288	0.921903	0.921903	5	12	0.00101729	9606	Homo sapiens	P0DOY2	P0DOY2	R-HSA-2029272;R-HSA-2029273;R-HSA-2029270;R-HSA-2029271;R-HSA-2029268
R-HSA-1474165	Reproduction	1	114	0.0102288	0.921903	0.921903	6	24	0.00203459	9606	Homo sapiens	O60216	O60216	R-HSA-912505;R-HSA-912408;R-HSA-912389;R-HSA-912470;R-HSA-912467;R-HSA-912450
R-HSA-5173105	O-linked glycosylation	1	114	0.0102288	0.921903	0.921903	1	28	0.00237369	9606	Homo sapiens	O43286	O43286	R-HSA-1964501
R-HSA-1989781	PPARA activates gene expression	1	118	0.0105877	0.928621	0.928621	1	41	0.00347575	9606	Homo sapiens	P02652	P02652	R-HSA-1989776
R-HSA-983169	Class I MHC mediated antigen processing & presentation	6	441	0.0395693	0.929475	0.929475	11	47	0.0039844	9606	Homo sapiens	Q15008;Q15436;P53992;P48556;P25774;A0AVT1	Q15008;Q15436;P53992;P48556;P25774;A0AVT1	R-HSA-983422;R-HSA-983150;R-HSA-1236935;R-HSA-1236948;R-HSA-203979;R-HSA-1236970;R-HSA-983426;R-HSA-983425;R-HSA-983153;R-HSA-983424;R-HSA-983152
R-HSA-5693538	Homology Directed Repair	1	120	0.0107672	0.931761	0.931761	3	50	0.00423872	9606	Homo sapiens	P09874	P09874	R-HSA-5687653;R-HSA-5687484;R-HSA-5687640
R-HSA-400206	Regulation of lipid metabolism by Peroxisome proliferator-activated receptor alpha (PPARalpha)	1	120	0.0107672	0.931761	0.931761	1	44	0.00373008	9606	Homo sapiens	P02652	P02652	R-HSA-1989776
R-HSA-1280215	Cytokine Signaling in Immune system	12	777	0.0697174	0.932206	0.932206	82	640	0.0542557	9606	Homo sapiens	Q15008;Q13126;Q04637;P42224;Q13526;P52292;P48556;P05362;P11215;Q14738	Q15008;Q13126;Q04637;P42224;Q13526;P42224-1;P42224-2;P52292;P48556;P05362;P11215;Q14738	R-HSA-936462;R-HSA-6788582;R-HSA-1112727;R-HSA-8987150;R-HSA-1112602;R-HSA-8984963;R-HSA-8987266;R-HSA-1112604;R-HSA-8985988;R-HSA-8984964;R-HSA-8987270;R-HSA-909725;R-HSA-8987033;R-HSA-9006873;R-HSA-1168768;R-HSA-8983835;R-HSA-909726;R-HSA-909721;R-HSA-199959;R-HSA-909722;R-HSA-1015702;R-HSA-909718;R-HSA-1112587;R-HSA-1015699;R-HSA-6788346;R-HSA-9006870;R-HSA-8950441;R-HSA-8985900;R-HSA-8983983;…
R-HSA-76002	Platelet activation, signaling and aggregation	3	262	0.0235083	0.932255	0.932255	5	114	0.00966429	9606	Homo sapiens	O43852;P00746;Q13094	O43852;P00746;Q13094	R-HSA-481007;R-HSA-430158;R-HSA-350745;R-HSA-429449;R-HSA-429497
R-HSA-1280218	Adaptive Immune System	15	943	0.0846119	0.93643	0.93643	51	260	0.0220414	9606	Homo sapiens	Q15008;O00139;Q15436;O15020;P53992;Q9BXW6;Q14738;P0DOY2;A0AVT1;P16333;P63098;P48556;P05362;Q13094;P25774	Q15008;O00139;Q15436;O15020;P53992;Q9BXW6;Q14738;P0DOY2;A0AVT1;P16333;P63098;P48556;P05362;Q13094;P25774	R-HSA-9606162;R-HSA-9606163;R-HSA-202241;R-HSA-202375;R-HSA-2025882;R-HSA-199050;R-HSA-2130731;R-HSA-202248;R-HSA-983426;R-HSA-2130349;R-HSA-983425;R-HSA-983424;R-HSA-1168640;R-HSA-983709;R-HSA-983707;R-HSA-9606151;R-HSA-983703;R-HSA-5690702;R-HSA-389532;R-HSA-983700;R-HSA-5690701;R-HSA-213407;R-HSA-9606159;R-HSA-983696;R-HSA-2213248;R-HSA-5690740;R-HSA-430135;R-HSA-2130706;R-HSA-390329;R-HSA-202…
R-HSA-73857	RNA Polymerase II Transcription	23	1356	0.121669	0.936489	0.936489	47	871	0.0738386	9606	Homo sapiens	Q15008;Q92769;Q13526;Q12996;P14854;Q8N7H5;P42224;Q68E01;P04150;P04040;P48556;P26368;P09874;Q15287	Q15008;Q92769;Q13526;Q12996;P14854;P04150-1;Q8N7H5;P04150-2;P04150-3;P04150-4;P04150-5;P04150-6;P42224;P04150-7;P04150-8;P04150-9;Q68E01;P04150;P04040;P48556;P26368;P09874;Q15287	R-HSA-9622738;R-HSA-112385;R-HSA-6814885;R-HSA-113411;R-HSA-113413;R-HSA-113412;R-HSA-9008015;R-HSA-113414;R-HSA-9017921;R-HSA-112392;R-HSA-112395;R-HSA-163214;R-HSA-112396;R-HSA-9625693;R-HSA-8952408;R-HSA-8939801;R-HSA-9008475;R-HSA-9022365;R-HSA-113429;R-HSA-382096;R-HSA-6799409;R-HSA-8957265;R-HSA-77592;R-HSA-9009362;R-HSA-2187325;R-HSA-9022359;R-HSA-9625101;R-HSA-9005995;R-HSA-3215251;R-HSA-…
R-HSA-112315	Transmission across Chemical Synapses	3	273	0.0244953	0.943406	0.943406	14	153	0.0129705	9606	Homo sapiens	Q13136;P52292;P43004	Q13136;P52292;P43004	R-HSA-380869;R-HSA-380901;R-HSA-210439;R-HSA-9619127;R-HSA-210404;R-HSA-380905;R-HSA-374922;R-HSA-372529;R-HSA-374899;R-HSA-210426;R-HSA-380574;R-HSA-112282;R-HSA-372505;R-HSA-210430
R-HSA-6809371	Formation of the cornified envelope	1	129	0.0115747	0.944272	0.944272	9	27	0.00228891	9606	Homo sapiens	Q02487	Q02487	R-HSA-6814695;R-HSA-6810357;R-HSA-6811539;R-HSA-6814387;R-HSA-8942224;R-HSA-6814734;R-HSA-6814764;R-HSA-6814298;R-HSA-6810937
R-HSA-8878171	Transcriptional regulation by RUNX1	2	208	0.0186631	0.94654	0.94654	1	132	0.0111902	9606	Homo sapiens	Q15008;P48556	Q15008;P48556	R-HSA-8957265
R-HSA-556833	Metabolism of lipids	11	746	0.0669358	0.946874	0.946874	21	812	0.0688369	9606	Homo sapiens	D6RF35;Q15436;P20339;O15270;Q13510;P53992;Q9BXW6;P43155;O95749;P02652;Q13907	Q15436;P20339;O15270;Q13510;P53992;Q9BXW6;P43155;O95749;P02774;P02652;Q13907	R-HSA-8871366;R-HSA-1655832;R-HSA-1655834;R-HSA-209760;R-HSA-8963851;R-HSA-191303;R-HSA-1655825;R-HSA-209738;R-HSA-390284;R-HSA-350158;R-HSA-1989776;R-HSA-350186;R-HSA-1606602;R-HSA-8867667;R-HSA-191382;R-HSA-390291;R-HSA-1655823;R-HSA-191322;R-HSA-428127;R-HSA-209944;R-HSA-350168
R-HSA-2262752	Cellular responses to stress	5	408	0.0366083	0.950638	0.950638	6	181	0.0153442	9606	Homo sapiens	Q15008;P17096;P04150;P04040;P48556	Q15008;P17096;P04150;P04040;P48556	R-HSA-5618080;R-HSA-5618099;R-HSA-5618093;R-HSA-4647594;R-HSA-1234159;R-HSA-76031
R-HSA-5576891	Cardiac conduction	1	140	0.0125617	0.956502	0.956502	1	26	0.00220414	9606	Homo sapiens	P13637	P13637	R-HSA-936897
R-HSA-112316	Neuronal System	5	419	0.0375953	0.957827	0.957827	19	206	0.0174635	9606	Homo sapiens	Q13136;Q9HCM4;P10586;P52292;P43004	Q13136;Q9HCM4;P10586;P52292;P43004	R-HSA-380869;R-HSA-380901;R-HSA-210439;R-HSA-9619127;R-HSA-210404;R-HSA-6797568;R-HSA-8855648;R-HSA-380905;R-HSA-374922;R-HSA-372529;R-HSA-6798258;R-HSA-6797553;R-HSA-374899;R-HSA-210426;R-HSA-380574;R-HSA-112282;R-HSA-372505;R-HSA-210430;R-HSA-388824
R-HSA-73887	Death Receptor Signalling	1	147	0.0131898	0.962851	0.962851	1	90	0.0076297	9606	Homo sapiens	Q92769	Q92769	R-HSA-205056
R-HSA-1266738	Developmental Biology	16	1054	0.0945716	0.963848	0.963848	80	483	0.0409461	9606	Homo sapiens	Q15008;O15020;O43157;Q04637;P15311;P16333;P62266;Q02487;P30050;P48556;Q6P5R6;O14786;Q13480;Q92823;Q13464;Q15287	Q15008;O15020;O43157;Q04637;P15311;P16333;P62266;Q02487;P30050;P48556;Q6P5R6;O14786;Q13480;Q92823;Q13464;Q15287	R-HSA-6814695;R-HSA-374663;R-HSA-374662;R-HSA-443779;R-HSA-374669;R-HSA-8853774;R-HSA-419087;R-HSA-374664;R-HSA-445067;R-HSA-9010951;R-HSA-374677;R-HSA-6810357;R-HSA-3928616;R-HSA-8942224;R-HSA-374680;R-HSA-445083;R-HSA-400677;R-HSA-418850;R-HSA-416546;R-HSA-445089;R-HSA-416559;R-HSA-392751;R-HSA-418858;R-HSA-400682;R-HSA-418856;R-HSA-447030;R-HSA-416562;R-HSA-418865;R-HSA-399934;R-HSA-419646;R-H…
R-HSA-168256	Immune System	39	2233	0.200359	0.965168	0.965168	233	1492	0.126484	9606	Homo sapiens	O15020;Q15436;Q13510;O15160;P20839;O43759;A0AVT1;Q9UBW5;Q04637;P42224;P0C0L5;Q9Y2A7;P00746;P04040;Q13464;P02741;P27105;Q15008;Q13126;O00139;P53992;P13716;Q13526;Q9BXW6;Q8IZP0;P11215;Q14738;P0DOY2;Q86UT6;P16333;P16035;P63098;P52292;P48556;P05362;Q13094;P25774	O15020;Q15436;Q13510;O15160;P42224-1;P42224-2;P20839;O43759;A0AVT1;Q9UBW5;Q04637;P42224;P0C0L5;Q9Y2A7;P00746;P04040;Q13464;P02741;P27105;Q15008;Q13126;O00139;P53992;P13716;Q13526;Q9BXW6;Q8IZP0;P11215;Q14738;P0DOY2;Q86UT6;P16333;P16035;P63098;P52292;P48556;P05362;Q13094;P25774	R-HSA-936462;R-HSA-202241;R-HSA-1112602;R-HSA-8987266;R-HSA-202248;R-HSA-1112604;R-HSA-8987270;R-HSA-981535;R-HSA-1112587;R-HSA-8950441;R-HSA-1031716;R-HSA-1031713;R-HSA-8937656;R-HSA-430135;R-HSA-8951486;R-HSA-173626;R-HSA-8950453;R-HSA-173631;R-HSA-173636;R-HSA-1112666;R-HSA-1678920;R-HSA-6800434;R-HSA-202331;R-HSA-8950485;R-HSA-983150;R-HSA-430183;R-HSA-430180;R-HSA-6788623;R-HSA-2130504;R-HSA…
R-HSA-382551	Transport of small molecules	10	731	0.06559	0.966533	0.966533	13	434	0.0367921	9606	Homo sapiens	Q15008;P13637;Q9HCJ1;P48556;P20042;P40855;P43004;Q9NP58;P02652;P27105	Q15008;P13637;Q9HCJ1;P48556;P20042;P40855;P43004;Q9NP58;P02652;P27105	R-HSA-174690;R-HSA-8863494;R-HSA-174660;R-HSA-174757;R-HSA-428015;R-HSA-5227009;R-HSA-936897;R-HSA-382613;R-HSA-174741;R-HSA-174587;R-HSA-5226964;R-HSA-1369065;R-HSA-8866553
R-HSA-1640170	Cell Cycle	8	622	0.0558098	0.96906	0.96906	48	410	0.0347575	9606	Homo sapiens	O60216;Q15008;O00139;Q96T23;Q9Y265;O14980;P48556;Q14738	O60216;Q15008;O00139;Q96T23;Q9Y265;O14980;P48556;Q14738	R-HSA-375302;R-HSA-2545253;R-HSA-2467809;R-HSA-8852354;R-HSA-2467811;R-HSA-606287;R-HSA-912389;R-HSA-1638803;R-HSA-164616;R-HSA-264458;R-HSA-912450;R-HSA-68948;R-HSA-2545203;R-HSA-912408;R-HSA-606289;R-HSA-69016;R-HSA-2468287;R-HSA-170072;R-HSA-2473151;R-HSA-8854044;R-HSA-174105;R-HSA-912470;R-HSA-188191;R-HSA-912467;R-HSA-2468293;R-HSA-69600;R-HSA-2468039;R-HSA-141409;R-HSA-2473152;R-HSA-174058;…
R-HSA-983168	Antigen processing: Ubiquitination & Proteasome degradation	3	309	0.0277254	0.969106	0.969106	3	9	0.00076297	9606	Homo sapiens	Q15008;P48556;A0AVT1	Q15008;P48556;A0AVT1	R-HSA-983150;R-HSA-983153;R-HSA-983152
R-HSA-3247509	Chromatin modifying enzymes	2	240	0.0215343	0.970798	0.970798	2	84	0.00712106	9606	Homo sapiens	Q92769;Q9Y265	Q92769;Q9Y265	R-HSA-3321975;R-HSA-3769447
R-HSA-4839726	Chromatin organization	2	240	0.0215343	0.970798	0.970798	2	84	0.00712106	9606	Homo sapiens	Q92769;Q9Y265	Q92769;Q9Y265	R-HSA-3321975;R-HSA-3769447
R-HSA-74160	Gene expression (Transcription)	24	1498	0.13441	0.970894	0.970894	83	981	0.0831638	9606	Homo sapiens	Q15008;O15160;Q92769;Q13526;Q12996;P14854;Q8N7H5;P42224;Q68E01;P04150;P04040;P48556;P26368;P09874;Q15287	Q15008;O15160;Q92769;Q13526;Q12996;P14854;P04150-1;Q8N7H5;P04150-2;P04150-3;P04150-4;P04150-5;P04150-6;P42224;P04150-7;P04150-8;P04150-9;Q68E01;P04150;P04040;P48556;P26368;P09874;Q15287	R-HSA-112385;R-HSA-113411;R-HSA-113413;R-HSA-113412;R-HSA-9008015;R-HSA-113414;R-HSA-73865;R-HSA-112392;R-HSA-73739;R-HSA-427404;R-HSA-112395;R-HSA-163214;R-HSA-112396;R-HSA-433672;R-HSA-8939801;R-HSA-9022365;R-HSA-112149;R-HSA-113429;R-HSA-382096;R-HSA-427409;R-HSA-112150;R-HSA-112153;R-HSA-112152;R-HSA-76056;R-HSA-77592;R-HSA-112155;R-HSA-2187325;R-HSA-73757;R-HSA-76060;R-HSA-112156;R-HSA-90223…
R-HSA-202733	Cell surface interactions at the vascular wall	2	245	0.021983	0.973468	0.973468	2	64	0.00542557	9606	Homo sapiens	P11215;P0DOY2	P11215;P0DOY2	R-HSA-202727;R-HSA-8858428
R-HSA-69278	Cell Cycle, Mitotic	6	515	0.0462091	0.974149	0.974149	32	322	0.0272974	9606	Homo sapiens	O60216;Q15008;O00139;O14980;P48556;Q14738	O60216;Q15008;O00139;O14980;P48556;Q14738	R-HSA-375302;R-HSA-2545253;R-HSA-2467809;R-HSA-8852354;R-HSA-2467811;R-HSA-1638803;R-HSA-68948;R-HSA-2545203;R-HSA-69016;R-HSA-2468287;R-HSA-170072;R-HSA-2473151;R-HSA-8854044;R-HSA-174105;R-HSA-188191;R-HSA-2468293;R-HSA-2468039;R-HSA-2473152;R-HSA-174058;R-HSA-2468041;R-HSA-174255;R-HSA-2468040;R-HSA-8854071;R-HSA-75825;R-HSA-2466068;R-HSA-2470935;R-HSA-2484822;R-HSA-187574;R-HSA-2467794;R-HSA-…
R-HSA-2559583	Cellular Senescence	1	164	0.0147151	0.974688	0.974688	1	88	0.00746016	9606	Homo sapiens	P17096	P17096	R-HSA-4647594
R-HSA-109582	Hemostasis	9	722	0.0647824	0.981756	0.981756	13	327	0.0277213	9606	Homo sapiens	P20339;O00139;Q92769;O43852;P00746;Q13094;P11215;Q14738;P0DOY2	P20339;O00139;Q92769;O43852;P00746;Q13094;P11215;Q14738;P0DOY2	R-HSA-202727;R-HSA-481007;R-HSA-430158;R-HSA-432143;R-HSA-983266;R-HSA-429449;R-HSA-983259;R-HSA-990489;R-HSA-996727;R-HSA-8858428;R-HSA-350745;R-HSA-1011600;R-HSA-429497
R-HSA-8978868	Fatty acid metabolism	1	179	0.016061	0.981965	0.981965	2	189	0.0160224	9606	Homo sapiens	P43155	P43155	R-HSA-390291;R-HSA-390284
R-HSA-212436	Generic Transcription Pathway	18	1234	0.110722	0.98276	0.98276	30	810	0.0686673	9606	Homo sapiens	Q15008;P42224;Q92769;Q13526;P04150;P04040;P48556;P14854;P09874	Q15008;Q92769;Q13526;P14854;P04150-1;P04150-2;P04150-3;P04150-4;P04150-5;P04150-6;P42224;P04150-7;P04150-8;P04150-9;P04150;P04040;P48556;P09874	R-HSA-9622738;R-HSA-9008015;R-HSA-9017921;R-HSA-163214;R-HSA-9625693;R-HSA-8952408;R-HSA-8939801;R-HSA-9008475;R-HSA-9022365;R-HSA-382096;R-HSA-6799409;R-HSA-8957265;R-HSA-9009362;R-HSA-2187325;R-HSA-9022359;R-HSA-9625101;R-HSA-9005995;R-HSA-3215251;R-HSA-2187330;R-HSA-376419;R-HSA-9008110;R-HSA-9017954;R-HSA-350058;R-HSA-9625699;R-HSA-9009085;R-HSA-8939900;R-HSA-6805650;R-HSA-9007999;R-HSA-96251…
R-HSA-8953897	Cellular responses to external stimuli	5	505	0.0453118	0.988542	0.988542	6	266	0.02255	9606	Homo sapiens	Q15008;P17096;P04150;P04040;P48556	Q15008;P17096;P04150;P04040;P48556	R-HSA-5618080;R-HSA-5618099;R-HSA-5618093;R-HSA-4647594;R-HSA-1234159;R-HSA-76031
R-HSA-3700989	Transcriptional Regulation by TP53	3	367	0.0329296	0.988872	0.988872	5	258	0.0218718	9606	Homo sapiens	Q92769;Q13526;P14854	Q92769;Q13526;P14854	R-HSA-3215251;R-HSA-6805650;R-HSA-6799409;R-HSA-8877692;R-HSA-163214
R-HSA-198933	Immunoregulatory interactions between a Lymphoid and a non-Lymphoid cell	2	297	0.0266487	0.990397	0.990397	2	43	0.0036453	9606	Homo sapiens	P05362;P0DOY2	P05362;P0DOY2	R-HSA-199050;R-HSA-199161
R-HSA-112314	Neurotransmitter receptors and postsynaptic signal transmission	1	207	0.0185734	0.990434	0.990434	2	105	0.00890132	9606	Homo sapiens	P52292	P52292	R-HSA-9619127;R-HSA-112282
R-HSA-1483257	Phospholipid metabolism	1	212	0.019022	0.991459	0.991459	1	205	0.0173788	9606	Homo sapiens	P20339	P20339	R-HSA-8871366
R-HSA-6805567	Keratinization	1	217	0.0194706	0.992375	0.992375	10	34	0.00288233	9606	Homo sapiens	Q02487	Q02487	R-HSA-6814695;R-HSA-6810357;R-HSA-6811539;R-HSA-6814387;R-HSA-6809393;R-HSA-8942224;R-HSA-6814734;R-HSA-6814764;R-HSA-6814298;R-HSA-6810937
R-HSA-425407	SLC-mediated transmembrane transport	1	251	0.0225213	0.996479	0.996479	1	189	0.0160224	9606	Homo sapiens	P43004	P43004	R-HSA-428015
R-HSA-1852241	Organelle biogenesis and maintenance	1	298	0.0267384	0.998795	0.998795	1	86	0.00729061	9606	Homo sapiens	Q9BRQ6	Q9BRQ6	R-HSA-8949609
R-HSA-162582	Signal Transduction	34	2758	0.247465	0.999994	0.999994	211	2200	0.186504	9606	Homo sapiens	O15020;Q9Y265;O43157;O75886;Q6NUM9;Q04637;P42224;Q8NBL1;Q9Y2A7;C9JTN7;P00326;O14786;Q13480;Q13464;P09874;Q15008;O00139;Q92769;Q8TC12;Q13526;O14980;Q8IZP0;Q14738;Q96PY5;Q96HF1;O60216;P16333;P63098;P04150;P52292;P48556;P48357;P02652	O15020;Q9Y265;P42224-1;O43157;O75886;Q6NUM9;Q04637;P42224;Q8NBL1;Q9Y2A7;P00326;O14786;Q13480;Q13464;P09874;Q15008;O00139;Q92769;Q8TC12;Q13526;O14980;P31483;Q8IZP0;Q14738;Q96PY5;Q96HF1;O60216;P16333;P63098;P04150;P52292;P48556;P48357-1;P02652	R-HSA-5654614;R-HSA-5654612;R-HSA-5654622;R-HSA-3769392;R-HSA-8875661;R-HSA-5654620;R-HSA-8875659;R-HSA-5654596;R-HSA-5654594;R-HSA-3769391;R-HSA-5654592;R-HSA-2187325;R-HSA-3640874;R-HSA-3772441;R-HSA-6803527;R-HSA-178215;R-HSA-5654643;R-HSA-9619127;R-HSA-5654640;R-HSA-5654641;R-HSA-1470012;R-HSA-1470010;R-HSA-8943780;R-HSA-1470009;R-HSA-9021627;R-HSA-201787;R-HSA-5654637;R-HSA-1912353;R-HSA-201…
R-HSA-388396	GPCR downstream signalling	8	1154	0.103544	0.999994	0.999994	18	244	0.020685	9606	Homo sapiens	Q8TC12;O43157;P63098;P52292;Q14738;Q13464;P02652;Q6NUM9	Q8TC12;O43157;P63098;P52292;Q14738;Q13464;P02652;Q6NUM9	R-HSA-975629;R-HSA-8956427;R-HSA-2187332;R-HSA-9619127;R-HSA-2404131;R-HSA-2404140;R-HSA-2395784;R-HSA-2423785;R-HSA-2429643;R-HSA-419049;R-HSA-398185;R-HSA-2395764;R-HSA-201787;R-HSA-74872;R-HSA-2424254;R-HSA-112282;R-HSA-2395768;R-HSA-201790
R-HSA-372790	Signaling by GPCR	8	1217	0.109197	0.999998	0.999998	18	421	0.0356901	9606	Homo sapiens	Q8TC12;O43157;P63098;P52292;Q14738;Q13464;P02652;Q6NUM9	Q8TC12;O43157;P63098;P52292;Q14738;Q13464;P02652;Q6NUM9	R-HSA-975629;R-HSA-8956427;R-HSA-2187332;R-HSA-9619127;R-HSA-2404131;R-HSA-2404140;R-HSA-2395784;R-HSA-2423785;R-HSA-2429643;R-HSA-419049;R-HSA-398185;R-HSA-2395764;R-HSA-201787;R-HSA-74872;R-HSA-2424254;R-HSA-112282;R-HSA-2395768;R-HSA-201790

## Sheet: Reactome Data_Filter p-val 0.05
Pathway identifier	Pathway name	#Entities found	#Entities total	Entities ratio	Entities pValue	Entities FDR	Submitted entities found
R-HSA-383280	Nuclear Receptor transcription pathway	2	86	0.00607559	6.98227e-05	0.05907	NR3C1
R-HSA-72163	mRNA Splicing - Major Pathway	13	185	0.0130696	0.000405147	0.171377	PRPF38A	FUS	U2AF2	CSTF3	PRCC	SRRT	PPWD1	RNPS1	HNRNPR	PPIL3	ELAVL1	RBM10
R-HSA-72172	mRNA Splicing	13	196	0.0138467	0.000669293	0.188741	PRPF38A	FUS	U2AF2	CSTF3	PRCC	SRRT	PPWD1	RNPS1	HNRNPR	PPIL3	ELAVL1	RBM10
R-HSA-72649	Translation initiation complex formation	7	62	0.00438008	0.00167548	0.321992	EIF3M	EIF3K	EIF2S2	EIF3D	EIF4G1	RPS23
R-HSA-72702	Ribosomal scanning and start codon recognition	7	64	0.00452137	0.00196178	0.321992	EIF3M	EIF3K	EIF2S2	EIF3D	EIF4G1	RPS23
R-HSA-72662	Activation of the mRNA upon binding of the cap-binding complex and eIFs, and subsequent binding to 43S	7	66	0.00466266	0.00228363	0.321992	EIF3M	EIF3K	EIF2S2	EIF3D	EIF4G1	RPS23
R-HSA-72706	GTP hydrolysis and joining of the 60S ribosomal subunit	9	120	0.00847757	0.00310552	0.326079	EIF3M	EIF3K	RPL12	RPL22L1	EIF2S2	EIF3D	EIF4G1	RPS23
R-HSA-156827	L13a-mediated translational silencing of Ceruloplasmin expression	9	120	0.00847757	0.00310552	0.326079	EIF3M	EIF3K	RPL12	RPL22L1	EIF2S2	EIF3D	EIF4G1	RPS23
R-HSA-72695	Formation of the ternary complex, and subsequently, the 43S complex	6	54	0.00381491	0.00485361	0.378595	EIF3M	EIF3K	EIF2S2	EIF3D	RPS23
R-HSA-72737	Cap-dependent Translation Initiation	9	130	0.00918403	0.00498151	0.378595	EIF3M	EIF3K	RPL12	RPL22L1	EIF2S2	EIF3D	EIF4G1	RPS23
R-HSA-72613	Eukaryotic Translation Initiation	9	130	0.00918403	0.00498151	0.378595	EIF3M	EIF3K	RPL12	RPL22L1	EIF2S2	EIF3D	EIF4G1	RPS23
R-HSA-72203	Processing of Capped Intron-Containing Pre-mRNA	13	256	0.0180855	0.00584163	0.408914	PRPF38A	FUS	U2AF2	CSTF3	PRCC	SRRT	PPWD1	RNPS1	HNRNPR	PPIL3	ELAVL1	RBM10
R-HSA-8953854	Metabolism of RNA	27	782	0.0552455	0.00787489	0.459832	RBM28	DDX6	CSTF3	RPL12	PRCC	SRRT	PPWD1	HSPB1	HNRNPR	ELAVL1	PSMD8	EDC4	PSMD6	XPO1	U2AF2	RBM10	PRPF38A	FUS	TEX10	BYSL	RNPS1	RPL22L1	TRMT11	PPIL3	EIF4G1	RPS23
R-HSA-1655829	Regulation of cholesterol biosynthesis by SREBP (SREBF)	5	86	0.00607559	0.00807029	0.459832	IDI1	SEC23A	GGPS1	SEC24C
R-HSA-72766	Translation	15	339	0.0239491	0.00882837	0.459832	GADD45GIP1	RPL12	SRP54	EIF2S2	MRPS9	EIF3M	SARS2	KARS	EIF3K	MARS	RPL22L1	EIF3D	EIF4G1	RPS23
R-HSA-5696394	DNA Damage Recognition in GG-NER	5	40	0.00282586	0.00884293	0.459832	COPS6	PARP1	RUVBL1	COPS8
R-HSA-450531	Regulation of mRNA stability by proteins that bind AU-rich elements	7	93	0.00657012	0.0115227	0.471776	PSMD8	PSMD6	XPO1	HSPB1	ELAVL1	EIF4G1
R-HSA-199991	Membrane Trafficking	21	665	0.0469799	0.0147356	0.471776	SEC23A	NBAS	VTA1	DENND4C	SPTB	ARFGAP1	COPS6	RALGAPB	KIF2A	CUX1	LMAN2	REPS2	RAB9A	ARFIP2	COPS8	STAM2	RAB5A	SEC24C	SPTBN2	TBC1D10B
R-HSA-9615017	FOXO-mediated transcription of oxidative stress, metabolic and neuronal genes	4	49	0.00346167	0.0173583	0.471776	HDAC2	CAT	NR3C1
R-HSA-72689	Formation of a pool of free 40S subunits	7	106	0.00748852	0.0204852	0.471776	EIF3M	EIF3K	RPL12	RPL22L1	EIF3D	RPS23
R-HSA-450520	HuR (ELAVL1) binds and stabilizes mRNA	3	12	0.000847757	0.0243449	0.471776	XPO1	ELAVL1
R-HSA-5653656	Vesicle-mediated transport	24	824	0.0582126	0.0250848	0.471776	SEC23A	NBAS	VTA1	DENND4C	SPTB	ARFGAP1	COPS6	RALGAPB	KIF2A	CUX1	LMAN2	REPS2	SAA2	RAB9A	ARFIP2	IGLC2	COPS8	APOL1	STAM2	RAB5A	SEC24C	SPTBN2	TBC1D10B
R-HSA-450408	AUF1 (hnRNP D0) binds and destabilizes mRNA	5	56	0.0039562	0.0266299	0.471776	PSMD8	PSMD6	HSPB1	EIF4G1
R-HSA-445095	Interaction between L1 and Ankyrins	4	33	0.00233133	0.0289931	0.471776	NRCAM	SPTB	SPTBN2
R-HSA-2132295	MHC class II antigen presentation	7	148	0.0104557	0.0302145	0.471776	SEC23A	KIF2A	OSBPL1A	SEC24C	CTSS	SPTBN2
R-HSA-110362	POLB-Dependent Long Patch Base Excision Repair	3	15	0.0010597	0.0365951	0.471776	PARP1	ADPRHL2
R-HSA-5694530	Cargo concentration in the ER	4	37	0.00261392	0.0385983	0.471776	SEC23A	LMAN2	SEC24C
R-HSA-1059683	Interleukin-6 signaling	2	17	0.00120099	0.0458125	0.471776	STAT1
R-HSA-199977	ER to Golgi Anterograde Transport	7	164	0.011586	0.0478047	0.471776	SEC23A	LMAN2	SPTB	SEC24C	ARFGAP1	SPTBN2
R-HSA-376176	Signaling by ROBO receptors	10	235	0.0166019	0.0478133	0.471776	PSMD8	NRP1	PSMD6	RPL12	RNPS1	RPL22L1	EIF4G1	NCK1	RPS23
R-HSA-392499	Metabolism of proteins	54	2354	0.166302	0.0478425	0.471776	SRP54	NR3C1	PSMD8	PSMD6	RUVBL1	TIMP2	PGM3	NANS	RAB2B	PARP1	APOA2	COMMD6	SPTB	ARFGAP1	MRPS9	SARS2	KARS	STAM2	OTUB1	B4GALT5	HDAC2	SEC23A	UBA6	RPL12	DCUN1D1	FOXK1	RAD21	LMAN2	APOL1	GC	SPTBN2	GADD45GIP1	RNF20	WFS1	ADRM1	EIF2S2	EIF3M	COPS6	EIF3K	MARS	CALU	SAA2	CPE
R-HSA-5689603	UCH proteinases	6	98	0.00692335	0.0478482	0.471776	PSMD8	PSMD6	ADRM1	RUVBL1	FOXK1
R-HSA-5663213	RHO GTPases Activate WASPs and WAVEs	4	41	0.0028965	0.0496174	0.471776	NCKAP1	ABI1	NCK1
Pathway identifier	Pathway name	#Entities found	#Entities total	Entities ratio	Entities pValue	Entities FDR	Submitted entities found
[truncated: 10 more columns]

## Sheet: Hits and Pathway
R-HSA-8953854	R-HSA-72163	R-HSA-72172	R-HSA-2132295	R-HSA-72649	R-HSA-72702	R-HSA-72662	R-HSA-450531	R-HSA-1655829	R-HSA-445095	R-HSA-392499	R-HSA-5653656	R-HSA-199991	R-HSA-72766	R-HSA-72203	R-HSA-376176	R-HSA-72706	R-HSA-156827	R-HSA-72737	R-HSA-72613	R-HSA-199977	R-HSA-72689	R-HSA-72695	R-HSA-5689603	R-HSA-5696394	R-HSA-450408	R-HSA-9615017	R-HSA-5694530	R-HSA-5663213	R-HSA-450520	R-HSA-110362	R-HSA-383280	R-HSA-1059683
Metabolism of RNA	mRNA Splicing - Major Pathway	mRNA Splicing	MHC class II antigen presentation	Translation initiation complex formation	Ribosomal scanning and start codon recognition	Activation of the mRNA upon binding of the cap-binding complex and eIFs, and subsequent binding to 43S	Regulation of mRNA stability by proteins that bind AU-rich elements	Regulation of cholesterol biosynthesis by SREBP (SREBF)	Interaction between L1 and Ankyrins	Metabolism of proteins	Vesicle-mediated transport	Membrane Trafficking	Translation	Processing of Capped Intron-Containing Pre-mRNA	Signaling by ROBO receptors	GTP hydrolysis and joining of the 60S ribosomal subunit	L13a-mediated translational silencing of Ceruloplasmin expression	Cap-dependent Translation Initiation	Eukaryotic Translation Initiation	ER to Golgi Anterograde Transport	Formation of a pool of free 40S subunits	Formation of the ternary complex, and subsequently, the 43S complex	UCH proteinases	DNA Damage Recognition in GG-NER	AUF1 (hnRNP D0) binds and destabilizes mRNA	FOXO-mediated transcription of oxidative stress, metabolic and neuronal genes	Cargo concentration in the ER	RHO GTPases Activate WASPs and WAVEs	HuR (ELAVL1) binds and stabilizes mRNA	POLB-Dependent Long Patch Base Excision Repair	Nuclear Receptor transcription pathway	Interleukin-6 signaling
26	12	12	6	6	6	6	6	4	3	26	23	20	14	12	9	8	8	8	8	6	6	5	5	4	4	3	3	3	2	2	1	1
RBM28	PRPF38A	PRPF38A	SEC23A	EIF3M	EIF3M	EIF3M	PSMD8	IDI1	NRCAM	SRP54	SEC23A	SEC23A	GADD45GIP1	PRPF38A	PSMD8	EIF3M	EIF3M	EIF3M	EIF3M	SEC23A	EIF3M	EIF3M	PSMD8	COPS6	PSMD8	HDAC2	SEC23A	NCKAP1	XPO1	PARP1	NR3C1	STAT1
DDX6	FUS	FUS	KIF2A	EIF3K	EIF3K	EIF3K	PSMD6	SEC23A	SPTB	NR3C1	NBAS	NBAS	RPL12	FUS	NRP1	EIF3K	EIF3K	EIF3K	EIF3K	LMAN2	EIF3K	EIF3K	PSMD6	PARP1	PSMD6	CAT	LMAN2	ABI1	ELAVL1	ADPRHL2
CSTF3	U2AF2	U2AF2	OSBPL1A	EIF2S2	EIF2S2	EIF2S2	XPO1	GGPS1	SPTBN2	PSMD8	VTA1	VTA1	SRP54	U2AF2	PSMD6	RPL12	RPL12	RPL12	RPL12	SPTB	RPL12	EIF2S2	ADRM1	RUVBL1	HSPB1	NR3C1	SEC24C	NCK1
RPL12	CSTF3	CSTF3	SEC24C	EIF3D	EIF3D	EIF3D	HSPB1	SEC24C		PSMD6	DENND4C	DENND4C	EIF2S2	CSTF3	RPL12	RPL22L1	RPL22L1	RPL22L1	RPL22L1	SEC24C	RPL22L1	EIF3D	RUVBL1	COPS8	EIF4G1
PRCC	PRCC	PRCC	CTSS	EIF4G1	EIF4G1	EIF4G1	ELAVL1			RUVBL1	SPTB	SPTB	MRPS9	PRCC	RNPS1	EIF2S2	EIF2S2	EIF2S2	EIF2S2	ARFGAP1	EIF3D	RPS23	FOXK1
SRRT	SRRT	SRRT	SPTBN2	RPS23	RPS23	RPS23	EIF4G1			TIMP2	ARFGAP1	ARFGAP1	EIF3M	SRRT	RPL22L1	EIF3D	EIF3D	EIF3D	EIF3D	SPTBN2	RPS23
PPWD1	PPWD1	PPWD1								PGM3	COPS6	COPS6	SARS2	PPWD1	EIF4G1	EIF4G1	EIF4G1	EIF4G1	EIF4G1
HSPB1	RNPS1	RNPS1								NANS	RALGAPB	RALGAPB	KARS	RNPS1	NCK1	RPS23	RPS23	RPS23	RPS23
HNRNPR	HNRNPR	HNRNPR								RAB2B	KIF2A	KIF2A	EIF3K	HNRNPR	RPS23
ELAVL1	PPIL3	PPIL3								PARP1	CUX1	CUX1	MARS	PPIL3
PSMD8	ELAVL1	ELAVL1								APOA2	LMAN2	LMAN2	RPL22L1	ELAVL1
EDC4	RBM10	RBM10								COMMD6	REPS2	REPS2	EIF3D	RBM10
PSMD6										SPTB	SAA2	RAB9A	EIF4G1
XPO1										ARFGAP1	RAB9A	ARFIP2	RPS23
U2AF2										MRPS9	ARFIP2	COPS8
RBM10										SARS2	IGLC2	STAM2
PRPF38A										KARS	COPS8	RAB5A
FUS										STAM2	APOL1	SEC24C
TEX10										OTUB1	STAM2	SPTBN2
BYSL										B4GALT5	RAB5A	TBC1D10B
RNPS1										HDAC2	SEC24C
RPL22L1										SEC23A	SPTBN2
TRMT11										UBA6	TBC1D10B
PPIL3										RPL12
EIF4G1										DCUN1D1
RPS23										FOXK1

## Sheet: Comparison Protein
Comparison 1					Comparison 2					Comparison 3
Pathway Hits		Phosphoprotein			Pathway Hits		IPMS			Pathway Hits		Heat Map
EIF4G1		EIF4G1			RPS23		ANXA2			EIF4G1		NBAS
CSTF3		NBAS			EIF4G1		IGKC			EIF2S2		SEC24C
U2AF2		U2AF2			EIF3D		RPS27A			SEC23A		SEC23A
PRCC		RBM10			EIF3M		TF			PSMD8		CUX1
RBM10		FOXK1			EIF3K		ANXA1			SEC24C		PSMD8
FOXK1		ABI1			EIF2S2		ALB			SPTBN2		STAM2
DENND4C		CSTF3			RPL12		UBA1			STAM2		DCUN1D1
NCK1		DENND4C			RPL22L1		TUBB			CUX1		EIF4G1
HDAC2		NCK1			SEC23A		GAPDH			NBAS		EIF2S2
NBAS		PRCC			ELAVL1		ENO1			DCUN1D1		SPTBN2
APOL1		HDAC2			PSMD8		ACTB			RPS23		IGLC
ABI1		APOL1			PSMD6		HBB			EIF3D		COL16A1
EDC4		EDC4			SEC24C		ALDH2			EIF3M		FMNL2
RPS23		DYNC1I2			RNPS1		PRDX6			EIF3K		RRM1
EIF3D		SPTBN1			SPTBN2		HSPA8			RPL12		ARMCX2
EIF3M		SRRM1			HNRNPR		HSP90AA1			RPL22L1		LCP2
EIF3K		SRSF10			CSTF3		VIM			ELAVL1		BCAT1
EIF2S2		DAB2			U2AF2		HSPA5			PSMD6		SFRP2
RPL12		OLA1			PPIL3		KRT1			RNPS1		VWA8
RPL22L1		EPRS			LMAN2		ANXA5			HNRNPR		HBQ1
SEC23A		SRSF1			PRCC		HNRNPU			CSTF3		HDGFL2
ELAVL1		EEF2			ARFGAP1		PRDX2			U2AF2		SYNGR1
PSMD8		NCAM1			FUS		HIST1H4I			PPIL3		ANP32E
PSMD6		EIF5B			PRPF38A		EEF1A1			LMAN2		ITGAM
SEC24C		NPM1			RBM10		TPI1			PRCC		NDUFS1
RNPS1		HMGA1			PPWD1		ATP5B			ARFGAP1
SPTBN2		HLA-A			PARP1		PLEC			FUS
HNRNPR		EIF3G			STAM2		LMNA			PRPF38A
PPIL3		CTTN			COPS8		GSN			RBM10
LMAN2		ANXA2			NR3C1		GSTP1			PPWD1
ARFGAP1		MYH11			RUVBL1		PGK1			PARP1
FUS		HUWE1			COPS6		PKM			COPS8
PRPF38A		SEC61B			XPO1		HSPB1			NR3C1
PPWD1		EEF1D			KIF2A					RUVBL1
PARP1		AAK1			TBC1D10B					COPS6
STAM2		SH3KBP1			SARS2					XPO1
COPS8		IGF2R			FOXK1					KIF2A
NR3C1		AP1B1			RALGAPB					TBC1D10B
RUVBL1		TJP1			VTA1					SARS2
COPS6		EPS15			RAB9A					FOXK1
XPO1		PXN			CUX1					RALGAPB
KIF2A		ALB			DENND4C					VTA1
TBC1D10B		AHSG			RAB5A					RAB9A
SARS2		RBM17			KARS					DENND4C
RALGAPB		RANBP2			NCK1					RAB5A
VTA1		MIA2			MRPS9					KARS
RAB9A		MRC2			ARFIP2					NCK1
CUX1		COPB2			HDAC2					MRPS9
RAB5A		TRA2B			NBAS					ARFIP2
KARS		UBE2O			SRP54					HDAC2
MRPS9		SF1			REPS2					SRP54
ARFIP2		CALU			ADPRHL2					REPS2
SRP54		STIM1			PGM3					ADPRHL2
REPS2		HIST1H1B			B4GALT5					PGM3
ADPRHL2		ATP2A2			NRP1					B4GALT5
PGM3		ACBD3			APOL1					NRP1
B4GALT5		DSP			DDX6					APOL1
NRP1		MAP4			TRMT11					DDX6
DDX6		EPB41L1			COMMD6					TRMT11
TRMT11		TNS1			DCUN1D1					COMMD6
COMMD6		SYNJ1			TEX10					TEX10
DCUN1D1		ANK2			CAT					CAT
TEX10		RTN4			NANS					NANS
CAT		HNRNPK			RAB2B					RAB2B
NANS		EPB41			TIMP2					TIMP2
RAB2B		KLC1			GGPS1					GGPS1
TIMP2		EPB41L2			OTUB1					OTUB1
GGPS1		SPTAN1			RBM28					RBM28
OTUB1		GSE1			MARS					MARS
RBM28		ZYX			NCKAP1					NCKAP1
MARS		SORBS1			CTSS					CTSS
NCKAP1		DCLK1			SAA2					SAA2
CTSS		TMPO			ABI1					ABI1
SAA2		HNRNPC			IGLC2					IGLC2
IGLC2		LMNA			OSBPL1A					OSBPL1A
OSBPL1A		CALD1			IDI1					IDI1
IDI1		MXRA7			APOA2					APOA2
APOA2		YAP1			UBA6					UBA6
UBA6		PRKCDBP			STAT1					STAT1
STAT1		PSIP1			GADD45GIP1					GADD45GIP1
GADD45GIP1		TXLNA			NRCAM					NRCAM
NRCAM		SCRIB			BYSL					BYSL
BYSL		DENND4A			ADRM1					ADRM1
ADRM1		ZNF326			EDC4					EDC4
		JUP
		MAP1A
		ITGA5
		CLASP1
		ARHGEF2
		TCOF1
		CDK11B
		PABPC4
		NRDC
		PLXDC2
		TSC2
		COL3A1
		PPP1CC
		DDX54
		PNPLA6
		USP39
		WDR20
		ALDOA
		PGM5
		BCAS3
		SNX24
		SP100
		NUMA1
		PKN2
		PHLDB1
		RAB4B
		LPAR1
		KIF21A
		EXOC7
		LAMTOR5
		SNRNP200
		ZC3H18
		IDH3A
		SYNPO2
		PRKACB
		NHSL1
		CKAP4
		ANKRD35
		TOR1AIP1
		ABHD16A
		ARFGAP2
		COPA
		KRT13
		NUP155
		AMPD2
		EMD
		EPN1
		ABI3BP
		RBM15B
		EPN2
		SNRPA
		LEMD2
		SERBP1
		SMCHD1
		DYNC1LI1
		FKBP5
		PRKAR2A
		PLEKHH2
		ARHGAP9
		RPS6KA4
		ABCF1
		CANX
		HNRNPA3
		SEC62
		DISP2
		PDAP1
		SLC23A2
		RBM5
		FMNL3
		TPMT
		GOLGA4
		AHNAK2
		PLEKHA4
		NELFB
		CCDC86
		RAB3IL1
		BZW2
		CTNNA1
		ALPL
		SLC26A2
		SNTB2
		PPIG
		PGRMC2
		DPYSL3
		PSD4
		FLNA
		SLK
		EIF4G3
		FARP1
		PHC3
		MAP7D1
		FAM65B
		NEDD4L
		UHRF2
		ARHGAP17
		ARID1A
		VCAN
		IGHV3-43D
		PSMA3
		GPRC5C
		TCEAL5
		FAM134A
		AKAP11
		CHI3L1
		GAB2
		ARFGEF2
		NIPBL
		KLC4
		ALS2
		PELP1
		CLNS1A
		SMARCA2
		GAPDH
		FAM120A
		PCNP
		CLIC6
		CIC
		SRRM2
		SLC8A2
		TNS2
		MAP3K7
		FMNL2
		SH3BP4
		WNK1
		NACA
		DOK3
		CTR9
		MAP2K2
		EIF4G2
		TMEM100
		HNRNPA0
		NUMBL
		SLC4A4
		CASK
		PDLIM4
		PLA2G4A
		SH3PXD2A
		RPL23A
		DOCK2
		LAMA3
		EXOC4
		TOP2A
		SDPR
		PARVA
		PEA15
		MARCKSL1
		COL17A1
		TLN2
		TOE1
		CCT7
		ZC3H4
		FIP1L1
		TMEM87A
		BAG3
		HSF1
		FGA
		TPI1
		ESYT2
		NEFM
		SP110
		COL1A1
		USP24
		UFD1L
		CEP68
		TBC1D2B
		FAM21A
		ADCY6
		GPSM3
		KANK3
		MYO18A
		PRPF40A
		PDCD4
		NF1
		NRIP1
		MVP
		KIAA1191
		PTGES3
		HP1BP3
		YTHDC1
		SRC
		STOML2
		C1orf35
		FNBP1
		STAT5A
		PPP1R14A
		BCL9L
		MTFR1L
		ZNF423
		GYS1
		GSK3B
		CDH10
		WRNIP1
		PI4K2A
		SLC7A2
		RBM34
		STMN1
		HSPD1
		SLC27A3
		CAMKV
		KIAA1755
		CAST
		TOB1
		ZC3H13
		ERBB2
		MEOX2
		SLC6A13
		GSK3A
		ARHGAP30
		HOXC9
		ARMC10
		ZHX3
		HOMER3
		PCGF6
		SACS
		IGHV3-53
		PML
		CCNL1
		RABGAP1
		AP3B1
		YBX3
		MAP2
		SAMD4A
		XPC
		NHS
		GCFC2
		CTNND1
		TGFB1I1
		RBM15
		RPS3
		SORBS3
		STK11IP
		ZC3HAV1
		KIAA1210
		AKAP1
		ADAM17
		TLE3
		TCEAL3
		ZNF687
		KLF2
		CMTR1
		GOLGA5
		LRRC47
		NKX2-4
		HN1
		ADD3
		IRF2BP1
		IQSEC1
		F13A1
		ARHGEF12
		DMXL2
		EVA1B
		RNASEH1
		GTF3C1
		GPS1
		PANK2
		FYN
		HDGFRP2
		AKAP12
		KIAA1217
		DNAJC17
		DACT3
		LARP7
		PALLD
		FUNDC2
		PPP1R2
		ALG3
		DDX51
		TGFBI
		ITSN2
		PDIA6
		ACACA
		RSF1
		HECW2
		CHMP2B
		QSOX2
		RBM12B
		GFPT1
		NOC2L
		ADAM22
		SSFA2
		NGFR
		AP3D1
		PIK3C2A
		SNX17
		FAM208B
		HNRNPA1
		RAI14
		TNS3
		HMGA2
		37500
		PLEKHA6
		COL1A2
		POLR2A
		MAPT
		CYB5R1
		SERINC1
		SH2D4A
		RPS6KA6
		RBM8A
		CDC42BPB
		PI4KB
		CDR2
		GP1BB
		ITIH2
		SLC38A10
		RBM39
		BRD3
		FAM114A2
		ARHGEF6
		AHNAK
		LUC7L
		ARHGAP35
		EPHB2
		SGTA
		EP300
		ARAF
		NUP98
		BCKDK
		RANBP3
		EVL
		MYLK
		NFIX
		ARHGAP21
		RAB3GAP1
		CRIP2
		NAB2
		NFATC4
		TGOLN2
		ILF3
		HDAC7
		MYO5B
		40057
		SYNPO
		HNRNPH1
		TRIP12
		SEC31A
		WDR44
		OGFR
		RALGAPA1
		SSB
		DDB2
		ITGB7
		SLC12A2
		HCFC1
		PDHA1
		SMC3
		ANKIB1
		BRAF
		TUBA1C
		CCDC9
		ATP2B4
		PTPRC
		ZMYND8
		KANK1
		MDC1
		BIN1
		USP8
		RBM33
		WDR26
		SSRP1
		IGHV3-74
		CPNE3
		SP3
		ARRB1
		INTS1
		TOM1
		LIMA1
		PTPN13
		EPS8
		DOCK7
		ECM2
		FNBP4
		AIF1
		CTNNB1
		TOP1MT
		STX16-NPEPL1
		C9orf142
		ABLIM1
		HDAC4
		CLASP2
		PGRMC1
		LEO1
		GLI1
		PRKAB1
		AFF4
		HEPACAM
		FAM83H
		PRAM1
		DBNL
		RCC1
		KRT8
		ADAR
		HMGN4
		AKAP17A
		STRIP1
		ROCK2
		HTATSF1
		PPM1H
		PPAN-P2RY11
		PHKA2
		NOLC1
		CTNNA2
		ARL6IP4
		SGPP1
		CASKIN2
		CETN2
		NSFL1C
		RCOR3
		MTMR3
		AGL
		PNN
		SLC20A2
		CUL4A
		THUMPD1
		CCNYL1
		CENPA
		DOCK4
		ZKSCAN1
		MYH9
		SNX2
		RAD23B
		MYH10
		KMT2D
		CUL4B
		RAD23A
		ZBTB7A
		DYRK1A
		ARMCX3
		TSC22D3
		HECTD4
		FLII
		ZFR
		ZNF22
		PPP1R1B
		TCF12
		CRK
		COL16A1
		ABLIM3
		ATL1
		GLCE
		PAK4
		ATRX
		SLC9A1
		CROCC
		FBN1
		TBC1D15
		CDK13
		PUM2
		SSH3
		SEC22B
		SRSF11
		RBM12
		SMIM1
		PSMD2
		RMDN3
		VPS4B
		NHSL2
		BNIP2
		TRIO
		FAM110B
		SCARF2
		TRIM2
		GBF1
		SMARCC1
		CCDC88A
		PDS5B
		PKD2
		APBB1IP
		BAD
		NUP88
		LMO7
		RBSN
		SIPA1
		GNPAT
		LSM14A
		FLNB
		ANO6
		CHPF2
		TLE2
		BIVM-ERCC5
		ARGLU1
		PRKRA
		ATG9A
		LCP1
		NDRG3
		CAMK2D
		TRA2A
		LSP1
		HMG20A
		GAP43
		NCOR1
		ANK1
		VAMP4
		DTD1
		PALM
		AKT1S1
		LARP1
		SERPINC1
		KRI1
		PURB
		OTUD7B
		MPHOSPH8
		SLC39A7
		CHRAC1
		PIEZO1
		FAM117A
		CEP170B
		PTBP1
		KIF13A
		PKM
		SRSF2
		ARHGEF11
		P4HA2
		ARHGEF7
		PHF2
		SVIL
		ACTB
		PRPF4B
		TMX1
		DPYSL2
		MYCBP2
		JAM2
		KCTD12
		ELMSAN1
		SON
		KNG1
		ARHGAP1
		SCAF1
		PAXBP1
		SYNM
		LTBP4
		AFDN
		MCF2L
		NCOA5
		POLDIP3
		SLC4A10
		REEP1
		EML4
		EEF1B2
		C11orf58
		XPO6
		HSPB1
		NRBP1
		CD99
		FAM129B
		BCL10
		ANKRD17
		MACF1
		REPS1
		CASC3
		CD2BP2
		PPFIA2
		WWC3
		CALCRL
		OPTN
		FCHO2
		SETD1A
		HDAC1
		HSP90AA1
		SUDS3
		STAT5B
		PDLIM2
		VIM
		ABCC4
		KHSRP
		VGF
		CD276
		NUCKS1
		SIK2
		CCNY
		PRKAR2B
		KCNMA1
		EYA1
		AKAP13
		STUB1
		AKAP2
		ANAPC1
		ZNF652
		FAM234A
		PTPRU
		TERF2IP
		SLC4A1
		PHACTR4
		G3BP1
		NAGK
		SRSF7
		WAPL
		OSBPL5
		MAGED2
		PGR
		TOP2B
		BET1
		IRF2BPL
		MON1A
		AFTPH
		PCM1
		NOP56
		PPFIBP1
		DBN1
		SPTB
		MAST4
		PLEC
		PDZD2
		MUT
		AHCTF1
		PHIP
		POGZ
		PLXNC1
		SUSD5
		BASP1
		TMEM230
		EBAG9
		LRRFIP2
		SPAG9
		RAP1GDS1
		ARHGAP5
		NES
		SND1
		SUB1
		HDGF
		ACTC1
		MCM2
		AKAP9
		COL4A3BP
		STX4
		CHGB
		NCOR2
		PLCD3
		NR2C2
		PDZRN3
		OXTR
		APP
		LIMCH1
		FHOD1
		MEF2C
		SLC16A1
		IRF2BP2
		OSBP
		TTC28
		CLDN11
		PHRF1
		MPRIP
		CTPS1
		PNKP
		STK4
		CHD3
		BCLAF1
		LRMP
		DMD
		PRKD1
		SYNE1
		SRSF5
		PRKACA
		SRSF9
		FOXC2
		PKP2
		IWS1
		PLCB2
		CLIP1
		SIN3A
		SRSF6
		SPEN
		DMAP1
		KMT2A
		PCYT1A
		HSPA7
		ZNF185
		ALX4
		UTP18
		FBL
		AFAP1L1
		NAV1
		CLU
		HS1BP3
		NBEA
		C2orf49
		SDAD1
		PPHLN1
		LASP1
		PPP1R12B
		HOXC10
		ORC3
		GPSM1
		VIPAS39
		PKP4
		HBB
		BNIP3L
		CSRP1
		OLFML2A
		NUFIP2
		EPPK1
		EPB41L3
		SSR3
		TRIM28
		TGM1
		SNIP1
		PRG4
		SCAF11
		TP53BP1
		SCG2
		TCF3
		KPNA3
		MCM3
		KIAA1468
		TAF6
		MECP2
		KLF3
		PATL1
		SZRD1
		MARK2
		S100A13
		DIP2B
		KIAA1462
		PBDC1
		SKIV2L
		PTDSS2
		TMF1
		TAGLN2
		RPS6
		ADCY2
		MYO9B
		RAB11FIP1
		CDAN1
		ARHGAP6
		GPAT3
		PCDH19
		SEC14L2
		HSPG2
		DOCK1
		DNAJC5
		PURA
		UBR4
		EIF4B
		LUZP1
		KAT7
		MAVS
		SMAP2
		LMNB2
		HARS2
		ACIN1
		PGK1
		CRTC2
		NAA38
		SF3A1
		EFNB1
		NUCB1
		CHGA
		VCL
		ARHGEF17
		ADGRA2
		CDC42EP1
		SLC12A4
		TJP2
		CREBBP
		PAG1
		SMARCC2
		KTN1
		PRKAR1A
		BCL7C
		GNG12
		FLG2
		HTT
		PDPK1
		RCSD1
		PPME1
		STT3B
		ADD2
		ADD1
		TPD52L2
		HACD3
		LSR
		FKBP15
		RUNX1T1
		GIGYF2
		OSMR
		DAAM2
		SRRT
		AHCYL2
		AFAP1
		YWHAH
		GATAD2A
		SLC9A3R1
		ITPR3
		ITSN1
		CYBRD1
		ZC3H14
		PRRC2B
		SAFB
		VAMP1
		GAA
		KIAA1522
		TNXB
		SASH1
		DMTN
		LYSMD2
		RBM25
		ZRANB2
		RNF20
		FNTA
		PTPN12
		PDE4D
		CLIP2
		SDF4
		HMGN1
		PRKD2
		PPP1R12C
		GAPVD1
		PPP1R9B
		CCDC6
		LNPEP
		ACTA2
		STK11
		ATP8B3
		PPIP5K2
		FCER1G
		SLC12A7
		SORBS2
		VAMP3
		PEBP1
		GRAMD3
		TNKS1BP1
		DKC1
		SLC35C2
		PTRF
		DDX21
		ZDHHC5
		RAB11FIP5
		RPS6KA3
		MAN1C1
		DHCR7
		HMGN3
		ATF2
		FMNL1
		TCEA1
		MTMR7
		TP53I11
		NDRG2
		PPP1R7
		RSRC2
		DOCK9
		TRIP11
		RSL1D1
		PDHX
		EIF3C
		SLC43A2
		HIC1
		KIAA1671
		TUBA1A
		TEX2
		GNL1
		AGFG1
		MAP1S
		PAM
		PLEKHA2
		RBM14
		PARN
		HIST1H1E
		POTEJ
		FMN2
		ELF4
		TBC1D22A
		GUCY1A3
		DNPH1
		ACSS2
		C15orf52
		UBE2E2
		MCRS1
		HNRNPH2
		HSP90AB1
		HIST1H1C
		YBX1
		RALY
		NEK9
		DSG2
		ENPP6
		RBMX
		CGNL1
		PTPN14
		SLTM
		STX7
		CDC42EP4
		UBE2J1
		TTLL12
		THRAP3
		CHAMP1
		EYA2
		NAB1
		RPLP2
		BAZ1B
		RPLP1
		SQSTM1
		CARHSP1
		PQLC1
		UBAP2L
		GLYR1
		G3BP2
		LEMD3
		TFE3
		HNRNPUL2
		MATR3
		XRCC1
		PRPF38B
		NDRG1
		HSPH1
		CACNB2
		WDR77
		PDE8A
		BLOC1S3
		CAAP1
		XRN2
		SYNRG
		KBTBD11
		NFIB
		NELFE
		RPL9
		ITPKB
		TJAP1
		RALGAPA2
		DCAF6
		HSPB6
		GIT1
		PATJ
		CLASRP
		UHRF1BP1L
		EPN3
		AFG3L2
		HBA1
		NOP58
		FAM169A
		STK10
		SGK3
		SRP72
		MPZL1
		VAPB
		LRRC8A
		EIF2A
		PLEKHO2
		RBMX2
		TRAFD1
		MOGS
		SMARCA4
		RBMXL1
		ARHGAP31
		FXYD1
		MAP1B
		PIAS1
		DIDO1
		SRSF3
		HIRIP3
		ARHGAP29
		KHDRBS1
		ASMTL
		PARD3B
		SLC4A2
		WWTR1
		CDS2
		KDM1B
		EMILIN3
		PARD3
		CDK12
		ZCCHC3
		SCAF8
		GPATCH8
		RTF1
		CAD
		MARCKS
		FAM122A
		CAP1
		ZFYVE19
		SHROOM3
		MTDH
		LYST
		PPP1R12A
		FLCN
		KANK2
		PHLDB2
		FLNC
		NCOA7
		DEK
		C9orf78
		SIPA1L1
		MYEF2
		MCMBP
		PARP4
		ZFP91
		GTF2I
		HNRNPD
		NUP214
